# Supplementary material for: The HECT ubiquitin‐protein ligases UPL1 and UPL2 are involved in degradation of Arabidopsis thaliana ACC synthase 7
Source: Physiol Plant. 2025 Jan 6;177(1):e70030. doi: 10.1111/ppl.70030 (PMC11701798; doi:10.1111/ppl.70030)
Supplement: Supplementary file 1 — Data S1: Figure 1A raw data 1. [file PPL-177-e70030-s002.zip]

Archive with 5 entries (5 files):
- GST_ACS7_WT_upl1_upl2_blots and Ponceau.pptx
- raw data GST-ACS7_WT_upl1_upl2/GST-ACS7 WT_upl1_upl2_II.tif
- raw data GST-ACS7_WT_upl1_upl2/GST-ACS7_ upl_III.tif
- raw data GST-ACS7_WT_upl1_upl2/GST-ACS7_ wt_upl1_ upl2_I.tif
- raw data GST-ACS7_WT_upl1_upl2/GST-ACS7_ wt_upl2_III.tif
