# Supplementary material for: The HECT ubiquitin‐protein ligases UPL1 and UPL2 are involved in degradation of Arabidopsis thaliana ACC synthase 7
Source: Physiol Plant. 2025 Jan 6;177(1):e70030. doi: 10.1111/ppl.70030 (PMC11701798; doi:10.1111/ppl.70030)
Supplement: Supplementary file 4 — Table S1. [file PPL-177-e70030-s001.xlsx]

## Sheet: protein from control samples
		proteins from control samples
	prot_hit_num	prot_acc	prot_desc	prot_score	prot_mass	prot_matches	prot_matches_sig	prot_sequences	prot_sequences_sig
	1	ATCG00480.1	ATPB, PB | ATP synthase subunit beta | chrC:52660-54156 REVERSE LENGTH=498	5114	53946	109	109	20	20
	2	AT3G26650.1	GAPA, GAPA-1 | glyceraldehyde 3-phosphate dehydrogenase A subunit | chr3:9795226-9796848 FORWARD LENGTH=396	4279	42693	105	105	16	16
	3	AT1G12900.1	GAPA-2 | glyceraldehyde 3-phosphate dehydrogenase A subunit 2 | chr1:4392634-4394283 REVERSE LENGTH=399	3758	43050	86	85	14	14
	4	ATCG00490.1	RBCL | ribulose-bisphosphate carboxylases | chrC:54958-56397 FORWARD LENGTH=479	3655	53335	107	106	16	16
	5	AT1G42970.1	GAPB | glyceraldehyde-3-phosphate dehydrogenase B subunit | chr1:16127552-16129584 FORWARD LENGTH=447	3603	47997	83	83	17	17
	6	AT3G14415.1	| Aldolase-type TIM barrel family protein | chr3:4818667-4820748 FORWARD LENGTH=367	3469	40327	94	94	15	15
	7	AT3G14420.1	| Aldolase-type TIM barrel family protein | chr3:4821804-4823899 FORWARD LENGTH=367	3417	40362	88	88	15	15
	8	AT2G39730.1	RCA | rubisco activase | chr2:16570951-16573345 REVERSE LENGTH=474	3277	52270	78	77	19	19
	9	AT3G45140.1	LOX2, ATLOX2 | lipoxygenase 2 | chr3:16525437-16529233 FORWARD LENGTH=896	2948	102442	84	84	23	23
	10	AT3G60750.1	| Transketolase | chr3:22454004-22456824 FORWARD LENGTH=741	2943	80286	78	78	20	20
	11	ATCG00120.1	ATPA | ATP synthase subunit alpha | chrC:9938-11461 REVERSE LENGTH=507	2413	55340	66	66	15	15
	12	AT3G12780.1	PGK1 | phosphoglycerate kinase 1 | chr3:4061127-4063140 REVERSE LENGTH=481	2127	50173	52	52	15	15
	13	AT4G20360.1	ATRAB8D, ATRABE1B, RABE1b | RAB GTPase homolog E1B | chr4:10990036-10991466 FORWARD LENGTH=476	1845	51828	41	40	14	14
	14	ATCG00680.1	PSBB | photosystem II reaction center protein B | chrC:72371-73897 FORWARD LENGTH=508	1792	56139	37	37	9	9
	15	AT1G20620.1	CAT3, SEN2, ATCAT3 | catalase 3 | chr1:7143142-7146193 FORWARD LENGTH=492	1776	56981	60	60	12	12
	16	AT5G50920.1	CLPC, ATHSP93-V, HSP93-V, DCA1, CLPC1 | CLPC homologue 1 | chr5:20715710-20719800 REVERSE LENGTH=929	1770	103572	58	58	23	23
	17	AT4G37930.1	SHM1, STM, SHMT1 | serine transhydroxymethyltransferase 1 | chr4:17831891-17834742 REVERSE LENGTH=517	1752	57502	50	49	17	17
	18	AT4G04640.1	ATPC1 | ATPase, F1 complex, gamma subunit protein | chr4:2350761-2351882 REVERSE LENGTH=373	1594	41115	42	42	11	11
	19	AT1G56190.1	| Phosphoglycerate kinase family protein | chr1:21028403-21030454 FORWARD LENGTH=478	1566	50000	39	39	11	11
	20	AT4G35090.1	CAT2 | catalase 2 | chr4:16700937-16703215 REVERSE LENGTH=492	1560	57171	60	60	10	10
	21	AT5G17920.1	ATCIMS, ATMETS, ATMS1 | Cobalamin-independent synthase family protein | chr5:5935771-5939195 FORWARD LENGTH=765	1537	84579	40	39	13	12
	22	AT3G08940.2	LHCB4.2 | light harvesting complex photosystem II | chr3:2717717-2718665 FORWARD LENGTH=287	1503	31220	31	31	8	8
	23	AT5G08670.1	| ATP synthase alpha/beta family protein | chr5:2818395-2821149 REVERSE LENGTH=556	1487	59732	35	35	11	11
	24	AT1G13440.1	GAPC-2, GAPC2 | glyceraldehyde-3-phosphate dehydrogenase C2 | chr1:4608465-4610494 REVERSE LENGTH=338	1470	36982	30	30	7	7
	25	AT4G10340.1	LHCB5 | light harvesting complex of photosystem II 5 | chr4:6408200-6409496 FORWARD LENGTH=280	1246	30184	42	42	10	10
	26	ATCG00540.1	PETA | photosynthetic electron transfer A | chrC:61657-62619 FORWARD LENGTH=320	1240	35427	34	34	9	9
	27	AT3G03780.1	ATMS2, MS2 | methionine synthase 2 | chr3:957602-960740 FORWARD LENGTH=765	1235	84807	34	34	8	8
		AT4G02770.1	PSAD-1 | photosystem I subunit D-1 | chr4:1229247-1229873 REVERSE LENGTH=208	1578	22630	45	45	10	10
	28	AT4G14960.2	TUA6 | Tubulin/FtsZ family protein | chr4:8548769-8550319 REVERSE LENGTH=450	1234	50058	30	29	9	8
	29	AT5G01530.1	LHCB4.1 | light harvesting complex photosystem II | chr5:209084-210243 FORWARD LENGTH=290	1168	31166	21	21	5	5
	30	AT1G61520.1	LHCA3 | photosystem I light harvesting complex gene 3 | chr1:22700152-22701149 FORWARD LENGTH=273	1165	29163	25	25	5	5
	31	ATCG00280.1	PSBC | photosystem II reaction center protein C | chrC:33720-35141 FORWARD LENGTH=473	1092	52019	30	29	8	8
	32	AT1G11860.1	| Glycine cleavage T-protein family | chr1:4001801-4003245 FORWARD LENGTH=408	1060	44693	26	26	9	9
		AT1G04820.1	TUA4, TOR2 | tubulin alpha-4 chain | chr1:1356421-1358266 REVERSE LENGTH=450	1374	50061	29	29	9	9
	33	AT2G13360.1	AGT, AGT1, SGAT | alanine:glyoxylate aminotransferase | chr2:5539417-5540902 REVERSE LENGTH=401	1015	44410	34	34	10	10
	34	AT3G08580.1	AAC1 | ADP/ATP carrier 1 | chr3:2605706-2607030 REVERSE LENGTH=381	1014	41541	29	29	8	8
	35	AT4G27090.1	| Ribosomal protein L14 | chr4:13594104-13595187 REVERSE LENGTH=134	1001	15496	22	22	5	5
	36	AT2G20450.1	| Ribosomal protein L14 | chr2:8813923-8815071 FORWARD LENGTH=134	992	15497	21	21	5	5
	37	ATCG00340.1	PSAB | Photosystem I, PsaA/PsaB protein | chrC:37375-39579 REVERSE LENGTH=734	991	82515	21	21	8	8
	38	AT1G20630.1	CAT1 | catalase 1 | chr1:7146812-7149609 FORWARD LENGTH=492	981	57002	34	34	6	6
	39	AT2G18960.1	AHA1, PMA, OST2, HA1 | H(+)-ATPase 1 | chr2:8221858-8227268 FORWARD LENGTH=949	962	104526	29	29	11	11
	40	AT1G67090.1	RBCS1A | ribulose bisphosphate carboxylase small chain 1A | chr1:25048465-25049249 REVERSE LENGTH=180	940	20433	28	28	7	7
	41	AT4G30190.1	AHA2, PMA2, HA2 | H(+)-ATPase 2 | chr4:14770820-14775920 REVERSE LENGTH=948	937	104657	27	27	10	10
	42	AT1G74470.1	| Pyridine nucleotide-disulphide oxidoreductase family protein | chr1:27991248-27992845 FORWARD LENGTH=467	932	52127	20	20	10	10
	43	AT5G60600.1	GCPE, ISPG, CSB3, CLB4, HDS | 4-hydroxy-3-methylbut-2-enyl diphosphate synthase | chr5:24359447-24363274 FORWARD LENGTH=741	923	82710	24	24	9	9
	44	AT4G33010.1	AtGLDP1, GLDP1 | glycine decarboxylase P-protein 1 | chr4:15926852-15931150 REVERSE LENGTH=1037	911	113634	27	27	11	11
	45	AT5G38420.1	| Ribulose bisphosphate carboxylase (small chain) family protein | chr5:15381203-15381978 REVERSE LENGTH=181	891	20567	29	29	7	7
	46	AT5G14740.1	CA2, CA18, BETA CA2 | carbonic anhydrase 2 | chr5:4758257-4762382 FORWARD LENGTH=331	874	37005	23	23	10	10
	47	AT5G57350.1	AHA3, ATAHA3, HA3 | H(+)-ATPase 3 | chr5:23231208-23236381 REVERSE LENGTH=949	869	104797	24	24	7	7
	48	AT1G09340.1	CRB, CSP41B, HIP1.3 | chloroplast RNA binding | chr1:3015473-3018035 FORWARD LENGTH=378	863	42731	27	27	10	10
	49	AT5G38430.1	| Ribulose bisphosphate carboxylase (small chain) family protein | chr5:15384350-15385155 REVERSE LENGTH=181	838	20503	28	28	7	7
	50	AT5G35630.1	GS2, GLN2, ATGSL1 | glutamine synthetase 2 | chr5:13831220-13833239 FORWARD LENGTH=430	836	47703	22	22	8	8
	51	AT1G56070.1	LOS1 | Ribosomal protein S5/Elongation factor G/III/V family protein | chr1:20968245-20971077 REVERSE LENGTH=843	833	94566	24	24	10	10
		AT1G29910.1	CAB3, AB180, LHCB1.2 | chlorophyll A/B binding protein 3 | chr1:10472443-10473246 REVERSE LENGTH=267	987	28255	29	29	5	5
	52	AT3G09630.1	| Ribosomal protein L4/L1 family | chr3:2953813-2955444 FORWARD LENGTH=406	827	44766	23	23	8	8
	53	AT1G23310.1	GGT1, AOAT1, GGAT1 | glutamate:glyoxylate aminotransferase | chr1:8268720-8271329 REVERSE LENGTH=481	825	53681	26	26	13	13
	54	AT1G03130.1	PSAD-2 | photosystem I subunit D-2 | chr1:753528-754142 REVERSE LENGTH=204	813	22339	21	21	7	7
	55	AT3G01500.1	CA1, ATBCA1, SABP3, ATSABP3 | carbonic anhydrase 1 | chr3:194853-196716 REVERSE LENGTH=270	812	29761	25	25	10	10
	56	AT5G02500.1	HSC70-1, HSP70-1, AT-HSC70-1, HSC70 | heat shock cognate protein 70-1 | chr5:554055-556334 REVERSE LENGTH=651	801	71635	22	22	10	10
	57	AT5G19770.1	TUA3 | tubulin alpha-3 | chr5:6682761-6684474 REVERSE LENGTH=450	775	50128	24	22	8	7
	58	ATCG00350.1	PSAA | Photosystem I, PsaA/PsaB protein | chrC:39605-41857 REVERSE LENGTH=750	762	83362	32	32	7	7
	59	AT1G20010.1	TUB5 | tubulin beta-5 chain | chr1:6938033-6940481 REVERSE LENGTH=449	757	50770	24	24	6	6
	60	AT2G41840.1	| Ribosomal protein S5 family protein | chr2:17460016-17461398 REVERSE LENGTH=285	746	31043	20	20	5	5
	61	AT1G07920.1	| GTP binding Elongation factor Tu family protein | chr1:2455559-2457001 FORWARD LENGTH=449	746	49747	22	22	7	7
	62	AT2G43030.1	| Ribosomal protein L3 family protein | chr2:17894898-17895713 FORWARD LENGTH=271	742	29345	20	20	7	7
	63	AT1G32060.1	PRK | phosphoribulokinase | chr1:11532668-11534406 FORWARD LENGTH=395	737	44666	23	23	9	9
	64	AT3G09440.1	| Heat shock protein 70 (Hsp 70) family protein | chr3:2903434-2905632 REVERSE LENGTH=649	727	71471	17	17	7	7
	65	AT4G03280.1	PETC, PGR1 | photosynthetic electron transfer C | chr4:1440314-1441717 FORWARD LENGTH=229	725	24580	13	13	4	4
	66	AT5G23060.1	CaS | calcium sensing receptor | chr5:7736760-7738412 REVERSE LENGTH=387	714	41352	18	18	8	8
	67	AT2G07698.1	| ATPase, F1 complex, alpha subunit protein | chr2:3361474-3364028 FORWARD LENGTH=777	714	86155	29	29	12	12
	68	AT2G30860.1	ATGSTF9, GLUTTR, ATGSTF7, GSTF9 | glutathione S-transferase PHI 9 | chr2:13139132-13140057 FORWARD LENGTH=215	711	24131	21	21	6	6
	69	AT3G46970.1	ATPHS2, PHS2 | alpha-glucan phosphorylase 2 | chr3:17301625-17306111 REVERSE LENGTH=841	682	95421	19	19	11	11
	70	AT5G44340.1	TUB4 | tubulin beta chain 4 | chr5:17859442-17860994 REVERSE LENGTH=444	677	50251	24	24	8	8
	71	AT1G78900.1	VHA-A | vacuolar ATP synthase subunit A | chr1:29660463-29664575 FORWARD LENGTH=623	670	69045	19	19	11	11
	72	AT1G58380.1	XW6 | Ribosomal protein S5 family protein | chr1:21689115-21690085 FORWARD LENGTH=284	662	30906	19	19	5	5
	73	AT1G31330.1	PSAF | photosystem I subunit F | chr1:11215011-11215939 REVERSE LENGTH=221	661	24296	18	18	5	5
	74	AT3G27830.1	RPL12-A, RPL12 | ribosomal protein L12-A | chr3:10318576-10319151 FORWARD LENGTH=191	659	20063	16	16	4	4
	75	AT5G02870.1	| Ribosomal protein L4/L1 family | chr5:657830-659526 FORWARD LENGTH=407	654	44786	18	18	6	6
	76	AT1G74050.1	| Ribosomal protein L6 family protein | chr1:27847256-27848680 REVERSE LENGTH=233	654	26091	15	15	5	5
	77	AT1G07660.1	| Histone superfamily protein | chr1:2369212-2369523 FORWARD LENGTH=103	652	11402	21	20	4	4
	78	AT5G09660.1	PMDH2 | peroxisomal NAD-malate dehydrogenase 2 | chr5:2993645-2995551 REVERSE LENGTH=354	650	37622	14	14	5	5
	79	AT3G11510.1	| Ribosomal protein S11 family protein | chr3:3623757-3624866 REVERSE LENGTH=150	647	16309	16	16	5	5
	80	AT1G15820.1	LHCB6, CP24 | light harvesting complex photosystem II subunit 6 | chr1:5446685-5447676 REVERSE LENGTH=258	646	27505	18	18	5	5
	81	AT2G17360.1	| Ribosomal protein S4 (RPS4A) family protein | chr2:7546598-7548138 FORWARD LENGTH=261	644	29876	24	24	8	8
	82	AT1G79550.1	PGK | phosphoglycerate kinase | chr1:29924347-29926295 REVERSE LENGTH=401	639	42151	13	13	4	4
	83	AT5G20290.1	| Ribosomal protein S8e family protein | chr5:6851695-6853012 REVERSE LENGTH=222	628	25070	13	12	7	7
	84	AT3G04230.1	| Ribosomal protein S5 domain 2-like superfamily protein | chr3:1113169-1113609 REVERSE LENGTH=146	626	16714	19	19	3	3
	85	AT1G14320.1	SAC52, RPL10, RPL10A | Ribosomal protein L16p/L10e family protein | chr1:4888270-4889408 FORWARD LENGTH=220	624	25269	14	14	3	3
	86	AT2G36160.1	| Ribosomal protein S11 family protein | chr2:15169925-15171159 FORWARD LENGTH=150	623	16293	14	14	5	5
	87	AT1G32900.1	| UDP-Glycosyltransferase superfamily protein | chr1:11920582-11923506 REVERSE LENGTH=610	623	67388	22	21	10	10
	88	AT1G33120.1	| Ribosomal protein L6 family | chr1:12010986-12012223 FORWARD LENGTH=194	622	22096	19	19	7	7
	89	AT1G06950.1	ATTIC110, TIC110 | translocon at the inner envelope membrane of chloroplasts 110 | chr1:2130303-2135563 REVERSE LENGTH=1016	605	112465	17	17	10	10
	90	AT3G46780.1	PTAC16 | plastid transcriptionally active 16 | chr3:17228766-17231021 FORWARD LENGTH=510	603	54325	16	16	9	9
		AT5G62690.1	TUB2 | tubulin beta chain 2 | chr5:25181560-25183501 FORWARD LENGTH=450	655	51253	23	22	9	9
	91	ATCG00020.1	PSBA | photosystem II reaction center protein A | chrC:383-1444 REVERSE LENGTH=353	603	39003	23	23	7	7
	92	AT3G47470.1	LHCA4, CAB4 | light-harvesting chlorophyll-protein complex I subunit A4 | chr3:17493622-17494773 REVERSE LENGTH=251	600	27762	12	12	5	5
	93	AT1G43170.1	ARP1, emb2207, RPL3A, RP1 | ribosomal protein 1 | chr1:16266992-16268631 FORWARD LENGTH=389	599	44761	29	28	10	10
	94	AT2G44120.1	| Ribosomal protein L30/L7 family protein | chr2:18249227-18250402 REVERSE LENGTH=242	598	27968	17	17	5	5
	95	ATCG00130.1	ATPF | ATPase, F0 complex, subunit B/B~, bacterial/chloroplast | chrC:11529-12798 REVERSE LENGTH=184	593	21090	21	21	6	6
	96	AT5G23120.1	HCF136 | photosystem II stability/assembly factor, chloroplast (HCF136) | chr5:7778154-7780463 FORWARD LENGTH=403	571	44122	18	18	6	6
	97	AT1G18540.1	| Ribosomal protein L6 family protein | chr1:6377448-6378548 REVERSE LENGTH=233	568	26136	13	13	6	6
	98	AT5G09810.1	ACT7 | actin 7 | chr5:3052809-3054220 FORWARD LENGTH=377	563	41893	13	12	6	6
	99	ATCG00580.1	PSBE | photosystem II reaction center protein E | chrC:64071-64322 REVERSE LENGTH=83	560	9391	15	15	2	2
	100	AT5G42270.1	VAR1, FTSH5 | FtsH extracellular protease family | chr5:16902659-16905102 FORWARD LENGTH=704	552	75323	13	13	10	10
	101	AT4G12800.1	PSAL | photosystem I subunit l | chr4:7521469-7522493 FORWARD LENGTH=219	547	23083	13	13	4	4
	102	AT2G01250.1	| Ribosomal protein L30/L7 family protein | chr2:132943-134264 REVERSE LENGTH=242	542	28199	16	16	7	7
	103	AT5G15090.1	VDAC3, ATVDAC3 | voltage dependent anion channel 3 | chr5:4889641-4891389 REVERSE LENGTH=274	541	29193	15	15	5	5
	104	AT4G13940.1	HOG1, EMB1395, SAHH1, MEE58, ATSAHH1 | S-adenosyl-L-homocysteine hydrolase | chr4:8054931-8056676 FORWARD LENGTH=485	540	53850	17	17	8	8
	105	AT5G27850.1	| Ribosomal protein L18e/L15 superfamily protein | chr5:9873169-9874297 FORWARD LENGTH=187	538	21000	18	18	6	6
	106	ATCG00900.1	RPS7.1, RPS7 | Ribosomal protein S7p/S5e family protein | chrC:97478-97945 REVERSE LENGTH=155	534	17347	20	20	6	6
	107	AT5G62670.1	AHA11, HA11 | H(+)-ATPase 11 | chr5:25159495-25164957 FORWARD LENGTH=956	529	105332	17	17	9	9
	108	AT4G31700.1	RPS6, RPS6A | ribosomal protein S6 | chr4:15346306-15347714 REVERSE LENGTH=250	520	28534	10	10	3	3
	109	AT1G62750.1	ATSCO1, ATSCO1/CPEF-G, SCO1 | Translation elongation factor EFG/EF2 protein | chr1:23233622-23236321 REVERSE LENGTH=783	506	86279	12	12	6	6
	110	AT5G56000.1	Hsp81.4, AtHsp90.4 | HEAT SHOCK PROTEIN 81.4 | chr5:22677602-22680067 REVERSE LENGTH=699	502	80321	16	15	7	7
	111	AT4G09650.1	ATPD | ATP synthase delta-subunit gene | chr4:6100799-6101503 FORWARD LENGTH=234	501	25653	12	12	4	4
	112	AT1G49240.1	ACT8 | actin 8 | chr1:18216539-18217947 FORWARD LENGTH=377	499	42020	13	13	6	6
	113	AT3G01280.1	VDAC1, ATVDAC1 | voltage dependent anion channel 1 | chr3:85754-87612 FORWARD LENGTH=276	490	29453	16	15	7	7
	114	AT4G32260.1	| ATPase, F0 complex, subunit B/B~, bacterial/chloroplast | chr4:15573859-15574586 REVERSE LENGTH=219	487	23903	11	11	4	4
	115	AT1G44575.1	NPQ4, PSBS | Chlorophyll A-B binding family protein | chr1:16871768-16873194 FORWARD LENGTH=265	487	27990	12	12	4	4
	116	AT2G31610.1	| Ribosomal protein S3 family protein | chr2:13450384-13451669 FORWARD LENGTH=250	485	27640	18	18	10	10
	117	AT5G39740.1	OLI7, RPL5B | ribosomal protein L5 B | chr5:15903365-15905185 FORWARD LENGTH=301	483	34462	14	14	4	4
	118	AT2G26080.1	AtGLDP2, GLDP2 | glycine decarboxylase P-protein 2 | chr2:11109330-11113786 REVERSE LENGTH=1044	473	114484	16	16	9	9
	119	AT5G10360.1	EMB3010, RPS6B | Ribosomal protein S6e | chr5:3258734-3260142 REVERSE LENGTH=249	472	28328	10	10	5	5
	120	AT2G33800.1	| Ribosomal protein S5 family protein | chr2:14300925-14302352 REVERSE LENGTH=303	472	32671	12	12	5	5
	121	AT1G63940.1	MDAR6 | monodehydroascorbate reductase 6 | chr1:23730206-23733534 FORWARD LENGTH=486	471	52699	12	12	7	7
	122	AT4G02520.1	ATGSTF2, ATPM24.1, ATPM24, GST2, GSTF2 | glutathione S-transferase PHI 2 | chr4:1110673-1111531 REVERSE LENGTH=212	467	24114	13	12	7	7
	123	AT1G74970.1	RPS9, TWN3 | ribosomal protein S9 | chr1:28157761-28159202 REVERSE LENGTH=208	460	22609	11	11	3	3
	124	AT5G28540.1	BIP1 | heat shock protein 70 (Hsp 70) family protein | chr5:10540665-10543274 REVERSE LENGTH=669	460	73814	9	9	5	5
	125	AT3G53870.1	| Ribosomal protein S3 family protein | chr3:19951547-19952782 FORWARD LENGTH=249	455	27470	15	15	8	8
	126	AT3G15190.1	| chloroplast 30S ribosomal protein S20, putative | chr3:5116216-5117412 FORWARD LENGTH=202	452	22043	14	14	4	4
	127	AT3G25520.1	ATL5, PGY3, OLI5, RPL5A | ribosomal protein L5 | chr3:9269573-9271327 REVERSE LENGTH=301	443	34383	13	13	4	4
	128	ATCG00270.1	PSBD | photosystem II reaction center protein D | chrC:32711-33772 FORWARD LENGTH=353	440	39706	13	13	4	4
	129	AT4G28750.1	PSAE-1 | Photosystem I reaction centre subunit IV / PsaE protein | chr4:14202951-14203888 REVERSE LENGTH=143	438	14958	10	10	3	3
	130	AT1G29930.1	CAB1, AB140, CAB140, LHCB1.3 | chlorophyll A/B binding protein 1 | chr1:10478071-10478874 FORWARD LENGTH=267	437	28269	12	12	3	3
	131	AT1G22780.1	PFL, RPS18A, PFL1 | Ribosomal protein S13/S18 family | chr1:8067990-8069163 FORWARD LENGTH=152	432	17580	12	12	4	4
	132	AT1G65930.1	cICDH | cytosolic NADP+-dependent isocitrate dehydrogenase | chr1:24539088-24541861 FORWARD LENGTH=410	430	45993	11	11	4	4
	133	ATCG00770.1	RPS8 | ribosomal protein S8 | chrC:80068-80472 REVERSE LENGTH=134	430	15516	14	14	4	4
	134	ATCG00470.1	ATPE | ATP synthase epsilon chain | chrC:52265-52663 REVERSE LENGTH=132	427	14536	10	10	5	5
	135	ATCG00380.1	RPS4 | chloroplast ribosomal protein S4 | chrC:45223-45828 REVERSE LENGTH=201	425	23318	11	11	5	5
	136	AT3G48110.1	EDD1, EDD | glycine-tRNA ligases | chr3:17763111-17770964 FORWARD LENGTH=1067	421	120066	13	13	3	3
	137	AT3G54890.1	LHCA1 | photosystem I light harvesting complex gene 1 | chr3:20339706-20340922 REVERSE LENGTH=241	419	26117	11	11	2	2
	138	AT1G27400.1	| Ribosomal protein L22p/L17e family protein | chr1:9515230-9516725 FORWARD LENGTH=176	416	20022	12	12	3	3
	139	AT3G62530.1	| ARM repeat superfamily protein | chr3:23132219-23133121 FORWARD LENGTH=221	414	24626	10	10	4	4
	140	ATCG00710.1	PSBH | photosystem II reaction center protein H | chrC:74485-74706 FORWARD LENGTH=73	413	7697	10	10	1	1
	141	AT1G15690.1	AVP1, ATAVP3, AVP-3, AtVHP1
	142	AT2G30950.1	VAR2, FTSH2 | FtsH extracellular protease family | chr2:13174692-13177064 FORWARD LENGTH=695	401	74249	15	15	8	8
	143	AT5G35360.1	CAC2 | acetyl Co-enzyme a carboxylase biotin carboxylase subunit | chr5:13584300-13588268 FORWARD LENGTH=537	392	58764	11	11	5	5
		AT5G18380.1	| Ribosomal protein S5 domain 2-like superfamily protein | chr5:6090253-6090693 REVERSE LENGTH=146	462	16791	13	13	4	4
	144	ATCG01110.1	NDHH | NAD(P)H dehydrogenase subunit H | chrC:122011-123192 REVERSE LENGTH=393	389	45611	15	15	6	6
		AT3G60770.1	| Ribosomal protein S13/S15 | chr3:22460525-22461656 REVERSE LENGTH=151	453	17130	15	15	5	5
	145	ATCG00830.1	RPL2.1 | ribosomal protein L2 | chrC:84337-85843 REVERSE LENGTH=274	387	30076	11	11	5	5
	146	AT2G37270.1	ATRPS5B, RPS5B | ribosomal protein 5B | chr2:15647883-15649042 REVERSE LENGTH=207	381	23068	9	9	1	1
	147	AT1G71500.1	| Rieske (2Fe-2S) domain-containing protein | chr1:26936084-26937331 FORWARD LENGTH=287	380	31845	9	9	7	7
	148	AT5G06290.1	2-Cys Prx B, 2CPB | 2-cysteine peroxiredoxin B | chr5:1919380-1921211 FORWARD LENGTH=273	380	29899	15	15	5	5
	149	AT3G63140.1	CSP41A | chloroplast stem-loop binding protein of 41 kDa | chr3:23327006-23328620 REVERSE LENGTH=406	375	44040	13	12	6	6
		AT3G11630.1	| Thioredoxin superfamily protein | chr3:3672189-3673937 FORWARD LENGTH=266	435	29166	15	15	6	6
	150	AT3G58610.1	| ketol-acid reductoisomerase | chr3:21671561-21674639 FORWARD LENGTH=591	375	64094	8	8	5	5
	151	AT1G23290.1	RPL27A, RPL27AB | Ribosomal protein L18e/L15 superfamily protein | chr1:8263007-8263447 FORWARD LENGTH=146	370	16328	9	9	3	3
	152	AT1G23410.1	| Ribosomal protein S27a / Ubiquitin family protein | chr1:8314940-8315410 FORWARD LENGTH=156	365	17844	8	8	4	4
	153	AT5G30510.1	RPS1, ARRPS1 | ribosomal protein S1 | chr5:11619262-11621223 REVERSE LENGTH=416	361	45266	15	15	7	7
	154	AT1G05190.1	emb2394 | Ribosomal protein L6 family | chr1:1502515-1503738 REVERSE LENGTH=223	360	24736	9	9	4	4
	155	ATCG00800.1	| structural constituent of ribosome | chrC:82826-83482 REVERSE LENGTH=218	357	25310	11	11	6	6
	156	AT2G30970.1	ASP1 | aspartate aminotransferase 1 | chr2:13179012-13181686 FORWARD LENGTH=430	350	48003	9	9	4	4
	157	AT2G42740.1	RPL16A | ribosomal protein large subunit 16A | chr2:17791794-17792946 FORWARD LENGTH=182	350	20956	15	15	5	5
	158	AT5G14320.1	| Ribosomal protein S13/S18 family | chr5:4617839-4618772 REVERSE LENGTH=169	347	19314	13	13	4	4
		AT3G23810.1	SAHH2, ATSAHH2 | S-adenosyl-l-homocysteine (SAH) hydrolase 2 | chr3:8588013-8589671 REVERSE LENGTH=485	414	53677	10	10	6	6
	159	AT4G00100.1	ATRPS13A, RPS13, PFL2, RPS13A | ribosomal protein S13A | chr4:37172-38123 FORWARD LENGTH=151	347	17120	16	16	5	5
	160	AT3G14210.1	ESM1 | epithiospecifier modifier 1 | chr3:4729886-4731562 FORWARD LENGTH=392	347	44308	9	9	6	6
	161	ATCG00720.1	PETB | photosynthetic electron transfer B | chrC:74841-76292 FORWARD LENGTH=215	346	24229	10	10	3	3
	162	AT5G48300.1	ADG1, APS1 | ADP glucose pyrophosphorylase 1 | chr5:19570326-19572557 FORWARD LENGTH=520	343	56891	14	14	7	7
	163	AT5G15200.1	| Ribosomal protein S4 | chr5:4935124-4936334 REVERSE LENGTH=198	343	23068	14	14	5	5
	164	AT4G36130.1	| Ribosomal protein L2 family | chr4:17097613-17098656 FORWARD LENGTH=258	339	28115	11	11	5	5
	165	AT2G36250.1	FTSZ2-1, ATFTSZ2-1 | Tubulin/FtsZ family protein | chr2:15197661-15199932 REVERSE LENGTH=478	335	50736	6	6	3	3
	166	AT1G57720.1	| Translation elongation factor EF1B, gamma chain | chr1:21377873-21380114 FORWARD LENGTH=413	334	46554	8	8	4	4
	167	AT2G45740.1	PEX11D | peroxin 11D | chr2:18839865-18841102 FORWARD LENGTH=236	334	26111	8	8	4	4
	168	AT1G50250.1	FTSH1 | FTSH protease 1 | chr1:18614398-18616930 REVERSE LENGTH=716	333	76850	9	9	7	7
	169	AT2G47730.1	ATGSTF8, ATGSTF5, GST6, GSTF8 | glutathione S-transferase phi 8 | chr2:19558213-19559266 FORWARD LENGTH=263	327	29259	10	10	5	5
	170	AT4G15000.1	| Ribosomal L27e protein family | chr4:8571896-8572303 FORWARD LENGTH=135	325	15690	13	13	4	4
	171	AT2G24820.1	TIC55-II | translocon at the inner envelope membrane of chloroplasts 55-II | chr2:10575038-10576829 FORWARD LENGTH=539	324	61167	9	9	6	6
	172	AT4G13930.1	SHM4 | serine hydroxymethyltransferase 4 | chr4:8048013-8050021 REVERSE LENGTH=471	321	52053	9	9	4	4
	173	AT4G38970.1	FBA2 | fructose-bisphosphate aldolase 2 | chr4:18163714-18165659 REVERSE LENGTH=398	320	43099	6	6	3	3
	174	AT4G29130.1	ATHXK1, GIN2, HXK1 | hexokinase 1 | chr4:14352338-14354865 REVERSE LENGTH=496	317	53949	9	9	4	4
	175	AT2G47610.1	| Ribosomal protein L7Ae/L30e/S12e/Gadd45 family protein | chr2:19529854-19531401 FORWARD LENGTH=257	314	29295	14	14	6	6
	176	AT1G68010.1	HPR, ATHPR1 | hydroxypyruvate reductase | chr1:25493418-25495720 FORWARD LENGTH=386	314	42405	10	10	4	4
	177	AT3G11130.1	| Clathrin, heavy chain | chr3:3482575-3491667 REVERSE LENGTH=1705	313	194180	13	13	10	10
	178	AT3G62030.1	ROC4 | rotamase CYP 4 | chr3:22973708-22975139 FORWARD LENGTH=260	311	28466	9	9	2	2
	179	AT3G09840.1	CDC48, ATCDC48, CDC48A | cell division cycle 48 | chr3:3019494-3022832 FORWARD LENGTH=809	311	89935	12	12	7	7
	180	ATCG00780.1	RPL14 | ribosomal protein L14 | chrC:80696-81064 REVERSE LENGTH=122	308	13665	9	9	4	4
		AT5G35530.1	| Ribosomal protein S3 family protein | chr5:13710355-13712192 REVERSE LENGTH=248	370	27579	14	14	7	7
	181	AT2G09990.1	| Ribosomal protein S5 domain 2-like superfamily protein | chr2:3781442-3781882 FORWARD LENGTH=146	306	16805	11	11	3	3
	182	AT3G49010.1	ATBBC1, BBC1, RSU2 | breast basic conserved 1 | chr3:18166971-18168047 REVERSE LENGTH=206	305	23752	9	9	3	3
	183	AT3G04920.1	| Ribosomal protein S24e family protein | chr3:1360989-1362065 FORWARD LENGTH=133	304	15363	9	9	3	3
	184	AT3G62870.1	| Ribosomal protein L7Ae/L30e/S12e/Gadd45 family protein | chr3:23242862-23244273 REVERSE LENGTH=256	303	29154	16	16	7	7
	185	AT1G15730.1	| Cobalamin biosynthesis CobW-like protein | chr1:5407535-5409937 REVERSE LENGTH=448	303	50503	6	6	1	1
	186	AT1G72370.1	P40, AP40, RP40, RPSAA | 40s ribosomal protein SA | chr1:27243148-27244842 REVERSE LENGTH=298	301	32455	12	12	6	6
	187	AT5G62790.1	DXR, PDE129 | 1-deoxy-D-xylulose 5-phosphate reductoisomerase | chr5:25214358-25217292 REVERSE LENGTH=477	301	52207	12	12	5	5
	188	AT5G04590.1	SIR | sulfite reductase | chr5:1319404-1322298 FORWARD LENGTH=642	300	72273	11	11	8	8
	189	AT3G02090.1	MPPBETA | Insulinase (Peptidase family M16) protein | chr3:365624-368526 FORWARD LENGTH=531	300	59169	11	10	6	6
	190	AT1G78300.1	GRF2, 14-3-3OMEGA, GF14 OMEGA | general regulatory factor 2 | chr1:29461883-29463052 FORWARD LENGTH=259	299	29235	12	12	3	3
	191	AT1G22710.1	SUC2, SUT1, ATSUC2 | sucrose-proton symporter 2 | chr1:8030911-8032970 REVERSE LENGTH=512	299	54879	3	3	1	1
	192	AT3G16000.1	MFP1 | MAR binding filament-like protein 1 | chr3:5431041-5433613 REVERSE LENGTH=726	293	82107	7	7	7	7
	193	AT4G24190.1	SHD, HSP90.7, AtHsp90.7, AtHsp90-7 | Chaperone protein htpG family protein | chr4:12551902-12555851 REVERSE LENGTH=823	293	94192	7	7	5	5
	194	AT3G22230.1	| Ribosomal L27e protein family | chr3:7844136-7844543 REVERSE LENGTH=135	290	15697	13	13	4	4
	195	AT4G13430.1	IIL1, ATLEUC1 | isopropyl malate isomerase large subunit 1 | chr4:7804194-7807789 REVERSE LENGTH=509	289	55668	8	8	5	5
	196	AT3G23400.1	FIB4 | Plastid-lipid associated protein PAP / fibrillin family protein | chr3:8376636-8378225 REVERSE LENGTH=284	287	30482	8	8	4	4
	197	AT1G03475.1	LIN2, HEMF1, ATCPO-I | Coproporphyrinogen III oxidase | chr1:869302-871175 REVERSE LENGTH=386	284	44045	6	6	2	2
	198	AT5G38480.1	GRF3, RCI1 | general regulatory factor 3 | chr5:15410277-15411285 FORWARD LENGTH=255	284	28680	13	13	4	4
	199	AT5G66680.1	DGL1 | dolichyl-diphosphooligosaccharide-protein glycosyltransferase 48kDa subunit family protein | chr5:26617840-26620581 REVERSE LENGTH=437	283	48806	7	7	4	4
	200	AT5G10450.1	GRF6, AFT1, 14-3-3lambda | G-box regulating factor 6 | chr5:3284452-3286261 REVERSE LENGTH=248	282	28050	14	14	5	5
	201	AT3G02520.1	GRF7, GF14 NU | general regulatory factor 7 | chr3:526800-527915 REVERSE LENGTH=265	282	29898	14	14	5	5
	202	AT4G18480.1	CHLI1, CH42, CH-42, CHL11, CHLI-1 | P-loop containing nucleoside triphosphate hydrolases superfamily protein | chr4:10201897-10203361 REVERSE LENGTH=424	282	46471	10	10	7	7
	203	AT3G63490.1	| Ribosomal protein L1p/L10e family | chr3:23444269-23446020 FORWARD LENGTH=346	280	37747	10	10	5	5
	204	AT4G25080.1	CHLM | magnesium-protoporphyrin IX methyltransferase | chr4:12877015-12878128 FORWARD LENGTH=312	280	33912	13	13	7	7
	205	AT3G14990.1	| Class I glutamine amidotransferase-like superfamily protein | chr3:5047510-5049621 FORWARD LENGTH=392	275	42153	6	6	4	4
	206	AT4G02930.1	| GTP binding Elongation factor Tu family protein | chr4:1295751-1298354 REVERSE LENGTH=454	274	49563	7	7	4	4
	207	AT2G39460.1	ATRPL23A, RPL23A, RPL23AA | ribosomal protein L23AA | chr2:16475049-16475904 FORWARD LENGTH=154	273	17430	8	8	5	5
	208	AT1G72730.1	| DEA(D/H)-box RNA helicase family protein | chr1:27378040-27379593 REVERSE LENGTH=414	272	47017	9	9	3	3
	209	AT1G10630.1	ATARFA1F, ARFA1F | ADP-ribosylation factor A1F | chr1:3513189-3514230 REVERSE LENGTH=181	271	20656	8	8	3	3
	210	AT2G40100.1	LHCB4.3 | light harvesting complex photosystem II | chr2:16745884-16747190 FORWARD LENGTH=276	270	30239	7	7	3	3
	211	AT2G21390.1	| Coatomer, alpha subunit | chr2:9152428-9156577 FORWARD LENGTH=1218	269	137208	11	11	5	5
	212	AT1G07320.1	RPL4 | ribosomal protein L4 | chr1:2249190-2250189 FORWARD LENGTH=282	267	30540	6	6	3	3
	213	AT2G05070.1	LHCB2.2, LHCB2 | photosystem II light harvesting complex gene 2.2 | chr2:1799436-1800329 REVERSE LENGTH=265	267	28648	8	8	2	2
	214	AT2G20260.1	PSAE-2 | photosystem I subunit E-2 | chr2:8736780-8737644 FORWARD LENGTH=145	266	15180	5	5	2	2
		AT3G13920.1	EIF4A1, RH4, TIF4A1 | eukaryotic translation initiation factor 4A1 | chr3:4592635-4594128 REVERSE LENGTH=412	310	46905	13	13	7	7
	215	AT3G56940.1	CRD1, CHL27, ACSF | dicarboxylate diiron protein, putative (Crd1) | chr3:21076594-21078269 FORWARD LENGTH=409	263	47830	11	10	4	4
	216	AT5G19760.1	| Mitochondrial substrate carrier family protein | chr5:6679591-6681845 REVERSE LENGTH=298	262	32259	7	7	5	5
	217	AT4G27440.1	PORB | protochlorophyllide oxidoreductase B | chr4:13725648-13727107 FORWARD LENGTH=401	256	43516	9	9	6	6
	218	AT5G61790.1	CNX1, ATCNX1 | calnexin 1 | chr5:24827394-24829642 REVERSE LENGTH=530	254	60724	9	9	5	5
	219	AT1G15140.1	| FAD/NAD(P)-binding oxidoreductase | chr1:5210403-5212137 REVERSE LENGTH=295	253	31995	8	8	4	4
	220	ATCG00560.1	PSBL | photosystem II reaction center protein L | chrC:63804-63920 REVERSE LENGTH=38	252	4467	3	3	1	1
	221	AT4G34670.1	| Ribosomal protein S3Ae | chr4:16548724-16550222 FORWARD LENGTH=262	250	29923	12	12	3	3
	222	AT4G09000.1	GRF1, GF14 CHI | general regulatory factor 1 | chr4:5775387-5777157 FORWARD LENGTH=267	250	30005	12	12	3	3
	223	AT5G12470.1	| Protein of unknown function (DUF3411) | chr5:4044950-4047290 REVERSE LENGTH=386	247	41527	9	9	3	3
	224	AT3G04790.1	| Ribose 5-phosphate isomerase, type A protein | chr3:1313365-1314195 FORWARD LENGTH=276	246	29379	6	6	3	3
	225	AT2G21330.1	FBA1 | fructose-bisphosphate aldolase 1 | chr2:9128416-9130152 REVERSE LENGTH=399	246	43042	4	4	3	3
	226	AT5G42650.1	AOS, CYP74A, DDE2 | allene oxide synthase | chr5:17097803-17099359 REVERSE LENGTH=518	245	58298	9	9	6	6
	227	AT3G17390.1	MTO3, SAMS3, MAT4 | S-adenosylmethionine synthetase family protein | chr3:5952484-5953665 REVERSE LENGTH=393	243	43091	7	7	4	4
	228	AT1G07790.1	HTB1 | Histone superfamily protein | chr1:2413049-2413495 FORWARD LENGTH=148	243	16392	7	7	3	3
	229	AT4G01150.1	| unknown protein
	230	AT3G48930.1	EMB1080 | Nucleic acid-binding, OB-fold-like protein | chr3:18141017-18142189 REVERSE LENGTH=160	239	18130	9	9	3	3
	231	ATCG00810.1	RPL22 | ribosomal protein L22 | chrC:83467-83949 REVERSE LENGTH=160	238	18759	6	6	2	2
		AT5G28060.1	| Ribosomal protein S24e family protein | chr5:10069791-10070792 REVERSE LENGTH=133	282	15456	8	8	4	4
	232	AT4G18100.1	| Ribosomal protein L32e | chr4:10035715-10036475 REVERSE LENGTH=133	237	15539	8	8	2	2
	233	AT4G11010.1	NDPK3 | nucleoside diphosphate kinase 3 | chr4:6732780-6734298 REVERSE LENGTH=238	236	25810	10	10	3	3
	234	AT5G46430.1	| Ribosomal protein L32e | chr5:18833429-18834409 FORWARD LENGTH=133	236	15511	7	7	2	2
	235	AT2G21660.1	ATGRP7, CCR2, GR-RBP7, GRP7 | cold, circadian rhythm, and rna binding 2 | chr2:9265477-9266316 REVERSE LENGTH=176	236	16926	6	6	2	2
	236	AT2G33040.1	ATP3 | gamma subunit of Mt ATP synthase | chr2:14018978-14021047 REVERSE LENGTH=325	236	35564	7	7	5	5
	237	AT1G66200.1	ATGSR2, GSR2, GLN1
	238	AT5G67500.1	VDAC2, ATVDAC2 | voltage dependent anion channel 2 | chr5:26935223-26937123 FORWARD LENGTH=276	234	29622	8	8	3	3
	239	AT2G36620.1	RPL24A | ribosomal protein L24 | chr2:15350548-15351819 REVERSE LENGTH=164	234	18976	5	5	2	2
	240	AT2G34430.1	LHB1B1, LHCB1.4 | light-harvesting chlorophyll-protein complex II subunit B1 | chr2:14524818-14525618 FORWARD LENGTH=266	233	28198	7	7	2	2
	241	AT3G02080.1	| Ribosomal protein S19e family protein | chr3:364138-365161 REVERSE LENGTH=143	232	15864	5	5	3	3
	242	AT4G21150.1	HAP6 | ribophorin II (RPN2) family protein | chr4:11278646-11283599 FORWARD LENGTH=691	232	74852	5	5	4	4
	243	ATCG00840.1	RPL23.1, RPL23 | ribosomal protein L23.1 | chrC:85862-86143 REVERSE LENGTH=93	232	10782	7	7	1	1
	244	AT3G50820.1	PSBO2, PSBO-2, OEC33 | photosystem II subunit O-2 | chr3:18891008-18892311 REVERSE LENGTH=331	230	35182	7	7	4	4
	245	AT4G16720.1	| Ribosomal protein L23/L15e family protein | chr4:9400156-9401315 REVERSE LENGTH=204	229	24316	8	8	5	5
	246	ATCG01090.1	NDHI | NADPH dehydrogenases | chrC:119244-119762 REVERSE LENGTH=172	228	20487	6	6	2	2
		AT1G80480.1	PTAC17 | plastid transcriptionally active 17 | chr1:30258272-30260570 REVERSE LENGTH=444	258	49687	4	4	2	2
	247	AT3G63520.1	CCD1, ATCCD1, ATNCED1, NCED1 | carotenoid cleavage dioxygenase 1 | chr3:23452940-23455896 FORWARD LENGTH=538	227	61099	10	10	7	7
	248	AT4G32470.1	| Cytochrome bd ubiquinol oxidase, 14kDa subunit | chr4:15669641-15671095 REVERSE LENGTH=122	226	14518	6	6	3	3
	249	AT1G09620.1	| ATP binding
	250	ATCG00430.1	PSBG | photosystem II reaction center protein G | chrC:49257-49934 REVERSE LENGTH=225	225	25580	4	4	1	1
	251	AT5G01590.1	| unknown protein
	252	AT2G44060.1	| Late embryogenesis abundant protein, group 2 | chr2:18226922-18227988 FORWARD LENGTH=325	224	36152	6	6	2	2
	253	AT5G52520.1	OVA6, PRORS1 | Class II aaRS and biotin synthetases superfamily protein | chr5:21311112-21313875 FORWARD LENGTH=543	223	60847	5	5	3	3
	254	AT3G25920.1	RPL15 | ribosomal protein L15 | chr3:9491268-9492558 REVERSE LENGTH=277	223	29827	4	4	3	3
	255	AT5G13450.1	ATP5 | delta subunit of Mt ATP synthase | chr5:4310558-4311941 REVERSE LENGTH=238	221	26351	4	4	1	1
	256	AT1G55670.1	PSAG | photosystem I subunit G | chr1:20802874-20803356 REVERSE LENGTH=160	220	17075	10	10	2	2
	257	AT1G22300.1	GRF10, 14-3-3EPSILON, GF14 EPSILON | general regulatory factor 10 | chr1:7879146-7881103 REVERSE LENGTH=254	220	28989	9	9	3	3
	258	AT5G13510.1	| Ribosomal protein L10 family protein | chr5:4341294-4341956 FORWARD LENGTH=220	218	24858	5	5	2	2
	259	AT1G53750.1	RPT1A | regulatory particle triple-A 1A | chr1:20065921-20068324 REVERSE LENGTH=426	217	48187	6	6	6	6
	260	AT1G20260.1	| ATPase, V1 complex, subunit B protein | chr1:7016971-7020290 FORWARD LENGTH=487	217	54370	4	4	2	2
	261	AT2G15620.1	NIR1, NIR, ATHNIR | nitrite reductase 1 | chr2:6810552-6812666 FORWARD LENGTH=586	217	65878	6	6	4	4
	262	AT1G45000.1	| AAA-type ATPase family protein | chr1:17009220-17011607 FORWARD LENGTH=399	216	44865	7	7	2	2
	263	ATCG00790.1	RPL16 | ribosomal protein L16 | chrC:81189-82652 REVERSE LENGTH=135	216	15330	5	5	3	3
	264	AT3G63160.1	| FUNCTIONS IN: molecular_function unknown
	265	AT1G52230.1	PSAH2, PSAH-2, PSI-H | photosystem I subunit H2 | chr1:19454902-19455508 FORWARD LENGTH=145	215	15264	4	4	1	1
	266	AT5G66570.1	PSBO-1, OEE1, OEE33, OE33, PSBO1, MSP-1 | PS II oxygen-evolving complex 1 | chr5:26568744-26570124 FORWARD LENGTH=332	214	35305	7	7	4	4
	267	AT1G35680.1	| Ribosomal protein L21 | chr1:13208777-13210246 FORWARD LENGTH=220	214	24162	6	6	4	4
	268	AT3G49910.1	| Translation protein SH3-like family protein | chr3:18504311-18504751 FORWARD LENGTH=146	214	16934	8	8	4	4
	269	AT1G51110.1	| Plastid-lipid associated protein PAP / fibrillin family protein | chr1:18935380-18937484 FORWARD LENGTH=409	210	46012	5	5	4	4
	270	AT3G63410.1	APG1, VTE3, IEP37, E37 | S-adenosyl-L-methionine-dependent methyltransferases superfamily protein | chr3:23415816-23417002 REVERSE LENGTH=338	210	38087	5	5	3	3
	271	AT3G05560.1	| Ribosomal L22e protein family | chr3:1614641-1615204 FORWARD LENGTH=124	210	14055	6	6	3	3
	272	AT3G08530.1	| Clathrin, heavy chain | chr3:2587171-2595411 REVERSE LENGTH=1703	210	194160	11	11	9	9
	273	AT4G24770.1	RBP31, ATRBP31, CP31, ATRBP33 | 31-kDa RNA binding protein | chr4:12766223-12767952 REVERSE LENGTH=329	205	35766	6	6	2	2
	274	AT3G22890.1	APS1 | ATP sulfurylase 1 | chr3:8112837-8114734 FORWARD LENGTH=463	205	51473	8	8	6	6
	275	AT5G22800.1	EMB86, EMB1030, EMB263 | Alanyl-tRNA synthetase, class IIc | chr5:7616221-7619961 REVERSE LENGTH=978	205	108131	8	8	8	8
	276	AT4G29840.1	MTO2, TS | Pyridoxal-5~-phosphate-dependent enzyme family protein | chr4:14599434-14601014 REVERSE LENGTH=526	205	58246	9	9	4	4
	277	AT3G47520.1	MDH | malate dehydrogenase | chr3:17513657-17514868 FORWARD LENGTH=403	203	42563	4	4	4	4
	278	AT1G59870.1	PEN3, PDR8, ATPDR8, ABCG36, ATABCG36 | ABC-2 and Plant PDR ABC-type transporter family protein | chr1:22034661-22039844 FORWARD LENGTH=1469	202	165665	8	8	5	5
	279	AT1G51980.1	| Insulinase (Peptidase family M16) protein | chr1:19323692-19326771 REVERSE LENGTH=503	201	54506	5	5	3	3
	280	AT2G42590.1	GRF9, GF14 MU | general regulatory factor 9 | chr2:17732118-17733775 REVERSE LENGTH=263	200	29594	8	8	2	2
	281	AT2G34480.1	| Ribosomal protein L18ae/LX family protein | chr2:14532916-14534161 REVERSE LENGTH=178	198	21385	9	9	5	5
	282	AT3G52300.1	ATPQ | ATP synthase D chain, mitochondrial | chr3:19396689-19398119 FORWARD LENGTH=168	198	19574	5	5	2	2
	283	ATCG00160.1	RPS2 | ribosomal protein S2 | chrC:15013-15723 REVERSE LENGTH=236	197	27117	8	8	6	6
	284	AT2G33150.1	PKT3, PED1, KAT2 | peroxisomal 3-ketoacyl-CoA thiolase 3 | chr2:14047814-14050983 REVERSE LENGTH=462	197	48962	5	5	2	2
	285	AT4G13170.1	| Ribosomal protein L13 family protein | chr4:7655133-7656542 REVERSE LENGTH=206	197	23798	7	7	4	4
	286	AT2G38230.1	ATPDX1.1, PDX1.1 | pyridoxine biosynthesis 1.1 | chr2:16011475-16012404 FORWARD LENGTH=309	196	33071	6	6	4	4
	287	AT3G16640.1	TCTP | translationally controlled tumor protein | chr3:5669709-5670729 REVERSE LENGTH=168	195	18944	4	4	2	2
	288	AT3G44880.1	ACD1, LLS1, PAO | Pheophorbide a oxygenase family protein with Rieske [2Fe-2S] domain | chr3:16383858-16386204 FORWARD LENGTH=537	195	61177	6	6	1	1
	289	AT2G24020.1	| Uncharacterised BCR, YbaB family COG0718 | chr2:10217869-10219269 REVERSE LENGTH=182	194	19845	5	5	4	4
	290	AT5G28840.1	GME | GDP-D-mannose 3~,5~-epimerase | chr5:10862472-10864024 REVERSE LENGTH=377	194	43053	7	7	3	3
	291	AT1G09100.1	RPT5B | 26S proteasome AAA-ATPase subunit RPT5B | chr1:2936675-2939258 REVERSE LENGTH=423	193	47192	7	7	2	2
	292	AT3G07110.1	| Ribosomal protein L13 family protein | chr3:2252092-2253332 FORWARD LENGTH=206	193	23635	8	8	5	5
	293	AT4G39080.1	VHA-A3 | vacuolar proton ATPase A3 | chr4:18209513-18214752 FORWARD LENGTH=821	189	93233	5	5	4	4
	294	AT1G07890.1	APX1, MEE6, CS1, ATAPX1, ATAPX01 | ascorbate peroxidase 1 | chr1:2438005-2439435 FORWARD LENGTH=250	189	27774	7	7	2	2
	295	AT5G06320.1	NHL3 | NDR1/HIN1-like 3 | chr5:1931016-1931711 REVERSE LENGTH=231	189	26344	5	5	3	3
	296	AT1G62020.1	| Coatomer, alpha subunit | chr1:22919814-22923728 FORWARD LENGTH=1216	188	137354	8	8	4	4
	297	AT5G45930.1	CHLI2, CHL I2, CHLI-2 | magnesium chelatase i2 | chr5:18628095-18629565 FORWARD LENGTH=418	188	46391	6	6	4	4
	298	AT2G43910.1	ATHOL1, HOL1 | HARMLESS TO OZONE LAYER 1 | chr2:18184658-18186951 REVERSE LENGTH=227	188	25411	6	6	2	2
	299	AT5G27770.1	| Ribosomal L22e protein family | chr5:9836166-9837113 FORWARD LENGTH=124	185	14084	6	6	3	3
	300	AT1G54270.1	EIF4A-2 | eif4a-2 | chr1:20260495-20262018 FORWARD LENGTH=412	184	47009	6	6	3	3
	301	AT3G58140.1	| phenylalanyl-tRNA synthetase class IIc family protein | chr3:21529988-21532386 REVERSE LENGTH=429	183	49543	6	6	4	4
	302	AT2G38140.1	PSRP4 | plastid-specific ribosomal protein 4 | chr2:15980948-15981459 FORWARD LENGTH=118	183	12868	7	7	1	1
	303	AT3G29320.1	| Glycosyl transferase, family 35 | chr3:11252871-11257587 FORWARD LENGTH=962	182	108977	6	6	5	5
	304	AT1G80380.2	| P-loop containing nucleoside triphosphate hydrolases superfamily protein | chr1:30217332-30219784 FORWARD LENGTH=456	181	51400	6	6	4	4
		AT5G35790.1	G6PD1 | glucose-6-phosphate dehydrogenase 1 | chr5:13956879-13959686 REVERSE LENGTH=576	196	65708	6	6	5	5
	305	AT3G52930.1	| Aldolase superfamily protein | chr3:19627383-19628874 REVERSE LENGTH=358	180	38792	5	5	3	3
	306	AT2G44640.1	| FUNCTIONS IN: molecular_function unknown
	307	ATCG00660.1	RPL20 | ribosomal protein L20 | chrC:68512-68865 REVERSE LENGTH=117	180	14200	4	4	3	3
	308	AT1G75350.1	emb2184 | Ribosomal protein L31 | chr1:28272163-28272687 FORWARD LENGTH=144	178	16160	6	6	2	2
	309	AT5G46290.1	KASI, KAS1 | 3-ketoacyl-acyl carrier protein synthase I | chr5:18774439-18776629 REVERSE LENGTH=473	178	50795	3	3	2	2
	310	AT3G44310.1	NIT1, ATNIT1, NITI | nitrilase 1 | chr3:15986901-15988841 FORWARD LENGTH=346	177	38450	3	3	2	2
	311	AT2G40010.1	| Ribosomal protein L10 family protein | chr2:16708578-16710448 REVERSE LENGTH=317	177	33692	6	6	1	1
	312	AT4G35000.1	APX3 | ascorbate peroxidase 3 | chr4:16665007-16667541 REVERSE LENGTH=287	176	31690	4	4	1	1
	313	ATCG00730.1	PETD | photosynthetic electron transfer D | chrC:76481-77672 FORWARD LENGTH=160	174	17465	10	10	1	1
	314	AT5G23740.1	RPS11-BETA | ribosomal protein S11-beta | chr5:8008251-8009330 REVERSE LENGTH=159	173	17922	8	8	3	3
		AT4G18440.1	| L-Aspartase-like family protein | chr4:10186385-10188832 REVERSE LENGTH=536	185	59904	5	5	4	4
	315	AT1G04270.1	RPS15 | cytosolic ribosomal protein S15 | chr1:1141852-1142960 REVERSE LENGTH=152	173	17118	3	3	1	1
	316	AT5G46110.1	APE2, TPT | Glucose-6-phosphate/phosphate translocator-related | chr5:18697606-18700212 FORWARD LENGTH=410	172	44742	4	4	1	1
	317	AT4G01310.1	| Ribosomal L5P family protein | chr4:544166-545480 REVERSE LENGTH=262	171	28418	9	9	6	6
	318	AT5G38660.1	APE1 | acclimation of photosynthesis to environment | chr5:15473285-15475497 REVERSE LENGTH=286	170	31601	5	5	4	4
	319	AT4G26530.1	| Aldolase superfamily protein | chr4:13391566-13392937 FORWARD LENGTH=358	170	38500	5	5	3	3
	320	AT2G28000.1	CPN60A, CH-CPN60A, SLP | chaperonin-60alpha | chr2:11926603-11929184 FORWARD LENGTH=586	168	62172	7	7	4	4
	321	AT3G09500.1	| Ribosomal L29 family protein | chr3:2917047-2917895 FORWARD LENGTH=123	168	14276	7	7	2	2
	322	AT1G01790.1	KEA1, ATKEA1 | K+ efflux antiporter 1 | chr1:284781-290869 FORWARD LENGTH=1193	167	128414	4	4	2	2
	323	AT5G65010.1	ASN2 | asparagine synthetase 2 | chr5:25969224-25972278 FORWARD LENGTH=578	167	65449	4	4	3	3
	324	AT1G65260.1	PTAC4, VIPP1 | plastid transcriptionally active 4 | chr1:24236329-24240428 FORWARD LENGTH=330	166	36508	3	3	3	3
	325	AT1G37130.1	NIA2, B29, NIA2-1, CHL3, NR, NR2, ATNR2 | nitrate reductase 2 | chr1:14158617-14161652 FORWARD LENGTH=917	166	103514	5	5	4	4
	326	AT1G78370.1	ATGSTU20, GSTU20 | glutathione S-transferase TAU 20 | chr1:29484428-29485204 REVERSE LENGTH=217	166	25083	6	6	4	4
	327	AT5G19220.1	ADG2, APL1 | ADP glucose pyrophosphorylase large subunit 1 | chr5:6463931-6466775 REVERSE LENGTH=522	165	57960	5	5	4	4
	328	AT3G61440.1	ATCYSC1, ARATH
	329	AT1G09180.1	ATSAR1, ATSARA1A, SARA1A | secretion-associated RAS super family 1 | chr1:2965147-2965941 FORWARD LENGTH=193	165	22136	3	3	1	1
	330	AT5G10840.1	| Endomembrane protein 70 protein family | chr5:3424910-3427797 REVERSE LENGTH=648	164	74878	3	3	2	2
	331	AT1G43670.1	| Inositol monophosphatase family protein | chr1:16468184-16470347 FORWARD LENGTH=341	164	37586	5	5	4	4
	332	AT2G04390.1	| Ribosomal S17 family protein | chr2:1527911-1528336 FORWARD LENGTH=141	163	16037	3	3	1	1
	333	AT4G34620.1	SSR16 | small subunit ribosomal protein 16 | chr4:16535084-16536092 REVERSE LENGTH=113	161	12737	2	2	1	1
	334	AT1G29880.1	| glycyl-tRNA synthetase / glycine--tRNA ligase | chr1:10459662-10462781 REVERSE LENGTH=729	159	82444	7	7	5	5
	335	AT1G26630.1	FBR12, ATELF5A-2, ELF5A-2 | Eukaryotic translation initiation factor 5A-1 (eIF-5A 1) protein | chr1:9205968-9207098 FORWARD LENGTH=159	158	17313	3	3	2	2
	336	AT4G21280.1	PSBQ, PSBQA, PSBQ-1 | photosystem II subunit QA | chr4:11334446-11335587 FORWARD LENGTH=223	158	23781	5	5	3	3
	337	AT3G46740.1	TOC75-III, MAR1 | translocon at the outer envelope membrane of chloroplasts 75-III | chr3:17216104-17219296 REVERSE LENGTH=818	157	89501	5	5	4	4
	338	AT1G50480.1	THFS | 10-formyltetrahydrofolate synthetase | chr1:18702064-18704687 FORWARD LENGTH=634	157	68219	4	4	2	2
	339	AT4G22890.1	PGR5-LIKE A | PGR5-LIKE A | chr4:12007157-12009175 FORWARD LENGTH=324	156	35974	3	3	2	2
	340	AT1G02780.1	emb2386 | Ribosomal protein L19e family protein | chr1:608120-609391 REVERSE LENGTH=214	155	24637	5	5	3	3
	341	ATCG00750.1	RPS11 | ribosomal protein S11 | chrC:78960-79376 REVERSE LENGTH=138	155	15106	5	5	2	2
	342	AT4G13200.1	| unknown protein
	343	AT4G01050.1	TROL | thylakoid rhodanese-like | chr4:455874-458175 FORWARD LENGTH=466	154	49357	5	5	4	4
	344	AT5G25980.1	TGG2, BGLU37 | glucoside glucohydrolase 2 | chr5:9072730-9075143 FORWARD LENGTH=467	154	53802	6	6	4	4
	345	AT5G13120.1	ATCYP20-2, CYP20-2 | cyclophilin 20-2 | chr5:4162714-4164720 REVERSE LENGTH=259	151	28472	3	3	3	3
	346	AT1G03630.1	POR C, PORC | protochlorophyllide oxidoreductase C | chr1:907699-909245 FORWARD LENGTH=401	151	44040	6	6	4	4
	347	AT4G35250.1	| NAD(P)-binding Rossmann-fold superfamily protein | chr4:16771401-16773269 REVERSE LENGTH=395	151	44064	7	7	4	4
	348	AT3G12110.1	ACT11 | actin-11 | chr3:3858116-3859609 FORWARD LENGTH=377	151	41832	6	6	4	4
	349	AT5G23900.1	| Ribosomal protein L13e family protein | chr5:8064176-8065081 REVERSE LENGTH=206	148	23471	6	6	3	3
	350	AT2G27710.1	| 60S acidic ribosomal protein family | chr2:11816929-11817670 FORWARD LENGTH=115	147	11437	4	4	2	2
	351	AT1G64190.1	| 6-phosphogluconate dehydrogenase family protein | chr1:23825549-23827012 REVERSE LENGTH=487	147	53620	3	3	3	3
	352	AT5G13640.1	ATPDAT, PDAT, PDAT1 | phospholipid:diacylglycerol acyltransferase | chr5:4393529-4397213 FORWARD LENGTH=671	146	74799	5	5	2	2
	353	AT1G73990.1	SPPA, SPPA1 | signal peptide peptidase | chr1:27824465-27828807 FORWARD LENGTH=677	144	75231	3	3	2	2
		AT2G28900.1	OEP16, ATOEP16-L, ATOEP16-1, OEP16-1 | outer plastid envelope protein 16-1 | chr2:12414423-12415459 REVERSE LENGTH=148	162	15518	4	4	2	2
	354	AT3G44890.1	RPL9 | ribosomal protein L9 | chr3:16386505-16387963 FORWARD LENGTH=197	143	22166	6	6	3	3
		AT4G09010.1	APX4, TL29 | ascorbate peroxidase 4 | chr4:5777502-5779338 REVERSE LENGTH=349	161	38048	3	3	3	3
	355	AT1G03860.1	ATPHB2, PHB2 | prohibitin 2 | chr1:979611-981157 REVERSE LENGTH=286	143	31791	3	3	1	1
	356	AT1G04480.1	| Ribosomal protein L14p/L23e family protein | chr1:1216110-1217257 FORWARD LENGTH=140	142	15155	5	5	3	3
	357	AT1G01080.1	| RNA-binding (RRM/RBD/RNP motifs) family protein | chr1:45503-46789 REVERSE LENGTH=293	142	32693	5	5	4	4
	358	AT5G41670.1	| 6-phosphogluconate dehydrogenase family protein | chr5:16665647-16667110 REVERSE LENGTH=487	142	53560	3	3	3	3
	359	AT1G73110.1	| P-loop containing nucleoside triphosphate hydrolases superfamily protein | chr1:27494344-27496844 REVERSE LENGTH=432	141	48341	3	3	2	2
	360	AT2G20990.1	SYTA, NTMC2TYPE1.1, ATSYTA, NTMC2T1.1, SYT1 | synaptotagmin A | chr2:9014827-9017829 FORWARD LENGTH=541	141	61888	4	4	3	3
	361	AT3G24830.1	| Ribosomal protein L13 family protein | chr3:9064613-9065871 FORWARD LENGTH=206	141	23674	6	6	4	4
	362	AT2G36880.1	MAT3 | methionine adenosyltransferase 3 | chr2:15479721-15480893 REVERSE LENGTH=390	140	42838	6	6	2	2
	363	AT1G29900.1	CARB | carbamoyl phosphate synthetase B | chr1:10468164-10471976 FORWARD LENGTH=1187	138	130840	5	5	5	5
	364	AT5G14040.1	PHT3
	365	AT3G25770.1	AOC2 | allene oxide cyclase 2 | chr3:9406975-9407839 FORWARD LENGTH=253	138	27710	3	3	2	2
	366	AT3G19820.1	DWF1, DIM, EVE1, DIM1, CBB1 | cell elongation protein / DWARF1 / DIMINUTO (DIM) | chr3:6879835-6881616 REVERSE LENGTH=561	137	65582	3	3	2	2
	367	AT2G21250.1	| NAD(P)-linked oxidoreductase superfamily protein | chr2:9103408-9105116 REVERSE LENGTH=309	137	35264	3	3	2	2
	368	AT3G59970.1	MTHFR1 | methylenetetrahydrofolate reductase 1 | chr3:22151303-22153412 FORWARD LENGTH=421	136	47596	3	3	3	3
	369	ATCG01060.1	PSAC | iron-sulfur cluster binding
	370	AT2G04030.1	CR88, EMB1956, HSP90.5, Hsp88.1, AtHsp90.5 | Chaperone protein htpG family protein | chr2:1281983-1285909 FORWARD LENGTH=780	135	88976	5	3	5	3
	371	AT3G02560.1	| Ribosomal protein S7e family protein | chr3:542341-543168 FORWARD LENGTH=191	134	22182	5	5	3	3
	372	AT3G26070.1	| Plastid-lipid associated protein PAP / fibrillin family protein | chr3:9526904-9528199 FORWARD LENGTH=242	134	27192	3	3	3	3
	373	AT4G13770.1	CYP83A1, REF2 | cytochrome P450, family 83, subfamily A, polypeptide 1 | chr4:7990682-7992282 REVERSE LENGTH=502	134	57641	3	3	1	1
	374	AT3G47070.1	| LOCATED IN: thylakoid, chloroplast thylakoid membrane, chloroplast, chloroplast envelope
	375	AT1G52510.1	| alpha/beta-Hydrolases superfamily protein | chr1:19563039-19565260 REVERSE LENGTH=380	132	41905	2	2	2	2
	376	AT5G55220.1	| trigger factor type chaperone family protein | chr5:22397677-22400678 FORWARD LENGTH=547	132	62063	3	3	2	2
	377	AT2G39470.1	PPL2 | PsbP-like protein 2 | chr2:16476335-16477653 FORWARD LENGTH=238	132	27130	5	5	4	4
	378	AT3G59780.1	| Rhodanese/Cell cycle control phosphatase superfamily protein | chr3:22086906-22090324 FORWARD LENGTH=686	130	74120	3	3	3	3
	379	AT5G23890.1	| LOCATED IN: mitochondrion, chloroplast thylakoid membrane, chloroplast, plastid, chloroplast envelope
	380	AT3G25860.1	LTA2, PLE2 | 2-oxoacid dehydrogenases acyltransferase family protein | chr3:9460632-9462585 FORWARD LENGTH=480	130	50095	3	3	2	2
	381	AT2G40510.1	| Ribosomal protein S26e family protein | chr2:16918506-16919623 FORWARD LENGTH=133	130	15108	4	4	2	2
	382	AT1G47260.1	APFI, GAMMA CA2 | gamma carbonic anhydrase 2 | chr1:17321384-17323347 REVERSE LENGTH=278	129	30138	4	3	3	3
	383	AT5G26742.1	emb1138 | DEAD box RNA helicase (RH3) | chr5:9285540-9288871 REVERSE LENGTH=747	128	81227	5	4	5	4
	384	AT5G22830.1	ATMGT10, GMN10, MGT10, MRS2-11 | magnesium (Mg) transporter 10 | chr5:7627676-7630633 FORWARD LENGTH=459	128	51383	5	5	2	2
	385	AT4G31180.1	| Class II aminoacyl-tRNA and biotin synthetases superfamily protein | chr4:15156696-15159362 FORWARD LENGTH=558	128	63292	5	5	4	4
	386	AT4G14680.1	APS3 | Pseudouridine synthase/archaeosine transglycosylase-like family protein | chr4:8413443-8415311 REVERSE LENGTH=465	127	52043	5	5	3	3
		AT3G27280.1	ATPHB4, PHB4 | prohibitin 4 | chr3:10076904-10078051 FORWARD LENGTH=279	142	30619	3	3	3	3
	387	AT3G28220.1	| TRAF-like family protein | chr3:10524420-10526497 FORWARD LENGTH=370	127	42998	4	4	3	3
	388	AT4G14880.1	OASA1, OLD3, CYTACS1 | O-acetylserine (thiol) lyase (OAS-TL) isoform A1 | chr4:8518209-8520050 REVERSE LENGTH=322	127	33876	3	3	2	2
		AT1G52740.1	HTA9 | histone H2A protein 9 | chr1:19645409-19646221 FORWARD LENGTH=134	141	14263	4	4	2	2
	389	AT5G15520.1	| Ribosomal protein S19e family protein | chr5:5037242-5038136 REVERSE LENGTH=143	126	15853	3	3	3	3
	390	AT5G13630.1	GUN5, CCH, CHLH, CCH1, ABAR | magnesium-chelatase subunit chlH, chloroplast, putative / Mg-protoporphyrin IX chelatase, putative (CHLH) | chr5:4387567-4392082 REVERSE LENGTH=1381	125	153846	3	3	2	2
	391	AT1G08880.1	HTA5, H2AXA, G-H2AX, GAMMA-H2AX | Histone superfamily protein | chr1:2847144-2847676 REVERSE LENGTH=142	125	14804	3	3	1	1
	392	AT3G02360.1	| 6-phosphogluconate dehydrogenase family protein | chr3:482498-483958 FORWARD LENGTH=486	124	53773	2	2	2	2
	393	AT1G18080.1	ATARCA, RACK1A_AT, RACK1A | Transducin/WD40 repeat-like superfamily protein | chr1:6222325-6223901 FORWARD LENGTH=327	124	36047	3	3	2	2
	394	ATMG00160.1	COX2 | cytochrome oxidase 2 | chrM:40502-42628 REVERSE LENGTH=260	122	29541	4	4	2	2
		AT5G43745.1	| Protein of unknown function (DUF1012) | chr5:17569435-17574954 REVERSE LENGTH=817	138	92750	5	5	4	4
	395	AT5G13030.1	| unknown protein
	396	AT4G24220.1	VEP1, AWI31 | NAD(P)-binding Rossmann-fold superfamily protein | chr4:12565219-12566474 FORWARD LENGTH=388	119	44478	3	3	2	2
	397	AT2G25080.1	ATGPX1, GPX1 | glutathione peroxidase 1 | chr2:10668134-10669828 FORWARD LENGTH=236	119	26137	4	4	2	2
	398	AT1G49760.1	PAB8, PABP8 | poly(A) binding protein 8 | chr1:18416740-18419753 FORWARD LENGTH=671	119	72917	2	2	2	2
	399	AT1G70770.1	| Protein of unknown function DUF2359, transmembrane | chr1:26688622-26691185 REVERSE LENGTH=610	118	67099	4	4	4	4
	400	ATCG00500.1	ACCD | acetyl-CoA carboxylase carboxyl transferase subunit beta | chrC:57075-58541 FORWARD LENGTH=488	118	56126	4	4	2	2
	401	AT5G54270.1	LHCB3, LHCB3*1 | light-harvesting chlorophyll B-binding protein 3 | chr5:22038424-22039383 FORWARD LENGTH=265	118	28734	4	4	1	1
	402	AT2G24090.1	| Ribosomal protein L35 | chr2:10242038-10243416 FORWARD LENGTH=145	117	16125	2	2	1	1
	403	AT1G55490.1	CPN60B, LEN1 | chaperonin 60 beta | chr1:20715717-20718673 REVERSE LENGTH=600	117	64092	4	4	3	3
	404	AT3G12290.1	| Amino acid dehydrogenase family protein | chr3:3919591-3921326 FORWARD LENGTH=299	116	31754	2	2	2	2
	405	AT2G37620.1	ACT1, AAc1 | actin 1 | chr2:15779761-15781241 FORWARD LENGTH=377	116	42001	3	3	3	3
	406	AT5G26000.1	TGG1, BGLU38 | thioglucoside glucohydrolase 1 | chr5:9079678-9082347 REVERSE LENGTH=541	116	61554	2	2	2	2
	407	AT2G43750.1	OASB, ACS1, CPACS1, ATCS-B | O-acetylserine (thiol) lyase B | chr2:18129604-18132322 REVERSE LENGTH=392	115	41860	2	2	2	2
	408	AT3G06510.1	SFR2, ATSFR2 | Glycosyl hydrolase superfamily protein | chr3:2016450-2019533 FORWARD LENGTH=622	115	70917	3	3	3	3
	409	AT3G51420.1	SSL4, ATSSL4 | strictosidine synthase-like 4 | chr3:19084082-19085451 FORWARD LENGTH=370	114	41753	3	3	3	3
	410	AT3G60190.1	ADL4, ADLP2, EDR3, DRP1E, ADL1E, DL1E | DYNAMIN-like 1E | chr3:22244367-22247651 REVERSE LENGTH=624	113	70036	2	2	1	1
	411	AT1G31230.1	AK-HSDH I, AK-HSDH | aspartate kinase-homoserine dehydrogenase i | chr1:11158744-11163055 REVERSE LENGTH=911	113	99893	3	3	3	3
	412	AT2G47510.1	FUM1 | fumarase 1 | chr2:19498614-19502020 FORWARD LENGTH=492	113	53380	3	3	3	3
	413	AT3G46430.1	| unknown protein
	414	AT2G40840.1	DPE2 | disproportionating enzyme 2 | chr2:17045368-17050779 FORWARD LENGTH=955	112	110397	3	3	3	3
	415	AT1G56050.1	| GTP-binding protein-related | chr1:20963793-20966181 FORWARD LENGTH=421	112	45922	2	2	2	2
	416	AT2G37220.1	| RNA-binding (RRM/RBD/RNP motifs) family protein | chr2:15634980-15636331 REVERSE LENGTH=289	112	30699	2	2	1	1
	417	AT3G06580.1	GAL1, GALK | Mevalonate/galactokinase family protein | chr3:2049141-2051867 REVERSE LENGTH=496	112	54904	3	3	1	1
	418	AT5G35970.1	| P-loop containing nucleoside triphosphate hydrolases superfamily protein | chr5:14119060-14123078 REVERSE LENGTH=961	112	105901	2	2	2	2
	419	AT4G24280.1	cpHsc70-1 | chloroplast heat shock protein 70-1 | chr4:12590094-12593437 FORWARD LENGTH=718	111	76553	3	3	3	3
	420	AT5G19940.1	| Plastid-lipid associated protein PAP / fibrillin family protein | chr5:6739693-6740661 FORWARD LENGTH=239	110	26558	2	2	2	2
	421	AT4G24820.1	| 26S proteasome, regulatory subunit Rpn7
	422	AT3G25760.1	AOC1, ERD12 | allene oxide cyclase 1 | chr3:9403972-9405105 FORWARD LENGTH=254	110	27830	3	3	2	2
	423	AT3G49720.1	| unknown protein
	424	AT5G27540.1	MIRO1, emb2473 | MIRO-related GTP-ase 1 | chr5:9722816-9727112 FORWARD LENGTH=648	110	72875	2	2	2	2
	425	ATMG00510.1	NAD7 | NADH dehydrogenase subunit 7 | chrM:132071-138153 FORWARD LENGTH=394	109	44871	4	4	3	3
	426	AT5G37510.1	EMB1467, CI76 | NADH-ubiquinone dehydrogenase, mitochondrial, putative | chr5:14897490-14900352 FORWARD LENGTH=745	109	82004	3	3	3	3
	427	AT2G45960.1	PIP1B, TMP-A, ATHH2, PIP1
	428	AT5G13430.1	| Ubiquinol-cytochrome C reductase iron-sulfur subunit | chr5:4305414-4307399 REVERSE LENGTH=272	108	29773	3	2	2	1
		AT1G48030.1	mtLPD1 | mitochondrial lipoamide dehydrogenase 1 | chr1:17717432-17719141 REVERSE LENGTH=507	126	54184	2	2	2	2
	429	AT4G01800.1	AGY1, AtcpSecA, SECA1 | Albino or Glassy Yellow 1 | chr4:770926-776131 REVERSE LENGTH=1022	108	115572	1	1	1	1
	430	AT5G35170.1	| adenylate kinase family protein | chr5:13419278-13423482 FORWARD LENGTH=588	107	65973	2	2	1	1
	431	AT4G11380.1	| Adaptin family protein | chr4:6920608-6925444 FORWARD LENGTH=894	107	99906	4	4	3	3
	432	AT2G38040.1	CAC3 | acetyl Co-enzyme a carboxylase carboxyltransferase alpha subunit | chr2:15917612-15920749 FORWARD LENGTH=769	106	85345	2	2	2	2
	433	AT4G39260.1	CCR1, ATGRP8, GR-RBP8, GRP8 | cold, circadian rhythm, and RNA binding 1 | chr4:18274166-18274958 REVERSE LENGTH=169	106	16615	4	4	2	2
	434	AT1G20020.1	ATLFNR2, FNR2 | ferredoxin-NADP(+)-oxidoreductase 2 | chr1:6942851-6944868 FORWARD LENGTH=369	106	41418	2	2	1	1
		AT5G07350.1	Tudor1, AtTudor1, TSN1 | TUDOR-SN protein 1 | chr5:2320344-2324892 REVERSE LENGTH=991	123	108536	5	5	4	4
	435	ATCG00570.1	PSBF | photosystem II reaction center protein F | chrC:63942-64061 REVERSE LENGTH=39	106	4421	3	3	1	1
	436	AT1G15980.1	NDF1, NDH48 | NDH-dependent cyclic electron flow 1 | chr1:5489314-5491199 FORWARD LENGTH=461	106	51220	4	3	3	2
	437	AT3G48990.1	| AMP-dependent synthetase and ligase family protein | chr3:18159031-18161294 REVERSE LENGTH=514	105	55694	3	3	2	2
	438	AT4G01690.1	PPOX, HEMG1, PPO1 | Flavin containing amine oxidoreductase family | chr4:729929-732309 FORWARD LENGTH=537	104	57935	3	3	2	2
	439	AT5G40810.1	| Cytochrome C1 family | chr5:16340200-16342327 FORWARD LENGTH=307	104	33807	3	3	3	3
		AT1G53280.1	| Class I glutamine amidotransferase-like superfamily protein | chr1:19864942-19867341 REVERSE LENGTH=438	123	47374	3	3	3	3
	440	AT2G30870.1	ATGSTF10, ERD13, ATGSTF4, GSTF10 | glutathione S-transferase PHI 10 | chr2:13141490-13142392 FORWARD LENGTH=215	104	24215	3	3	2	2
	441	AT2G33220.1	| GRIM-19 protein | chr2:14078974-14079929 FORWARD LENGTH=143	104	16111	2	2	1	1
	442	AT5G46800.1	BOU | Mitochondrial substrate carrier family protein | chr5:18988779-18989810 REVERSE LENGTH=300	103	31141	5	5	4	4
	443	AT4G39460.1	SAMC1, SAMT1 | S-adenosylmethionine carrier 1 | chr4:18356093-18358596 REVERSE LENGTH=325	103	34978	3	3	1	1
	444	AT1G78630.1	emb1473 | Ribosomal protein L13 family protein | chr1:29575997-29577406 FORWARD LENGTH=241	103	26864	3	3	2	2
		AT2G22360.1	| DNAJ heat shock family protein | chr2:9498162-9500459 FORWARD LENGTH=442	121	48237	3	3	2	2
	445	AT1G80410.1	EMB2753 | tetratricopeptide repeat (TPR)-containing protein | chr1:30227963-30234832 REVERSE LENGTH=897	103	102680	3	3	2	2
	446	AT3G52180.1	ATPTPKIS1, DSP4, SEX4, ATSEX4 | dual specificity protein phosphatase (DsPTP1) family protein | chr3:19349884-19353459 REVERSE LENGTH=379	103	43012	3	3	2	2
	447	AT3G13930.1	| Dihydrolipoamide acetyltransferase, long form protein | chr3:4596240-4600143 FORWARD LENGTH=539	102	58799	3	3	3	3
	448	AT3G45030.1	| Ribosomal protein S10p/S20e family protein | chr3:16471606-16472312 REVERSE LENGTH=124	102	13962	3	3	1	1
	449	AT3G57610.1	ADSS | adenylosuccinate synthase | chr3:21334519-21336603 REVERSE LENGTH=490	102	53299	3	3	2	2
	450	AT5G26830.1	| Threonyl-tRNA synthetase | chr5:9437351-9441568 FORWARD LENGTH=709	102	81483	3	3	3	3
	451	AT1G30360.1	ERD4 | Early-responsive to dehydration stress protein (ERD4) | chr1:10715892-10718799 FORWARD LENGTH=724	102	82204	2	2	2	2
	452	AT2G16600.1	ROC3 | rotamase CYP 3 | chr2:7200862-7201383 FORWARD LENGTH=173	102	18664	3	3	3	3
	453	AT3G09680.1	| Ribosomal protein S12/S23 family protein | chr3:2969197-2970291 REVERSE LENGTH=142	100	15898	1	1	1	1
	454	AT5G02450.1	| Ribosomal protein L36e family protein | chr5:533501-534394 FORWARD LENGTH=108	100	12182	2	2	1	1
	455	AT2G36580.1	| Pyruvate kinase family protein | chr2:15339253-15342781 FORWARD LENGTH=527	100	57978	3	3	1	1
	456	AT3G20250.1	APUM5, PUM5 | pumilio 5 | chr3:7059098-7062660 REVERSE LENGTH=961	99	107296	8	8	1	1
	457	AT2G35840.1	| Sucrose-6F-phosphate phosphohydrolase family protein | chr2:15053952-15055776 FORWARD LENGTH=422	99	48009	4	4	2	2
	458	AT2G33590.1	| NAD(P)-binding Rossmann-fold superfamily protein | chr2:14224622-14226365 FORWARD LENGTH=321	99	36266	3	3	1	1
	459	AT5G53460.1	GLT1 | NADH-dependent glutamate synthase 1 | chr5:21700518-21709629 FORWARD LENGTH=2208	99	243355	4	3	4	3
	460	AT4G34450.1	| coatomer gamma-2 subunit, putative / gamma-2 coat protein, putative / gamma-2 COP, putative | chr4:16471956-16476795 FORWARD LENGTH=886	99	98980	5	5	3	3
	461	AT2G20890.1	PSB29, THF1 | photosystem II reaction center PSB29 protein | chr2:8987783-8989185 FORWARD LENGTH=300	98	33958	3	3	3	3
	462	AT5G03900.2	| Iron-sulphur cluster biosynthesis family protein | chr5:1048338-1051869 FORWARD LENGTH=523	98	59694	3	3	3	3
	463	AT5G60640.1	ATPDIL1-4, PDI2, ATPDI2, PDIL1-4 | PDI-like 1-4 | chr5:24371141-24373993 REVERSE LENGTH=597	97	66500	2	2	2	2
		AT1G74850.1	PTAC2 | plastid transcriptionally active 2 | chr1:28119237-28122314 REVERSE LENGTH=862	110	96954	4	4	1	1
	464	AT5G44070.1	CAD1, ARA8, ATPCS1, PCS1 | phytochelatin synthase 1 (PCS1) | chr5:17734876-17737672 FORWARD LENGTH=485	97	55221	1	1	1	1
	465	AT3G27240.1	| Cytochrome C1 family | chr3:10056144-10058370 REVERSE LENGTH=307	97	33721	3	3	3	3
	466	AT5G52640.1	HSP81-1, ATHS83, HSP81.1, HSP83, ATHSP90.1, AtHsp90-1, HSP90.1 | heat shock protein 90.1 | chr5:21352542-21355147 FORWARD LENGTH=705	97	81359	2	2	2	2
	467	AT1G02500.1	SAM1, SAM-1, MAT1, AtSAM1 | S-adenosylmethionine synthetase 1 | chr1:519037-520218 FORWARD LENGTH=393	97	43499	3	3	3	3
	468	AT1G54500.1	| Rubredoxin-like superfamily protein | chr1:20357084-20357671 REVERSE LENGTH=195	97	22091	1	1	1	1
	469	AT3G56150.1	EIF3C, ATEIF3C-1, EIF3C-1, ATTIF3C1, TIF3C1 | eukaryotic translation initiation factor 3C | chr3:20833790-20836820 REVERSE LENGTH=900	96	103206	2	2	2	2
	470	AT1G10290.1	ADL6, DRP2A | dynamin-like protein 6 | chr1:3370774-3377120 FORWARD LENGTH=914	96	99336	1	1	1	1
	471	AT1G48630.1	RACK1B_AT | receptor for activated C kinase 1B | chr1:17981977-17983268 REVERSE LENGTH=326	96	36146	3	3	2	2
	472	AT1G79920.1	| Heat shock protein 70 (Hsp 70) family protein | chr1:30058935-30062224 REVERSE LENGTH=831	95	92221	3	3	3	3
	473	AT2G47380.1	| Cytochrome c oxidase subunit Vc family protein | chr2:19441694-19441888 FORWARD LENGTH=64	95	7066	3	3	1	1
	474	AT5G17170.1	ENH1 | rubredoxin family protein | chr5:5649335-5650975 FORWARD LENGTH=271	95	28625	3	3	2	2
	475	AT5G44020.1	| HAD superfamily, subfamily IIIB acid phosphatase | chr5:17712433-17714046 FORWARD LENGTH=272	94	31358	2	2	2	2
	476	AT1G52360.1	| Coatomer, beta~ subunit | chr1:19499282-19505397 FORWARD LENGTH=926	94	105182	3	3	3	3
	477	AT1G54780.1	TLP18.3 | thylakoid lumen 18.3 kDa protein | chr1:20439533-20440953 FORWARD LENGTH=285	94	31120	3	3	2	2
	478	AT1G06460.1	ACD32.1, ACD31.2 | alpha-crystallin domain 32.1 | chr1:1967308-1969414 REVERSE LENGTH=285	94	31341	1	1	1	1
	479	AT3G55440.1	ATCTIMC, TPI, CYTOTPI | triosephosphate isomerase | chr3:20553794-20556078 FORWARD LENGTH=254	94	27336	3	3	3	3
		AT1G06690.1	| NAD(P)-linked oxidoreductase superfamily protein | chr1:2049742-2052039 REVERSE LENGTH=377	105	41518	2	2	2	2
	480	AT4G17300.1	NS1, OVA8, ATNS1 | Class II aminoacyl-tRNA and biotin synthetases superfamily protein | chr4:9681558-9684833 FORWARD LENGTH=567	94	64072	4	4	3	3
		AT1G53240.1	mMDH1 | Lactate/malate dehydrogenase family protein | chr1:19854966-19856802 REVERSE LENGTH=341	104	35966	3	3	2	2
	481	AT4G15550.1	IAGLU | indole-3-acetate beta-D-glucosyltransferase | chr4:8877877-8879301 REVERSE LENGTH=474	94	54201	3	3	1	1
	482	AT3G54210.1	| Ribosomal protein L17 family protein | chr3:20067672-20068385 REVERSE LENGTH=211	93	23467	3	3	3	3
	483	AT5G11880.1	| Pyridoxal-dependent decarboxylase family protein | chr5:3827806-3829942 REVERSE LENGTH=489	93	54544	3	3	2	2
	484	AT5G58260.1	| oxidoreductases, acting on NADH or NADPH, quinone or similar compound as acceptor | chr5:23561075-23561929 REVERSE LENGTH=209	93	23613	3	3	3	3
	485	AT5G18660.1	PCB2 | NAD(P)-binding Rossmann-fold superfamily protein | chr5:6220872-6222125 REVERSE LENGTH=417	93	46186	2	2	1	1
	486	AT4G00430.1	TMP-C, PIP1
	487	AT2G19750.1	| Ribosomal protein S30 family protein | chr2:8515037-8515806 FORWARD LENGTH=62	92	6883	2	2	1	1
	488	AT5G51970.1	| GroES-like zinc-binding alcohol dehydrogenase family protein | chr5:21111820-21113284 FORWARD LENGTH=364	91	39874	2	2	2	2
		AT3G48730.1	GSA2 | glutamate-1-semialdehyde 2,1-aminomutase 2 | chr3:18049697-18051550 FORWARD LENGTH=472	103	50385	2	2	2	2
	489	AT4G27800.1	TAP38, PPH1 | thylakoid-associated phosphatase 38 | chr4:13852013-13854091 REVERSE LENGTH=388	91	42923	3	3	1	1
	490	AT1G26880.1	| Ribosomal protein L34e superfamily protein | chr1:9315640-9316681 REVERSE LENGTH=120	91	13743	2	2	1	1
		AT4G11150.1	TUF, emb2448, TUFF, VHA-E1 | vacuolar ATP synthase subunit E1 | chr4:6800091-6801696 FORWARD LENGTH=230	103	26228	4	4	3	3
	491	AT4G34090.1	| unknown protein
	492	AT3G11930.1	| Adenine nucleotide alpha hydrolases-like superfamily protein | chr3:3776371-3777393 FORWARD LENGTH=199	89	21628	2	2	2	2
	493	AT5G47190.1	| Ribosomal protein L19 family protein | chr5:19164432-19166064 REVERSE LENGTH=229	89	25453	4	4	3	3
	494	AT4G02510.1	TOC159, TOC86, PPI2, TOC160, ATTOC159 | translocon at the outer envelope membrane of chloroplasts 159 | chr4:1104766-1109360 FORWARD LENGTH=1503	89	160951	3	2	3	2
	495	AT5G40770.1	ATPHB3, PHB3 | prohibitin 3 | chr5:16315589-16316621 REVERSE LENGTH=277	89	30381	3	3	3	3
	496	AT1G09780.1	| Phosphoglycerate mutase, 2,3-bisphosphoglycerate-independent | chr1:3165550-3167812 REVERSE LENGTH=557	89	60726	3	3	1	1
	497	AT3G54470.1	| uridine 5~-monophosphate synthase / UMP synthase (PYRE-F) (UMPS) | chr3:20168285-20170245 REVERSE LENGTH=476	88	52093	4	4	2	2
	498	AT1G30380.1	PSAK | photosystem I subunit K | chr1:10722325-10723013 FORWARD LENGTH=130	88	13290	2	2	1	1
	499	AT1G20200.1	EMB2719, HAP15 | PAM domain (PCI/PINT associated module) protein | chr1:7001409-7004154 REVERSE LENGTH=488	88	55824	4	4	4	4
	500	ATCG01120.1	RPS15 | chloroplast ribosomal protein S15 | chrC:123296-123562 REVERSE LENGTH=88	88	10712	2	2	2	2
	501	AT3G10950.1	| Zinc-binding ribosomal protein family protein | chr3:3423893-3424566 FORWARD LENGTH=92	88	10622	1	1	1	1
	502	AT3G02200.1	| Proteasome component (PCI) domain protein | chr3:406692-408675 FORWARD LENGTH=364	87	41406	1	1	1	1
	503	AT5G01920.1	STN8 | Protein kinase superfamily protein | chr5:359154-360867 FORWARD LENGTH=495	87	55174	1	1	1	1
	504	AT5G49910.1	CPHSC70-2EAT SHOCK PROTEIN 70-2, HSC70-7, cpHsc70-2 | chloroplast heat shock protein 70-2 | chr5:20303470-20306295 FORWARD LENGTH=718	86	77042	3	3	3	3
	505	AT1G24610.1	| Rubisco methyltransferase family protein | chr1:8720906-8722711 REVERSE LENGTH=476	86	52832	1	1	1	1
	506	AT5G19550.1	ASP2, AAT2 | aspartate aminotransferase 2 | chr5:6598201-6601597 FORWARD LENGTH=405	86	44423	2	2	2	2
		AT3G10860.1	| Cytochrome b-c1 complex, subunit 8 protein | chr3:3399815-3400514 FORWARD LENGTH=72	98	8500	3	3	1	1
	507	AT1G54520.1	| unknown protein
	508	AT1G03600.1	PSB27 | photosystem II family protein | chr1:898916-899440 FORWARD LENGTH=174	85	18823	1	1	1	1
	509	AT3G08010.1	ATAB2 | RNA binding | chr3:2556046-2557426 FORWARD LENGTH=374	85	42258	1	1	1	1
	510	AT1G76680.1	OPR1, ATOPR1 | 12-oxophytodienoate reductase 1 | chr1:28776982-28778271 FORWARD LENGTH=372	85	41371	2	2	1	1
	511	AT2G41560.1	ACA4 | autoinhibited Ca(2+)-ATPase, isoform 4 | chr2:17332256-17337179 REVERSE LENGTH=1030	84	113322	1	1	1	1
		AT5G03290.1	IDH-V | isocitrate dehydrogenase V | chr5:794043-795939 FORWARD LENGTH=374	97	41013	2	2	2	2
	512	AT3G46830.1	ATRAB11A, ATRABA2C, ATRAB-A2C, RAB-A2C, RABA2c | RAB GTPase homolog A2C | chr3:17246699-17248362 REVERSE LENGTH=217	84	23972	3	3	2	2
	513	AT3G06050.1	PRXIIF, ATPRXIIF | peroxiredoxin IIF | chr3:1826311-1827809 REVERSE LENGTH=201	83	21524	3	3	2	2
	514	AT4G17040.1	CLPR4 | CLP protease R subunit 4 | chr4:9586740-9589297 REVERSE LENGTH=305	83	33511	1	1	1	1
	515	AT3G53420.1	PIP2A, PIP2, PIP2
		AT2G39990.1	EIF2, AteIF3f, eIF3F | eukaryotic translation initiation factor 2 | chr2:16698332-16699929 REVERSE LENGTH=293	96	31934	1	1	1	1
	516	AT3G13120.1	| Ribosomal protein S10p/S20e family protein | chr3:4220310-4221526 REVERSE LENGTH=191	83	20962	2	2	2	2
	517	AT4G39960.1	| Molecular chaperone Hsp40/DnaJ family protein | chr4:18534194-18536320 FORWARD LENGTH=447	83	48553	2	2	2	2
	518	AT5G54160.1	ATOMT1, OMT1 | O-methyltransferase 1 | chr5:21982075-21984167 FORWARD LENGTH=363	82	40006	3	3	2	2
	519	AT1G75600.1	| Histone superfamily protein | chr1:28390753-28391461 FORWARD LENGTH=136	82	15439	3	3	2	2
	520	AT1G36280.1	| L-Aspartase-like family protein | chr1:13640600-13642908 FORWARD LENGTH=527	82	58916	3	3	2	2
	521	AT4G11420.1	EIF3A, ATEIF3A-1, EIF3A-1, ATTIF3A1, TIF3A1 | eukaryotic translation initiation factor 3A | chr4:6947834-6952053 REVERSE LENGTH=987	82	114505	3	2	2	1
	522	AT3G06650.1	ACLB-1 | ATP-citrate lyase B-1 | chr3:2079247-2082633 REVERSE LENGTH=608	81	66232	2	2	2	2
	523	AT4G14210.1	PDS3, PDS, PDE226 | phytoene desaturase 3 | chr4:8190426-8194769 REVERSE LENGTH=566	81	63291	1	1	1	1
		AT3G16290.1	EMB2083 | AAA-type ATPase family protein | chr3:5521187-5524995 REVERSE LENGTH=876	94	100031	1	1	1	1
	524	AT4G15110.1	CYP97B3 | cytochrome P450, family 97, subfamily B, polypeptide 3 | chr4:8629922-8632993 REVERSE LENGTH=580	81	65410	2	2	1	1
	525	AT5G16715.1	EMB2247 | ATP binding
	526	AT2G07785.1	| NADH dehydrogenase family protein | chr2:3348114-3348413 FORWARD LENGTH=99	81	10604	1	1	1	1
	527	AT1G09590.1	| Translation protein SH3-like family protein | chr1:3106549-3107606 FORWARD LENGTH=164	81	18687	2	2	2	2
	528	AT4G35260.1	IDH1, IDH-I | isocitrate dehydrogenase 1 | chr4:16774494-16776233 REVERSE LENGTH=367	80	39923	2	2	2	2
	529	AT2G20360.1	| NAD(P)-binding Rossmann-fold superfamily protein | chr2:8786070-8789098 FORWARD LENGTH=402	80	44000	2	2	2	2
	530	AT1G69830.1	ATAMY3, AMY3 | alpha-amylase-like 3 | chr1:26288518-26293003 REVERSE LENGTH=887	80	100194	4	4	2	2
	531	AT1G29150.1	ATS9, RPN6 | non-ATPase subunit 9 | chr1:10181240-10182499 FORWARD LENGTH=419	80	46950	2	2	2	2
	532	AT3G46060.1	ARA3, ARA-3, ATRABE1C, ATRAB8A, RAB8A | RAB GTPase homolog 8A | chr3:16917908-16919740 FORWARD LENGTH=216	79	23958	2	2	2	2
		AT4G33510.1	DHS2 | 3-deoxy-d-arabino-heptulosonate 7-phosphate synthase | chr4:16116496-16118549 FORWARD LENGTH=507	92	56343	3	3	3	3
	533	AT3G19480.1	| D-3-phosphoglycerate dehydrogenase | chr3:6752590-6754650 FORWARD LENGTH=588	79	62313	1	1	1	1
		AT3G25780.1	AOC3 | allene oxide cyclase 3 | chr3:9409362-9410409 FORWARD LENGTH=258	91	28472	2	2	2	2
	534	AT5G21430.1	| Chaperone DnaJ-domain superfamily protein | chr5:7222294-7223400 FORWARD LENGTH=218	79	24560	2	1	2	1
	535	AT2G33450.1	| Ribosomal L28 family | chr2:14173620-14174380 FORWARD LENGTH=143	78	16069	3	3	2	2
	536	AT4G25650.1	ACD1-LIKE, PTC52, TIC55-IV | ACD1-like | chr4:13081021-13083153 REVERSE LENGTH=536	78	61822	3	3	3	3
		AT4G00630.1	KEA2, ATKEA2 | K+ efflux antiporter 2 | chr4:261655-267789 REVERSE LENGTH=1174	90	126493	3	3	2	2
	537	AT5G25754.1	| RNA polymerase I-associated factor PAF67 | chr5:8953564-8955511 FORWARD LENGTH=514	78	60558	2	2	1	1
	538	AT1G59900.1	AT-E1 ALPHA, E1 ALPHA | pyruvate dehydrogenase complex E1 alpha subunit | chr1:22051368-22053660 FORWARD LENGTH=389	78	43399	2	2	2	2
	539	AT5G59880.1	ADF3 | actin depolymerizing factor 3 | chr5:24120382-24121628 FORWARD LENGTH=139	77	16004	2	2	1	1
	540	AT4G10120.1	ATSPS4F | Sucrose-phosphate synthase family protein | chr4:6315033-6319785 FORWARD LENGTH=1050	77	119539	1	1	1	1
	541	AT5G15450.1	APG6, CLPB3, CLPB-P | casein lytic proteinase B3 | chr5:5014399-5018255 REVERSE LENGTH=968	77	109014	2	2	2	2
	542	AT3G08560.1	VHA-E2 | vacuolar H+-ATPase subunit E isoform 2 | chr3:2600130-2601907 FORWARD LENGTH=235	77	26974	2	2	1	1
	543	AT1G02920.1	ATGSTF7, GST11, ATGSTF8, GSTF7, ATGST11 | glutathione S-transferase 7 | chr1:658886-659705 REVERSE LENGTH=209	77	23583	3	3	2	2
	544	AT4G26270.1	PFK3 | phosphofructokinase 3 | chr4:13301094-13304030 REVERSE LENGTH=489	77	54000	2	2	2	2
		AT3G12260.1	| LYR family of Fe/S cluster biogenesis protein | chr3:3909252-3910337 REVERSE LENGTH=133	88	15119	3	3	1	1
	545	AT1G42960.1	| expressed protein localized to the inner membrane of the chloroplast. | chr1:16125863-16127080 FORWARD LENGTH=168	76	17910	1	1	1	1
	546	AT1G72550.1	| tRNA synthetase beta subunit family protein | chr1:27319947-27323908 REVERSE LENGTH=598	76	68052	2	2	2	2
	547	AT1G01800.1	| NAD(P)-binding Rossmann-fold superfamily protein | chr1:293396-294888 FORWARD LENGTH=295	76	31824	1	1	1	1
	548	AT5G51820.1	PGM, ATPGMP, PGM1, STF1 | phosphoglucomutase | chr5:21063531-21067933 REVERSE LENGTH=623	76	68038	1	1	1	1
		AT4G37925.1	NDH-M | subunit NDH-M of NAD(P)H:plastoquinone dehydrogenase complex | chr4:17830748-17831485 REVERSE LENGTH=217	87	24917	3	3	2	2
	549	AT2G42220.1	| Rhodanese/Cell cycle control phosphatase superfamily protein | chr2:17592105-17593305 FORWARD LENGTH=234	76	25678	2	2	2	2
	550	AT1G70410.1	ATBCA4, BCA4, CA4 | beta carbonic anhydrase 4 | chr1:26534167-26536505 REVERSE LENGTH=258	76	28670	2	2	2	2
	551	AT1G36240.1	| Ribosomal protein L7Ae/L30e/S12e/Gadd45 family protein | chr1:13614890-13616233 FORWARD LENGTH=112	76	12447	2	2	2	2
	552	AT1G07770.1	RPS15A | ribosomal protein S15A | chr1:2408413-2409065 REVERSE LENGTH=130	76	14841	2	2	2	2
	553	AT1G22530.1	PATL2 | PATELLIN 2 | chr1:7955773-7958326 REVERSE LENGTH=683	76	76008	2	2	1	1
	554	AT5G59250.1	| Major facilitator superfamily protein | chr5:23903958-23906853 FORWARD LENGTH=558	76	60067	2	2	2	2
		AT5G19990.1	RPT6A, ATSUG1 | regulatory particle triple-A ATPase 6A | chr5:6752144-6754918 FORWARD LENGTH=419	85	47356	3	2	2	1
	555	ATCG01100.1	NDHA | NADH dehydrogenase family protein | chrC:119847-122009 REVERSE LENGTH=360	76	40088	2	2	1	1
		AT5G60790.1	ATGCN1, GCN1 | ABC transporter family protein | chr5:24453760-24455767 REVERSE LENGTH=595	85	67257	3	3	2	2
	556	AT2G31170.1	SYCO ARATH | Cysteinyl-tRNA synthetase, class Ia family protein | chr2:13282559-13285616 REVERSE LENGTH=563	75	64287	1	1	1	1
	557	AT5G64290.1	DCT, DIT2.1 | dicarboxylate transport 2.1 | chr5:25714495-25716642 REVERSE LENGTH=563	75	60229	1	1	1	1
	558	AT4G25630.1	FIB2, ATFIB2 | fibrillarin 2 | chr4:13074239-13076205 FORWARD LENGTH=320	75	33770	2	2	1	1
	559	AT2G42690.1	| alpha/beta-Hydrolases superfamily protein | chr2:17776356-17777682 REVERSE LENGTH=412	75	46350	2	2	1	1
	560	AT4G17090.1	CT-BMY, BAM3, BMY8 | chloroplast beta-amylase | chr4:9605266-9607250 REVERSE LENGTH=548	74	61636	1	1	1	1
	561	AT4G14040.1	EDA38, SBP2 | selenium-binding protein 2 | chr4:8100691-8102828 REVERSE LENGTH=487	74	54225	2	2	2	2
	562	AT3G08740.1	| elongation factor P (EF-P) family protein | chr3:2654788-2656154 REVERSE LENGTH=236	74	26395	2	2	1	1
		AT1G31850.1	| S-adenosyl-L-methionine-dependent methyltransferases superfamily protein | chr1:11431165-11433443 FORWARD LENGTH=603	83	69580	2	2	1	1
	563	AT1G08360.1	| Ribosomal protein L1p/L10e family | chr1:2636231-2637694 FORWARD LENGTH=216	74	24591	2	2	1	1
	564	AT3G20320.1	TGD2 | trigalactosyldiacylglycerol2 | chr3:7087657-7089640 REVERSE LENGTH=381	74	41834	2	2	1	1
	565	AT5G03940.1	FFC, 54CP, CPSRP54, SRP54CP | chloroplast signal recognition particle 54 kDa subunit | chr5:1060265-1063257 REVERSE LENGTH=564	74	61423	2	2	2	2
	566	AT1G18070.1	| Translation elongation factor EF1A/initiation factor IF2gamma family protein | chr1:6214236-6218211 REVERSE LENGTH=532	74	59435	2	2	2	2
	567	AT4G17170.1	AT-RAB2, ATRABB1C, ATRAB2A, RAB2A, RABB1C, ATRAB-B1B, RAB-B1B | RAB GTPase homolog B1C | chr4:9644908-9646220 REVERSE LENGTH=211	74	23334	1	1	1	1
	568	AT4G26900.1	AT-HF, HISN4 | HIS HF | chr4:13515514-13519608 FORWARD LENGTH=592	73	64475	2	2	2	2
	569	AT1G76180.1	ERD14 | Dehydrin family protein | chr1:28587013-28587657 REVERSE LENGTH=185	71	20774	2	2	1	1
		AT4G12650.1	| Endomembrane protein 70 protein family | chr4:7468207-7470165 REVERSE LENGTH=652	82	74551	1	1	1	1
	570	ATCG00650.1	RPS18 | ribosomal protein S18 | chrC:67917-68222 FORWARD LENGTH=101	71	12053	2	2	2	2
	571	AT3G52730.1	| ubiquinol-cytochrome C reductase UQCRX/QCR9-like family protein | chr3:19543146-19544167 REVERSE LENGTH=72	71	8443	2	2	2	2
	572	AT1G79600.1	| Protein kinase superfamily protein | chr1:29950105-29952516 REVERSE LENGTH=711	71	79157	1	1	1	1
	573	AT2G36530.1	LOS2, ENO2 | Enolase | chr2:15321081-15323786 REVERSE LENGTH=444	71	47919	1	1	1	1
	574	AT3G54110.1	ATPUMP1, UCP, PUMP1, ATUCP1, UCP1 | plant uncoupling mitochondrial protein 1 | chr3:20038890-20040996 FORWARD LENGTH=306	71	32917	1	1	1	1
		AT5G53560.1	ATB5-A, B5 #2, ATCB5-E, CB5-E | cytochrome B5 isoform E | chr5:21759628-21760353 FORWARD LENGTH=134	82	15121	1	1	1	1
	575	AT1G74310.1	ATHSP101, HSP101, HOT1 | heat shock protein 101 | chr1:27936715-27939862 REVERSE LENGTH=911	70	101416	1	1	1	1
	576	AT1G09640.1	| Translation elongation factor EF1B, gamma chain | chr1:3120162-3122152 FORWARD LENGTH=414	70	46815	2	2	2	2
		AT5G10860.1	| Cystathionine beta-synthase (CBS) family protein | chr5:3429173-3430142 REVERSE LENGTH=206	81	22807	1	1	1	1
	577	AT3G57280.1	| Transmembrane proteins 14C | chr3:21193960-21195547 FORWARD LENGTH=226	70	24561	1	1	1	1
	578	AT2G21160.1	| Translocon-associated protein (TRAP), alpha subunit | chr2:9068428-9070207 FORWARD LENGTH=258	70	28242	1	1	1	1
	579	AT4G23100.1	RML1, PAD2, GSH1, CAD2, ATECS1, GSHA | glutamate-cysteine ligase | chr4:12103458-12106751 REVERSE LENGTH=522	70	58847	1	1	1	1
	580	AT5G08060.1	| unknown protein
	581	ATCG00065.1	RPS12A, RPS12 | ribosomal protein S12A | chrC:69611-69724 REVERSE LENGTH=123	70	13848	2	2	1	1
	582	AT5G11170.1	| DEAD/DEAH box RNA helicase family protein | chr5:3553334-3556646 FORWARD LENGTH=427	69	48720	1	1	1	1
	583	AT3G52960.1	| Thioredoxin superfamily protein | chr3:19639699-19640403 FORWARD LENGTH=234	69	24761	1	1	1	1
		AT4G16143.1	IMPA-2 | importin alpha isoform 2 | chr4:9134450-9137134 REVERSE LENGTH=535	81	59330	2	2	2	2
	584	AT4G39710.1	FKBP16-2 | FK506-binding protein 16-2 | chr4:18427249-18428325 REVERSE LENGTH=217	69	23567	1	1	1	1
	585	AT2G41680.1	NTRC | NADPH-dependent thioredoxin reductase C | chr2:17376349-17379028 REVERSE LENGTH=529	68	58235	3	3	2	2
	586	AT1G33360.1	| ATP-dependent Clp protease | chr1:12092111-12095789 FORWARD LENGTH=656	68	71864	1	1	1	1
		AT1G10760.1	SEX1, SOP1, SOP, GWD1, GWD | Pyruvate phosphate dikinase, PEP/pyruvate binding domain | chr1:3581210-3590043 REVERSE LENGTH=1399	80	156944	1	1	1	1
	587	AT1G48600.1	PMEAMT, AtPMEAMT | S-adenosyl-L-methionine-dependent methyltransferases superfamily protein | chr1:17966448-17969077 FORWARD LENGTH=475	68	54444	2	2	2	2
	588	AT1G14345.1	| NAD(P)-linked oxidoreductase superfamily protein | chr1:4899176-4899766 FORWARD LENGTH=196	68	21256	1	1	1	1
	589	AT2G44050.1	COS1 | 6,7-dimethyl-8-ribityllumazine synthase / DMRL synthase / lumazine synthase / riboflavin synthase | chr2:18224304-18225917 FORWARD LENGTH=227	68	24239	1	1	1	1
		AT3G26710.1	CCB1 | cofactor assembly of complex C | chr3:9813550-9814606 FORWARD LENGTH=267	80	30220	2	2	2	2
	590	AT1G22840.1	CYTC-1, ATCYTC-A | CYTOCHROME C-1 | chr1:8079384-8080286 FORWARD LENGTH=114	67	12478	2	2	1	1
	591	AT3G09820.1	ADK1, ATADK1 | adenosine kinase 1 | chr3:3012122-3014624 FORWARD LENGTH=344	67	38180	1	1	1	1
	592	AT1G17650.1	GLYR2, GR2 | glyoxylate reductase 2 | chr1:6069594-6071964 REVERSE LENGTH=358	67	38078	2	2	2	2
	593	AT1G09430.1	ACLA-3 | ATP-citrate lyase A-3 | chr1:3042135-3044978 FORWARD LENGTH=424	67	47238	2	2	1	1
	594	AT3G01680.1	| CONTAINS InterPro DOMAIN/s: Mediator complex subunit Med28 (InterPro:IPR021640)
	595	AT4G35100.1	PIP3, PIP3A, PIP2
		AT2G35370.1	GDCH | glycine decarboxylase complex H | chr2:14891239-14892050 FORWARD LENGTH=165	79	18028	2	2	2	2
	596	AT3G49140.1	| Pentatricopeptide repeat (PPR) superfamily protein | chr3:18212187-18215557 REVERSE LENGTH=499	66	56066	2	2	2	2
		AT3G48560.1	CSR1, ALS, AHAS, TZP5, IMR1 | chlorsulfuron/imidazolinone resistant 1 | chr3:18001530-18003542 REVERSE LENGTH=670	78	72815	1	1	1	1
	597	AT3G58730.1	| vacuolar ATP synthase subunit D (VATD) / V-ATPase D subunit / vacuolar proton pump D subunit (VATPD) | chr3:21718495-21719280 REVERSE LENGTH=261	66	29087	2	2	2	2
	598	AT1G16350.1	| Aldolase-type TIM barrel family protein | chr1:5590951-5592872 FORWARD LENGTH=502	66	54293	2	2	1	1
	599	AT4G37980.1	ELI3-1, ELI3, ATCAD7, CAD7 | elicitor-activated gene 3-1 | chr4:17852670-17854302 FORWARD LENGTH=357	66	38588	2	2	2	2
	600	AT3G22200.1	POP2, GABA-T, HER1 | Pyridoxal phosphate (PLP)-dependent transferases superfamily protein | chr3:7835286-7838863 FORWARD LENGTH=504	66	55474	3	3	3	3
	601	AT5G25780.1	EIF3B-2, EIF3B, ATEIF3B-2 | eukaryotic translation initiation factor 3B-2 | chr5:8973420-8976758 REVERSE LENGTH=714	66	82263	2	2	2	2
		AT1G12350.1	ATCOAB, COAB | 4-phospho-panto-thenoylcysteine synthetase | chr1:4198870-4200633 FORWARD LENGTH=317	77	35714	1	1	1	1
	602	AT1G50450.1	| Saccharopine dehydrogenase | chr1:18687902-18690348 REVERSE LENGTH=428	66	46714	2	2	1	1
	603	AT4G18240.1	ATSS4, SSIV, SS4 | starch synthase 4 | chr4:10082221-10087044 FORWARD LENGTH=1040	66	118226	2	2	2	2
	604	AT1G78380.1	ATGSTU19, GST8, GSTU19 | glutathione S-transferase TAU 19 | chr1:29486659-29487819 REVERSE LENGTH=219	66	25680	2	2	2	2
	605	AT4G02580.1	| NADH-ubiquinone oxidoreductase 24 kDa subunit, putative | chr4:1134586-1136906 FORWARD LENGTH=255	66	28692	1	1	1	1
	606	AT3G03960.1	| TCP-1/cpn60 chaperonin family protein | chr3:1024432-1027604 FORWARD LENGTH=549	66	59362	1	1	1	1
	607	ATCG00670.1	CLPP1, PCLPP | plastid-encoded CLP P | chrC:69910-71882 REVERSE LENGTH=196	66	22129	1	1	1	1
		AT3G57560.1	NAGK | N-acetyl-l-glutamate kinase | chr3:21311164-21312207 REVERSE LENGTH=347	76	36756	1	1	1	1
	608	AT5G47110.1	LIL3:2 | Chlorophyll A-B binding family protein | chr5:19134218-19135238 REVERSE LENGTH=258	65	28629	1	1	1	1
	609	AT3G10670.1	ATNAP7, NAP7 | non-intrinsic ABC protein 7 | chr3:3335325-3337304 REVERSE LENGTH=338	65	36954	2	2	2	2
	610	AT3G12390.1	| Nascent polypeptide-associated complex (NAC), alpha subunit family protein | chr3:3942344-3943595 FORWARD LENGTH=203	65	21969	3	2	3	2
	611	AT4G35790.1	ATPLDDELTA, PLDDELTA | phospholipase D delta | chr4:16955774-16959875 REVERSE LENGTH=868	65	99452	1	1	1	1
	612	AT4G17530.1	RAB1C, ATRAB1C, ATRABD2C | RAB GTPase homolog 1C | chr4:9773721-9775424 REVERSE LENGTH=202	65	22488	3	3	2	2
	613	AT5G36230.1	| ARM repeat superfamily protein | chr5:14273519-14276773 FORWARD LENGTH=411	65	47324	2	2	2	2
	614	AT2G16360.1	| Ribosomal protein S25 family protein | chr2:7076713-7077366 REVERSE LENGTH=125	65	14391	2	2	2	2
	615	AT5G67030.1	ABA1, LOS6, NPQ2, ATABA1, ZEP, IBS3, ATZEP | zeaxanthin epoxidase (ZEP) (ABA1) | chr5:26753745-26757090 REVERSE LENGTH=667	65	74255	2	2	2	2
	616	AT4G28080.1	| Tetratricopeptide repeat (TPR)-like superfamily protein | chr4:13948993-13957840 REVERSE LENGTH=1819	65	200188	2	2	2	2
		AT5G03900.1	| Iron-sulphur cluster biosynthesis family protein | chr5:1048338-1050999 FORWARD LENGTH=429	74	48373	3	2	3	2
	617	AT1G50200.1	ALATS, ACD | Alanyl-tRNA synthetase | chr1:18591429-18598311 REVERSE LENGTH=1003	64	111110	1	1	1	1
	618	AT1G27450.1	APT1, ATAPT1 | adenine phosphoribosyl transferase 1 | chr1:9532042-9533807 FORWARD LENGTH=243	64	26563	3	3	1	1
	619	AT5G43940.1	HOT5, ADH2, GSNOR, ATGSNOR1, PAR2 | GroES-like zinc-binding dehydrogenase family protein | chr5:17684265-17686379 FORWARD LENGTH=379	64	41362	2	2	2	2
	620	AT5G38830.1	| Cysteinyl-tRNA synthetase, class Ia family protein | chr5:15545764-15548094 REVERSE LENGTH=511	64	58173	1	1	1	1
		AT1G51570.1	| Calcium-dependent lipid-binding (CaLB domain) plant phosphoribosyltransferase family protein | chr1:19122358-19124688 REVERSE LENGTH=776	74	89557	2	2	2	2
	621	AT1G12920.1	ERF1-2 | eukaryotic release factor 1-2 | chr1:4396555-4397859 REVERSE LENGTH=434	63	49049	2	2	2	2
	622	AT5G49030.1	OVA2 | tRNA synthetase class I (I, L, M and V) family protein | chr5:19875091-19882291 REVERSE LENGTH=1093	63	123436	1	1	1	1
		AT4G19710.2	AK-HSDH II, AK-HSDH | aspartate kinase-homoserine dehydrogenase ii | chr4:10725229-10729536 FORWARD LENGTH=916	74	100785	2	2	2	2
	623	AT3G22960.1	PKP1, PKP-ALPHA | Pyruvate kinase family protein | chr3:8139369-8141771 FORWARD LENGTH=596	63	65504	2	2	2	2
	624	AT3G28270.1	| Protein of unknown function (DUF677) | chr3:10538725-10539849 FORWARD LENGTH=374	63	41725	1	1	1	1
	625	AT4G17560.1	| Ribosomal protein L19 family protein | chr4:9780343-9781752 FORWARD LENGTH=225	63	25549	3	3	2	2
	626	AT1G47128.1	RD21, RD21A | Granulin repeat cysteine protease family protein | chr1:17283139-17285609 REVERSE LENGTH=462	63	51899	3	2	3	2
	627	AT3G55610.1	P5CS2 | delta 1-pyrroline-5-carboxylate synthase 2 | chr3:20624278-20628989 REVERSE LENGTH=726	63	79098	2	2	2	2
	628	AT2G20610.1	SUR1, HLS3, RTY, ALF1, RTY1 | Tyrosine transaminase family protein | chr2:8878150-8880298 REVERSE LENGTH=462	63	51561	2	2	1	1
		AT5G39830.1	DEGP8, DEG8 | Trypsin family protein with PDZ domain | chr5:15942883-15945676 FORWARD LENGTH=448	73	47647	3	3	1	1
	629	AT2G36390.1	SBE2.1, BE3 | starch branching enzyme 2.1 | chr2:15264283-15269940 FORWARD LENGTH=858	63	97874	2	2	2	2
		AT2G21580.1	| Ribosomal protein S25 family protein | chr2:9236629-9237510 FORWARD LENGTH=108	72	12062	2	1	2	1
	630	AT1G63970.1	ISPF, MECPS | isoprenoid F | chr1:23738923-23740336 REVERSE LENGTH=231	63	24934	1	1	1	1
	631	ATMG00640.1	ORF25 | hydrogen ion transporting ATP synthases, rotational mechanism
	632	AT5G65220.1	| Ribosomal L29 family protein | chr5:26061301-26062506 FORWARD LENGTH=173	62	19365	1	1	1	1
		ATCG00520.1	YCF4 | unfolded protein binding | chrC:59772-60326 FORWARD LENGTH=184	72	21531	2	2	1	1
	633	AT1G30580.1	| GTP binding | chr1:10831953-10835454 REVERSE LENGTH=394	62	44673	2	2	2	2
		AT1G79990.1	| structural molecules | chr1:30084522-30091949 FORWARD LENGTH=1135	70	129611	3	3	3	3
	634	AT5G02940.1	| Protein of unknown function (DUF1012) | chr5:684671-689674 REVERSE LENGTH=813	62	92631	1	1	1	1
	635	ATMG00070.1	NAD9 | NADH dehydrogenase subunit 9 | chrM:23663-24235 REVERSE LENGTH=190	62	22765	1	1	1	1
	636	AT3G48680.1	GAMMA CAL2 | gamma carbonic anhydrase-like 2 | chr3:18035107-18036773 FORWARD LENGTH=256	62	28123	2	2	2	2
	637	AT3G27925.1	DEGP1, Deg1 | DegP protease 1 | chr3:10366659-10368864 REVERSE LENGTH=439	62	46783	2	2	2	2
	638	AT1G15930.1	| Ribosomal protein L7Ae/L30e/S12e/Gadd45 family protein | chr1:5471702-5472741 FORWARD LENGTH=144	62	15643	1	1	1	1
	639	AT1G34000.1	OHP2 | one-helix protein 2 | chr1:12358151-12358902 REVERSE LENGTH=172	61	18792	2	2	1	1
	640	AT4G32520.1	SHM3, AtSHMT3 | serine hydroxymethyltransferase 3 | chr4:15689642-15692334 REVERSE LENGTH=529	61	58268	1	1	1	1
	641	AT3G62120.1	| Class II aaRS and biotin synthetases superfamily protein | chr3:23001227-23003849 REVERSE LENGTH=530	61	61223	1	1	1	1
	642	AT1G10840.1	TIF3H1 | translation initiation factor 3 subunit H1 | chr1:3607885-3610299 REVERSE LENGTH=337	61	38670	2	2	2	2
	643	AT3G05060.1	| NOP56-like pre RNA processing ribonucleoprotein | chr3:1413174-1415564 REVERSE LENGTH=533	61	59150	1	1	1	1
	644	AT4G39980.1	DHS1 | 3-deoxy-D-arabino-heptulosonate 7-phosphate synthase 1 | chr4:18539654-18541832 FORWARD LENGTH=525	60	58356	3	3	2	2
	645	AT2G21385.1	| unknown protein
	646	AT1G07110.1	F2KP, ATF2KP, FKFBP | fructose-2,6-bisphosphatase | chr1:2178363-2183980 REVERSE LENGTH=744	60	82737	1	1	1	1
	647	AT3G46630.1	| Protein of unknown function (DUF3223) | chr3:17181138-17182346 REVERSE LENGTH=207	60	24360	2	2	1	1
	648	AT1G16080.1	| unknown protein
	649	AT3G15840.1	PIFI | post-illumination chlorophyll fluorescence increase | chr3:5356782-5358418 REVERSE LENGTH=268	60	29994	2	2	1	1
	650	AT1G21750.1	ATPDIL1-1, ATPDI5, PDI5, PDIL1-1 | PDI-like 1-1 | chr1:7645767-7648514 FORWARD LENGTH=501	59	55797	2	2	2	2
	651	ATCG01130.1	YCF1.2 | Ycf1 protein | chrC:123884-129244 REVERSE LENGTH=1786	59	214434	1	1	1	1
	652	AT3G25530.1	GHBDH, ATGHBDH, GLYR1, GR1 | glyoxylate reductase 1 | chr3:9271949-9273514 REVERSE LENGTH=289	59	30902	1	1	1	1
	653	AT1G53540.1	| HSP20-like chaperones superfamily protein | chr1:19980510-19980983 FORWARD LENGTH=157	59	17593	1	1	1	1
	654	AT3G15980.1	| Coatomer, beta~ subunit | chr3:5411699-5418313 REVERSE LENGTH=909	59	103240	2	2	2	2
	655	AT5G38520.1	| alpha/beta-Hydrolases superfamily protein | chr5:15421605-15423234 FORWARD LENGTH=362	59	39729	2	2	2	2
		AT1G02280.1	TOC33, ATTOC33, PPI1 | translocon at the outer envelope membrane of chloroplasts 33 | chr1:448665-450246 REVERSE LENGTH=297	68	32996	2	2	2	2
	656	ATCG00860.1	YCF2.1 | Chloroplast Ycf2
		AT3G58510.1	| DEA(D/H)-box RNA helicase family protein | chr3:21640608-21643464 FORWARD LENGTH=612	68	66261	1	1	1	1
	657	AT4G35630.1	PSAT | phosphoserine aminotransferase | chr4:16904205-16905497 FORWARD LENGTH=430	59	47697	1	1	1	1
		AT5G01220.1	SQD2 | sulfoquinovosyldiacylglycerol 2 | chr5:86907-89885 REVERSE LENGTH=510	67	56824	2	2	1	1
	658	AT5G08530.1	CI51 | 51 kDa subunit of complex I | chr5:2759848-2761726 REVERSE LENGTH=486	59	54013	2	2	2	2
		AT4G14160.1	| Sec23/Sec24 protein transport family protein | chr4:8167574-8173026 FORWARD LENGTH=773	67	86105	2	2	2	2
	659	AT1G19550.1	| Glutathione S-transferase family protein | chr1:6767451-6767983 REVERSE LENGTH=153	59	17143	1	1	1	1
	660	AT4G25740.1	| RNA binding Plectin/S10 domain-containing protein | chr4:13107488-13108751 REVERSE LENGTH=177	59	19527	1	1	1	1
	661	AT1G03160.1	FZL | FZO-like | chr1:761321-766053 FORWARD LENGTH=912	58	101082	1	1	1	1
	662	AT1G24510.1	| TCP-1/cpn60 chaperonin family protein | chr1:8685504-8688101 REVERSE LENGTH=535	58	59761	2	2	2	2
	663	AT1G67700.1	| unknown protein
	664	AT1G73060.1	LPA3 | Low PSII Accumulation 3 | chr1:27479027-27481258 FORWARD LENGTH=358	58	40188	1	1	1	1
	665	AT5G56350.1	| Pyruvate kinase family protein | chr5:22820254-22822529 REVERSE LENGTH=498	58	54928	1	1	1	1
		AT1G71810.1	| Protein kinase superfamily protein | chr1:27002602-27007964 REVERSE LENGTH=692	67	77505	1	1	1	1
	666	AT5G27560.1	| Domain of unknown function (DUF1995) | chr5:9731758-9733644 FORWARD LENGTH=341	58	38344	1	1	1	1
		AT2G40116.1	| Phosphoinositide-specific phospholipase C family protein | chr2:16751782-16754311 FORWARD LENGTH=613	67	70316	1	1	1	1
	667	AT3G02760.1	| Class II aaRS and biotin synthetases superfamily protein | chr3:597588-600650 REVERSE LENGTH=883	57	98257	2	2	2	2
	668	AT2G42520.1	| P-loop containing nucleoside triphosphate hydrolases superfamily protein | chr2:17705382-17708744 FORWARD LENGTH=633	57	67769	2	2	2	2
	669	AT5G09900.1	EMB2107, RPN5A, MSA | 26S proteasome regulatory subunit, putative (RPN5) | chr5:3089462-3092434 REVERSE LENGTH=442	57	51127	1	1	1	1
	670	AT1G08550.1	NPQ1, AVDE1 | non-photochemical quenching 1 | chr1:2707462-2709387 FORWARD LENGTH=462	57	52720	2	2	2	2
	671	AT1G48920.1	ATNUC-L1, PARL1, NUC-L1 | nucleolin like 1 | chr1:18098186-18101422 FORWARD LENGTH=557	57	58785	1	1	1	1
	672	AT1G24280.1	G6PD3 | glucose-6-phosphate dehydrogenase 3 | chr1:8609495-8612383 FORWARD LENGTH=599	57	67638	1	1	1	1
	673	AT2G29530.1	TIM10 | Tim10/DDP family zinc finger protein | chr2:12641026-12642243 REVERSE LENGTH=83	57	9516	1	1	1	1
		AT2G46910.1	| Plastid-lipid associated protein PAP / fibrillin family protein | chr2:19272427-19273856 FORWARD LENGTH=284	64	31744	2	2	1	1
	674	AT1G30630.1	| Coatomer epsilon subunit | chr1:10858546-10860173 REVERSE LENGTH=292	56	32765	2	2	2	2
		AT2G19080.1	| metaxin-related | chr2:8262818-8264746 FORWARD LENGTH=315	64	35969	1	1	1	1
	675	AT5G14060.1	CARAB-AK-LYS | Aspartate kinase family protein | chr5:4536143-4538993 FORWARD LENGTH=544	56	60027	1	1	1	1
		AT2G21170.1	TIM, PDTPI | triosephosphate isomerase | chr2:9071047-9073106 REVERSE LENGTH=315	63	33509	1	1	1	1
	676	AT3G52230.1	| unknown protein
	677	AT5G07020.1	| proline-rich family protein | chr5:2180669-2182284 REVERSE LENGTH=235	56	24472	1	1	1	1
	678	AT2G45710.1	| Zinc-binding ribosomal protein family protein | chr2:18831243-18831999 FORWARD LENGTH=84	56	9675	1	1	1	1
	679	AT1G65820.1	| microsomal glutathione s-transferase, putative | chr1:24485213-24486682 FORWARD LENGTH=146	56	16804	1	1	1	1
	680	AT4G04770.1	ATABC1, LAF6, ATNAP1, ABC1 | ATP binding cassette protein 1 | chr4:2427998-2429785 REVERSE LENGTH=557	56	62289	1	1	1	1
	681	AT5G63400.1	ADK1 | adenylate kinase 1 | chr5:25393274-25394817 REVERSE LENGTH=246	56	27099	2	2	2	2
	682	AT1G30230.1	| Glutathione S-transferase, C-terminal-like
	683	AT1G35720.1	ANNAT1, OXY5, ATOXY5 | annexin 1 | chr1:13225304-13226939 FORWARD LENGTH=317	55	36273	2	2	2	2
		AT3G53130.1	LUT1, CYP97C1 | Cytochrome P450 superfamily protein | chr3:19692812-19695278 FORWARD LENGTH=539	62	60793	1	1	1	1
	684	AT1G63680.1	ATMURE, PDE316, MURE | acid-amino acid ligases
		AT5G05000.1	TOC34, ATTOC34, OEP34 | translocon at the outer envelope membrane of chloroplasts 34 | chr5:1474262-1475772 REVERSE LENGTH=313	62	34778	1	1	1	1
	685	AT1G76450.1	| Photosystem II reaction center PsbP family protein | chr1:28684618-28686109 FORWARD LENGTH=247	55	27519	1	1	1	1
	686	AT2G05620.1	PGR5 | proton gradient regulation 5 | chr2:2081204-2081687 REVERSE LENGTH=133	55	14376	1	1	1	1
	687	AT4G33350.1	| Tic22-like family protein | chr4:16064638-16066715 REVERSE LENGTH=268	55	30225	1	1	1	1
		AT2G22230.1	| Thioesterase superfamily protein | chr2:9450042-9451427 FORWARD LENGTH=220	62	24318	1	1	1	1
	688	AT1G48850.1	EMB1144 | chorismate synthase, putative / 5-enolpyruvylshikimate-3-phosphate phospholyase, putative | chr1:18065154-18067956 REVERSE LENGTH=436	55	47656	2	2	2	2
	689	AT1G66430.1	| pfkB-like carbohydrate kinase family protein | chr1:24778400-24780393 FORWARD LENGTH=384	55	41675	2	2	2	2
	690	AT5G64460.1	| Phosphoglycerate mutase family protein | chr5:25773009-25775104 REVERSE LENGTH=282	55	31901	1	1	1	1
		AT4G16660.1	| heat shock protein 70 (Hsp 70) family protein | chr4:9377225-9381232 FORWARD LENGTH=867	61	96711	1	1	1	1
	691	AT5G03650.1	SBE2.2 | starch branching enzyme 2.2 | chr5:931924-937470 FORWARD LENGTH=805	55	92854	2	1	2	1
	692	ATCG00190.1	RPOB | RNA polymerase subunit beta | chrC:23111-26329 REVERSE LENGTH=1072	55	121489	1	1	1	1
	693	AT5G08570.1	| Pyruvate kinase family protein | chr5:2778433-2780300 FORWARD LENGTH=510	55	55447	1	1	1	1
		AT4G38130.1	HD1, ATHD1, HDA1, RPD3A, HDA19, ATHDA19 | histone deacetylase 1 | chr4:17896493-17899057 REVERSE LENGTH=501	61	56585	1	1	1	1
	694	AT5G41210.1	ATGSTT1, GST10, GSTT1 | glutathione S-transferase THETA 1 | chr5:16492550-16493884 REVERSE LENGTH=245	54	27728	1	1	1	1
		AT4G25130.1	PMSR4 | peptide met sulfoxide reductase 4 | chr4:12898802-12899998 REVERSE LENGTH=258	61	28902	2	2	2	2
	695	AT5G41520.1	| RNA binding Plectin/S10 domain-containing protein | chr5:16609377-16610583 REVERSE LENGTH=180	54	19721	1	1	1	1
	696	AT5G04140.1	GLU1, GLS1, GLUS, FD-GOGAT | glutamate synthase 1 | chr5:1130031-1138186 FORWARD LENGTH=1622	54	177790	2	2	2	2
	697	AT5G61780.1	Tudor2, AtTudor2, TSN2 | TUDOR-SN protein 2 | chr5:24822012-24826641 FORWARD LENGTH=985	54	108043	1	1	1	1
	698	AT5G43970.1	TOM22-V, TOM9-2, ATTOM22-V | translocase of outer membrane 22-V | chr5:17692888-17693187 FORWARD LENGTH=99	54	10372	1	1	1	1
	699	AT2G29450.1	ATGSTU5, ATGSTU1, AT103-1A, GSTU5 | glutathione S-transferase tau 5 | chr2:12624774-12625566 REVERSE LENGTH=224	54	26076	1	1	1	1
	700	AT5G44520.1	| NagB/RpiA/CoA transferase-like superfamily protein | chr5:17934610-17936441 REVERSE LENGTH=296	54	32236	2	2	2	2
		AT5G64040.1	PSAN | photosystem I reaction center subunit PSI-N, chloroplast, putative / PSI-N, putative (PSAN) | chr5:25628724-25629409 REVERSE LENGTH=171	61	18647	3	3	2	2
	701	AT2G35800.1	| mitochondrial substrate carrier family protein | chr2:15044437-15048352 FORWARD LENGTH=823	54	91167	1	1	1	1
	702	AT5G47770.1	FPS1 | farnesyl diphosphate synthase 1 | chr5:19345297-19347415 FORWARD LENGTH=384	54	44738	1	1	1	1
		AT5G17990.1	TRP1, pat1 | tryptophan biosynthesis 1 | chr5:5957330-5959681 FORWARD LENGTH=444	61	46859	1	1	1	1
	703	AT3G04550.1	| unknown protein
	704	AT5G04430.1	BTR1, BTR1S | binding to TOMV RNA 1L (long form) | chr5:1250602-1253523 REVERSE LENGTH=313	54	33846	1	1	1	1
		AT5G05740.1	ATEGY2, EGY2 | ethylene-dependent gravitropism-deficient and yellow-green-like 2 | chr5:1724023-1726859 REVERSE LENGTH=556	60	60348	1	1	1	1
	705	AT5G64860.1	DPE1 | disproportionating enzyme | chr5:25925373-25928788 REVERSE LENGTH=576	54	64647	1	1	1	1
	706	AT5G48180.1	NSP5 | nitrile specifier protein 5 | chr5:19541283-19542358 REVERSE LENGTH=326	54	36152	1	1	1	1
		AT2G03510.1	| SPFH/Band 7/PHB domain-containing membrane-associated protein family | chr2:1066717-1068934 FORWARD LENGTH=356	60	40709	2	2	2	2
	707	AT1G32470.1	| Single hybrid motif superfamily protein | chr1:11739479-11740246 REVERSE LENGTH=166	54	17978	1	1	1	1
		AT1G32080.1	| membrane protein, putative | chr1:11537572-11539756 REVERSE LENGTH=512	60	54396	1	1	1	1
	708	AT5G26360.1	| TCP-1/cpn60 chaperonin family protein | chr5:9255561-9258891 REVERSE LENGTH=555	54	60761	2	2	2	2
	709	AT2G01720.1	| Ribophorin I | chr2:317193-320016 REVERSE LENGTH=464	54	52232	1	1	1	1
	710	AT4G24800.1	| MA3 domain-containing protein | chr4:12782463-12784902 FORWARD LENGTH=702	54	77663	1	1	1	1
	711	AT3G11170.1	FAD7, FADD | fatty acid desaturase 7 | chr3:3499959-3502126 FORWARD LENGTH=446	53	51372	1	1	1	1
		AT1G22450.1	COX6B, ATCOX6B2 | cytochrome C oxidase 6B | chr1:7925447-7926918 FORWARD LENGTH=191	59	21366	1	1	1	1
	712	AT1G09130.1	| ATP-dependent caseinolytic (Clp) protease/crotonase family protein | chr1:2940063-2942217 REVERSE LENGTH=330	53	36422	1	1	1	1
	713	AT3G09810.1	IDH-VI | isocitrate dehydrogenase VI | chr3:3008753-3011070 FORWARD LENGTH=374	53	40872	1	1	1	1
	714	AT5G24300.1	SSI1, SSI, ATSS1 | Glycogen/starch synthases, ADP-glucose type | chr5:8266934-8270860 FORWARD LENGTH=652	53	72421	1	1	1	1
	715	AT2G30490.1	ATC4H, C4H, CYP73A5, REF3 | cinnamate-4-hydroxylase | chr2:12993861-12995683 REVERSE LENGTH=505	53	57939	1	1	1	1
	716	AT5G54600.1	| Translation protein SH3-like family protein | chr5:22183046-22184403 FORWARD LENGTH=198	53	22055	1	1	1	1
	717	AT5G20920.1	EIF2 BETA, EMB1401 | eukaryotic translation initiation factor 2 beta subunit | chr5:7094994-7096661 REVERSE LENGTH=268	52	30874	1	1	1	1
	718	AT4G30530.1	| Class I glutamine amidotransferase-like superfamily protein | chr4:14920605-14922286 FORWARD LENGTH=250	52	28597	2	2	2	2
	719	AT4G16180.2	| unknown protein
		AT3G06730.1	TRX P, TRX z | Thioredoxin z | chr3:2124276-2125845 FORWARD LENGTH=183	58	20795	2	2	2	2
	720	AT4G31480.1	| Coatomer, beta subunit | chr4:15264145-15267384 FORWARD LENGTH=948	52	106951	1	1	1	1
		AT5G24490.1	| 30S ribosomal protein, putative | chr5:8365690-8367178 FORWARD LENGTH=308	58	35065	2	2	1	1
	721	AT3G44110.1	ATJ3, ATJ | DNAJ homologue 3 | chr3:15869115-15871059 REVERSE LENGTH=420	52	46921	1	1	1	1
	722	AT3G26060.1	ATPRX Q | Thioredoxin superfamily protein | chr3:9524807-9526123 FORWARD LENGTH=216	52	23801	1	1	1	1
		AT5G26570.1	PWD, OK1, ATGWD3 | catalytics
	723	AT2G40490.1	HEME2 | Uroporphyrinogen decarboxylase | chr2:16912961-16914988 FORWARD LENGTH=394	52	43691	1	1	1	1
	724	AT4G12300.1	CYP706A4 | cytochrome P450, family 706, subfamily A, polypeptide 4 | chr4:7308016-7309692 REVERSE LENGTH=516	52	58806	1	1	1	1
	725	AT1G11750.1	CLPP6, NCLPP1, NCLPP6 | CLP protease proteolytic subunit 6 | chr1:3967609-3969535 FORWARD LENGTH=271	52	29501	1	1	1	1
	726	AT1G49780.1	PUB26 | plant U-box 26 | chr1:18429024-18430289 REVERSE LENGTH=421	52	46440	2	2	1	1
	727	AT1G08520.1	ALB1, ALB-1V, V157, PDE166, CHLD | ALBINA 1 | chr1:2696538-2700819 FORWARD LENGTH=760	51	83600	2	1	2	1
	728	AT5G20140.1	| SOUL heme-binding family protein | chr5:6799047-6800892 REVERSE LENGTH=378	51	43270	1	1	1	1
	729	AT2G46520.1	| cellular apoptosis susceptibility protein, putative / importin-alpha re-exporter, putative | chr2:19096867-19099785 FORWARD LENGTH=972	51	109324	1	1	1	1
	730	AT3G11830.1	| TCP-1/cpn60 chaperonin family protein | chr3:3732734-3736156 FORWARD LENGTH=557	51	60107	1	1	1	1
	731	AT1G18060.1	| unknown protein
	732	AT5G01750.1	| Protein of unknown function (DUF567) | chr5:290034-290685 FORWARD LENGTH=174	51	19625	1	1	1	1
	733	AT1G24807.1	| Glutamine amidotransferase type 1 family protein | chr1:8771766-8773535 REVERSE LENGTH=235	51	26597	1	1	1	1
	734	AT1G13270.1	MAP1C, MAP1B | methionine aminopeptidase 1B | chr1:4544999-4547155 FORWARD LENGTH=369	51	40904	1	1	1	1
	735	AT1G77490.1	TAPX | thylakoidal ascorbate peroxidase | chr1:29117688-29120046 FORWARD LENGTH=426	51	46248	1	1	1	1
	736	AT5G08540.1	| unknown protein
		AT3G48000.1	ALDH2B4, ALDH2, ALDH2A | aldehyde dehydrogenase 2B4 | chr3:17717082-17719843 REVERSE LENGTH=538	56	58874	1	1	1	1
	737	AT5G12140.1	ATCYS1, CYS1 | cystatin-1 | chr5:3923295-3923936 REVERSE LENGTH=101	51	11249	1	1	1	1
	738	AT4G29350.1	PFN2, PRO2, PRF2 | profilin 2 | chr4:14450135-14451119 FORWARD LENGTH=131	51	14081	1	1	1	1
	739	AT5G12370.1	SEC10 | exocyst complex component sec10 | chr5:4003002-4008445 REVERSE LENGTH=825	50	90099	1	1	1	1
		AT2G44160.1	MTHFR2 | methylenetetrahydrofolate reductase 2 | chr2:18262301-18265185 FORWARD LENGTH=594	56	67265	1	1	1	1
	740	AT2G05140.1	| phosphoribosylaminoimidazole carboxylase family protein / AIR carboxylase family protein | chr2:1853935-1854903 FORWARD LENGTH=162	50	17407	1	1	1	1
		AT4G31340.1	| myosin heavy chain-related | chr4:15205662-15208950 FORWARD LENGTH=437	56	49664	1	1	1	1
	741	AT5G62140.1	| unknown protein
	742	AT1G55130.1	TMN6, AtTMN6 | Endomembrane protein 70 protein family | chr1:20569654-20572266 FORWARD LENGTH=637	50	74080	1	1	1	1
	743	ATCG01010.1	NDHF | NADH-Ubiquinone oxidoreductase (complex I), chain 5 protein | chrC:110398-112638 REVERSE LENGTH=746	50	85596	2	2	1	1
		AT3G61080.1	| Protein kinase superfamily protein | chr3:22607152-22608883 FORWARD LENGTH=326	56	36678	2	2	2	2
	744	AT4G28510.1	ATPHB1, PHB1 | prohibitin 1 | chr4:14084970-14086372 REVERSE LENGTH=288	50	31687	1	1	1	1
	745	AT3G52880.1	ATMDAR1, MDAR1 | monodehydroascorbate reductase 1 | chr3:19601477-19604366 REVERSE LENGTH=434	50	46596	1	1	1	1
		AT3G55800.1	SBPASE | sedoheptulose-bisphosphatase | chr3:20709640-20711421 FORWARD LENGTH=393	56	42709	1	1	1	1
	746	AT5G20080.1	| FAD/NAD(P)-binding oxidoreductase | chr5:6782708-6786360 FORWARD LENGTH=328	50	36056	1	1	1	1
	747	AT1G79230.1	ST1, ATMST1, MST1, ATRDH1, STR1 | mercaptopyruvate sulfurtransferase 1 | chr1:29800824-29803679 FORWARD LENGTH=379	50	42097	2	2	2	2
	748	AT1G55450.1	| S-adenosyl-L-methionine-dependent methyltransferases superfamily protein | chr1:20705274-20706825 REVERSE LENGTH=311	50	34546	1	1	1	1
	749	AT5G08050.1	| Protein of unknown function (DUF1118) | chr5:2578418-2578964 FORWARD LENGTH=158	49	16616	1	1	1	1
	750	AT5G03880.1	| Thioredoxin family protein | chr5:1038674-1041453 REVERSE LENGTH=339	49	37246	1	1	1	1
	751	AT3G01060.1	| unknown protein
		AT2G26900.1	| Sodium Bile acid symporter family | chr2:11475156-11477870 REVERSE LENGTH=409	55	43993	1	1	1	1
	752	AT3G20050.1	ATTCP-1, TCP-1 | T-complex protein 1 alpha subunit | chr3:6998544-7002266 REVERSE LENGTH=545	49	59422	1	1	1	1
	753	AT2G44530.1	| Phosphoribosyltransferase family protein | chr2:18383732-18385974 FORWARD LENGTH=394	49	42966	1	1	1	1
		AT1G74880.1	NDH-O | NAD(P)H:plastoquinone dehydrogenase complex subunit O | chr1:28130112-28131020 REVERSE LENGTH=158	54	17692	1	1	1	1
	754	AT2G27680.1	| NAD(P)-linked oxidoreductase superfamily protein | chr2:11803981-11805965 REVERSE LENGTH=384	49	43311	1	1	1	1
		AT3G42050.1	| vacuolar ATP synthase subunit H family protein | chr3:14228846-14232228 REVERSE LENGTH=441	54	50620	1	1	1	1
	755	AT5G41790.1	CIP1 | COP1-interactive protein 1 | chr5:16727530-16732391 FORWARD LENGTH=1586	49	182005	1	1	1	1
	756	AT5G20010.1	RAN-1, RAN1, ATRAN1 | RAS-related nuclear protein-1 | chr5:6760364-6761747 FORWARD LENGTH=221	49	25536	1	1	1	1
	757	AT5G24690.1	| Protein of unknown function (DUF3411) | chr5:8455783-8458513 REVERSE LENGTH=521	49	57144	1	1	1	1
	758	AT1G02150.1	| Tetratricopeptide repeat (TPR)-like superfamily protein | chr1:408779-410433 FORWARD LENGTH=524	48	60166	1	1	1	1
		AT2G07707.1	| Plant mitochondrial ATPase, F0 complex, subunit 8 protein | chr2:3386292-3386768 FORWARD LENGTH=158	54	18475	2	2	2	2
	759	AT3G01200.1	AtRP2, RP2 | PPDK regulatory protein 2 | chr3:69826-71348 REVERSE LENGTH=377	48	41453	1	1	1	1
	760	AT5G13780.1	| Acyl-CoA N-acyltransferases (NAT) superfamily protein | chr5:4447610-4448603 REVERSE LENGTH=192	48	21977	1	1	1	1
	761	AT2G03550.1	| alpha/beta-Hydrolases superfamily protein | chr2:1077080-1078018 FORWARD LENGTH=312	48	34912	1	1	1	1
	762	AT5G23540.1	| Mov34/MPN/PAD-1 family protein | chr5:7937772-7939339 FORWARD LENGTH=308	48	34378	1	1	1	1
	763	AT1G31730.1	| Adaptin family protein | chr1:11359907-11363916 FORWARD LENGTH=938	48	104267	1	1	1	1
		AT2G04842.1	EMB2761 | threonyl-tRNA synthetase, putative / threonine--tRNA ligase, putative | chr2:1698466-1701271 REVERSE LENGTH=650	53	75151	1	1	1	1
	764	AT4G25450.1	ATNAP8, NAP8 | non-intrinsic ABC protein 8 | chr4:13009845-13013912 REVERSE LENGTH=714	48	78337	1	1	1	1
		AT3G05970.1	LACS6, ATLACS6 | long-chain acyl-CoA synthetase 6 | chr3:1786510-1791746 REVERSE LENGTH=701	53	77107	1	1	1	1
	765	AT2G47450.1	CAO, CPSRP43 | chloroplast signal recognition particle component (CAO) | chr2:19472781-19473902 FORWARD LENGTH=373	48	41483	1	1	1	1
	766	AT2G36835.1	| unknown protein
	767	AT4G10060.1	| Beta-glucosidase, GBA2 type family protein | chr4:6289355-6295258 FORWARD LENGTH=922	48	104837	2	2	1	1
	768	ATCG00150.1	ATPI | ATPase, F0 complex, subunit A protein | chrC:14021-14770 REVERSE LENGTH=249	47	27379	1	1	1	1
	769	AT3G25660.1	| Amidase family protein | chr3:9339640-9342044 REVERSE LENGTH=537	47	57513	1	1	1	1
	770	AT3G44860.1	FAMT | farnesoic acid carboxyl-O-methyltransferase | chr3:16379689-16380939 FORWARD LENGTH=348	47	38675	1	1	1	1
	771	AT1G48860.1	| RNA 3~-terminal phosphate cyclase/enolpyruvate transferase, alpha/beta | chr1:18068892-18071331 REVERSE LENGTH=521	47	56256	1	1	1	1
	772	AT5G22620.1	| phosphoglycerate/bisphosphoglycerate mutase family protein | chr5:7517731-7520223 REVERSE LENGTH=482	47	53541	1	1	1	1
	773	AT1G32440.1	PKp3 | plastidial pyruvate kinase 3 | chr1:11712205-11714963 FORWARD LENGTH=571	47	62851	1	1	1	1
	774	AT1G80030.1	| Molecular chaperone Hsp40/DnaJ family protein | chr1:30105398-30108873 REVERSE LENGTH=500	47	54201	1	1	1	1
	775	AT1G25490.1	RCN1, REGA, ATB BETA BETA, EER1 | ARM repeat superfamily protein | chr1:8951700-8954899 FORWARD LENGTH=588	47	66142	1	1	1	1
	776	AT5G22770.1	alpha-ADR | alpha-adaptin | chr5:7579844-7588026 REVERSE LENGTH=1012	47	112768	1	1	1	1
	777	AT5G11560.1	| catalytics | chr5:3709734-3713994 REVERSE LENGTH=982	47	109031	1	1	1	1
		AT2G38550.1	| Transmembrane proteins 14C | chr2:16132178-16134229 FORWARD LENGTH=335	52	36724	1	1	1	1
	778	AT3G15730.1	PLDALPHA1, PLD | phospholipase D alpha 1 | chr3:5330835-5333474 FORWARD LENGTH=810	47	92158	1	1	1	1
	779	AT3G26420.1	ATRZ-1A | RNA-binding (RRM/RBD/RNP motifs) family protein with retrovirus zinc finger-like domain | chr3:9671953-9673055 FORWARD LENGTH=245	47	27091	1	1	1	1
	780	AT5G61310.1	| Cytochrome c oxidase subunit Vc family protein | chr5:24653543-24653737 REVERSE LENGTH=64	47	7088	1	1	1	1
	781	AT5G42080.1	ADL1, ADL1A, AG68, DRP1A, RSW9, DL1 | dynamin-like protein | chr5:16820661-16824536 REVERSE LENGTH=610	47	68406	1	1	1	1
	782	AT5G64050.1	ATERS, OVA3, ERS | glutamate tRNA synthetase | chr5:25630196-25633099 REVERSE LENGTH=570	47	63702	1	1	1	1
	783	AT1G74910.1	| ADP-glucose pyrophosphorylase family protein | chr1:28135770-28138456 REVERSE LENGTH=415	47	45857	1	1	1	1
	784	AT1G43190.1	PTB3 | polypyrimidine tract-binding protein 3 | chr1:16275432-16278185 REVERSE LENGTH=432	47	48571	1	1	1	1
	785	AT5G48440.1	| FAD-dependent oxidoreductase family protein | chr5:19629932-19632588 REVERSE LENGTH=459	46	50094	1	1	1	1
	786	AT5G22510.1	INV-E, At-A/N-InvE | alkaline/neutral invertase | chr5:7474974-7477479 REVERSE LENGTH=617	46	69794	1	1	1	1
	787	AT3G12800.1	SDRB, DECR | short-chain dehydrogenase-reductase B | chr3:4063463-4064757 REVERSE LENGTH=298	46	31869	1	1	1	1
	788	AT1G17100.1	| SOUL heme-binding family protein | chr1:5844766-5845539 FORWARD LENGTH=232	46	25510	1	1	1	1
	789	AT1G64790.1	ILA | ILITYHIA | chr1:24065232-24081908 REVERSE LENGTH=2610	46	286530	1	1	1	1
		AT3G55410.1	| 2-oxoglutarate dehydrogenase, E1 component | chr3:20541897-20545728 FORWARD LENGTH=1017	51	115735	1	1	1	1
	790	AT3G55250.1	| unknown protein
	791	AT5G13650.1	| elongation factor family protein | chr5:4397821-4402364 FORWARD LENGTH=675	46	74728	1	1	1	1
	792	AT5G58250.1	| unknown protein
		AT4G28220.1	NDB1 | NAD(P)H dehydrogenase B1 | chr4:13993078-13995651 FORWARD LENGTH=571	51	63688	2	2	2	2
	793	AT3G49680.1	ATBCAT-3, BCAT3 | branched-chain aminotransferase 3 | chr3:18422768-18425473 FORWARD LENGTH=413	46	45266	1	1	1	1
		AT1G11870.1	ATSRS, OVA7, SRS | Seryl-tRNA synthetase | chr1:4003895-4006556 FORWARD LENGTH=512	50	57467	1	1	1	1
	794	AT4G34740.1	ATASE2, CIA1, ATPURF2, ASE2 | GLN phosphoribosyl pyrophosphate amidotransferase 2 | chr4:16574894-16576579 REVERSE LENGTH=561	46	61544	1	1	1	1
		AT3G59020.1	| ARM repeat superfamily protein | chr3:21810973-21817418 REVERSE LENGTH=1029	50	118301	1	1	1	1
	795	AT1G76010.1	| Alba DNA/RNA-binding protein | chr1:28528505-28530488 REVERSE LENGTH=350	46	37406	1	1	1	1
		AT3G21750.1	UGT71B1 | UDP-glucosyl transferase 71B1 | chr3:7664565-7665986 FORWARD LENGTH=473	50	52909	1	1	1	1
	796	AT2G22170.1	| Lipase/lipooxygenase, PLAT/LH2 family protein | chr2:9427010-9427742 REVERSE LENGTH=183	46	20347	1	1	1	1
	797	AT4G04910.1	NSF | AAA-type ATPase family protein | chr4:2489696-2495666 REVERSE LENGTH=742	46	81850	1	1	1	1
	798	AT2G45790.1	ATPMM, PMM | phosphomannomutase | chr2:18855876-18857753 FORWARD LENGTH=246	46	27928	1	1	1	1
	799	AT1G04690.1	KAB1, KV-BETA1 | potassium channel beta subunit 1 | chr1:1313662-1315420 FORWARD LENGTH=328	46	36700	1	1	1	1
		AT2G22450.1	| riboflavin biosynthesis protein, putative | chr2:9530654-9532691 FORWARD LENGTH=476	50	52397	1	1	1	1
	800	AT3G03920.1	| H/ACA ribonucleoprotein complex, subunit Gar1/Naf1 protein | chr3:1009123-1010379 REVERSE LENGTH=202	46	21016	1	1	1	1
	801	AT3G43520.1	| Transmembrane proteins 14C | chr3:15406088-15407699 FORWARD LENGTH=240	45	24798	1	1	1	1
	802	AT1G09795.1	ATATP-PRT2, HISN1B, ATP-PRT2 | ATP phosphoribosyl transferase 2 | chr1:3173588-3176690 FORWARD LENGTH=413	45	45004	1	1	1	1
	803	AT2G42130.1	| Plastid-lipid associated protein PAP / fibrillin family protein | chr2:17566242-17567651 FORWARD LENGTH=270	45	29951	1	1	1	1
	804	AT1G48210.1	| Protein kinase superfamily protein | chr1:17799551-17801798 FORWARD LENGTH=363	45	39794	1	1	1	1
	805	AT3G62360.1	| Carbohydrate-binding-like fold | chr3:23073020-23080455 REVERSE LENGTH=1227	45	133689	1	1	1	1
	806	AT1G64500.1	| Glutaredoxin family protein | chr1:23953270-23954376 FORWARD LENGTH=368	45	41542	1	1	1	1
	807	AT4G28706.1	| pfkB-like carbohydrate kinase family protein | chr4:14167805-14170619 FORWARD LENGTH=401	45	43512	1	1	1	1
	808	AT1G44170.1	ALDH3H1, ALDH4 | aldehyde dehydrogenase 3H1 | chr1:16796564-16800031 REVERSE LENGTH=484	45	53263	1	1	1	1
		AT3G18190.1	| TCP-1/cpn60 chaperonin family protein | chr3:6232226-6233836 FORWARD LENGTH=536	49	58107	1	1	1	1
	809	AT5G47840.1	AMK2 | adenosine monophosphate kinase | chr5:19375488-19378058 FORWARD LENGTH=283	45	31524	1	1	1	1
	810	AT5G02790.1	GSTL3 | Glutathione S-transferase family protein | chr5:632877-634858 FORWARD LENGTH=235	45	27165	1	1	1	1
	811	AT5G11450.1	| Mog1/PsbP/DUF1795-like photosystem II reaction center PsbP family protein | chr5:3654475-3656357 FORWARD LENGTH=297	45	33436	1	1	1	1
	812	AT3G58750.1	CSY2 | citrate synthase 2 | chr3:21724564-21727458 REVERSE LENGTH=514	44	56751	1	1	1	1
		AT3G19450.1	CAD4, ATCAD4, CAD, CAD-C | GroES-like zinc-binding alcohol dehydrogenase family protein | chr3:6744859-6747005 FORWARD LENGTH=365	49	39579	1	1	1	1
	813	AT5G63310.1	NDPK2, NDPK1A, NDPK IA IA, NDPK IA, ATNDPK2 | nucleoside diphosphate kinase 2 | chr5:25372122-25373838 REVERSE LENGTH=231	44	25764	1	1	1	1
		AT5G05010.1	| clathrin adaptor complexes medium subunit family protein | chr5:1477137-1479872 FORWARD LENGTH=527	49	57820	1	1	1	1
	814	AT2G35810.1	| unknown protein
	815	AT4G36530.1	| alpha/beta-Hydrolases superfamily protein | chr4:17240120-17241518 REVERSE LENGTH=321	44	35846	1	1	1	1
	816	AT5G19820.1	emb2734 | ARM repeat superfamily protein | chr5:6695731-6701247 REVERSE LENGTH=1116	44	124804	1	1	1	1
	817	AT4G26910.1	| Dihydrolipoamide succinyltransferase | chr4:13520127-13522889 REVERSE LENGTH=464	44	50028	1	1	1	1
	818	AT4G23630.1	BTI1, RTNLB1 | VIRB2-interacting protein 1 | chr4:12318070-12319574 FORWARD LENGTH=275	44	30601	1	1	1	1
	819	AT4G24330.1	| Protein of unknown function (DUF1682) | chr4:12603848-12606229 REVERSE LENGTH=478	44	54097	1	1	1	1
		AT4G39740.1	| Thioredoxin superfamily protein | chr4:18435586-18437095 REVERSE LENGTH=276	48	31119	1	1	1	1
	820	AT4G34350.1	CLB6, ISPH, HDR | 4-hydroxy-3-methylbut-2-enyl diphosphate reductase | chr4:16428681-16431038 REVERSE LENGTH=466	43	53024	1	1	1	1
	821	AT2G25450.1	| 2-oxoglutarate (2OG) and Fe(II)-dependent oxygenase superfamily protein | chr2:10830286-10831563 REVERSE LENGTH=359	43	40647	1	1	1	1
	822	AT1G52400.1	BGL1, BGLU18, ATBG1 | beta glucosidase 18 | chr1:19515250-19517930 FORWARD LENGTH=528	43	60789	1	1	1	1
	823	AT5G66470.1	| RNA binding
	824	AT5G50850.1	MAB1 | Transketolase family protein | chr5:20689671-20692976 FORWARD LENGTH=363	43	39381	1	1	1	1
		AT5G16370.1	AAE5 | acyl activating enzyme 5 | chr5:5356823-5358481 REVERSE LENGTH=552	48	61191	1	1	1	1
	825	AT1G14150.1	PQL1, PQL2 | PsbQ-like 2 | chr1:4839885-4840632 FORWARD LENGTH=190	43	22235	1	1	1	1
	826	AT2G27730.1	| copper ion binding | chr2:11820056-11820867 REVERSE LENGTH=113	43	11940	1	1	1	1
	827	AT3G18890.1	| NAD(P)-binding Rossmann-fold superfamily protein | chr3:6511169-6514729 FORWARD LENGTH=641	43	68575	1	1	1	1
	828	AT1G53210.1	| sodium/calcium exchanger family protein / calcium-binding EF hand family protein | chr1:19844790-19847533 FORWARD LENGTH=585	43	63790	1	1	1	1
	829	AT3G24430.1	HCF101 | ATP binding | chr3:8868731-8872154 REVERSE LENGTH=532	43	58096	1	1	1	1
	830	AT2G25840.1	OVA4 | Nucleotidylyl transferase superfamily protein | chr2:11021924-11025158 FORWARD LENGTH=408	43	45639	1	1	1	1
	831	AT5G54480.1	| Protein of unknown function (DUF630 and DUF632) | chr5:22118004-22120166 FORWARD LENGTH=720	42	82492	1	1	1	1
	832	AT1G12840.1	DET3, ATVHA-C | vacuolar ATP synthase subunit C (VATC) / V-ATPase C subunit / vacuolar proton pump C subunit (DET3) | chr1:4375584-4378220 FORWARD LENGTH=375	42	42823	1	1	1	1
		AT1G14850.1	NUP155 | nucleoporin 155 | chr1:5116921-5123259 REVERSE LENGTH=1464	47	161292	1	1	1	1
	833	AT1G23190.1	PGM3 | Phosphoglucomutase/phosphomannomutase family protein | chr1:8219946-8224186 FORWARD LENGTH=583	42	63315	1	1	1	1
		AT3G04520.1	THA2 | threonine aldolase 2 | chr3:1217397-1219571 REVERSE LENGTH=355	47	38596	1	1	1	1
	834	AT2G28760.1	UXS6 | UDP-XYL synthase 6 | chr2:12336469-12338642 REVERSE LENGTH=343	42	38735	1	1	1	1
	835	AT1G71697.1	ATCK1, CK, CK1 | choline kinase 1 | chr1:26971537-26973177 FORWARD LENGTH=346	42	40175	1	1	1	1
	836	AT2G19680.1	| Mitochondrial ATP synthase subunit G protein | chr2:8501865-8502622 FORWARD LENGTH=122	42	14022	1	1	1	1
		ATCG00760.1	RPL36 | ribosomal protein L36 | chrC:79489-79602 REVERSE LENGTH=37	47	4596	1	1	1	1
	837	AT1G10430.1	PP2A-2 | protein phosphatase 2A-2 | chr1:3428705-3430437 REVERSE LENGTH=306	42	35418	1	1	1	1
	838	AT3G01120.1	MTO1, CGS, ATCYS1, CGS1 | Pyridoxal phosphate (PLP)-dependent transferases superfamily protein | chr3:39234-41865 REVERSE LENGTH=563	42	60387	1	1	1	1
	839	AT3G27740.1	CARA | carbamoyl phosphate synthetase A | chr3:10281470-10283792 REVERSE LENGTH=430	42	47351	1	1	1	1
	840	AT1G07140.1	SIRANBP | Pleckstrin homology (PH) domain superfamily protein | chr1:2192360-2193688 REVERSE LENGTH=228	42	25770	1	1	1	1
	841	AT1G79010.1	| Alpha-helical ferredoxin | chr1:29725138-29726933 REVERSE LENGTH=222	42	25855	1	1	1	1
		AT3G03250.1	UGP, UGP1, AtUGP1 | UDP-GLUCOSE PYROPHOSPHORYLASE 1 | chr3:749761-754014 REVERSE LENGTH=469	47	51844	1	1	1	1
	842	AT1G11910.1	APA1, ATAPA1 | aspartic proteinase A1 | chr1:4017119-4019874 REVERSE LENGTH=506	42	55176	1	1	1	1
		AT1G21060.1	| Protein of unknown function, DUF547 | chr1:7371799-7374085 FORWARD LENGTH=505	47	57258	1	1	1	1
	843	AT3G23700.1	| Nucleic acid-binding proteins superfamily | chr3:8531689-8533742 REVERSE LENGTH=392	42	42908	1	1	1	1
		AT3G01440.1	PQL1, PQL2 | PsbQ-like 1 | chr3:168478-169407 FORWARD LENGTH=220	47	24858	1	1	1	1
	844	AT4G33650.1	ADL2, DRP3A | dynamin-related protein 3A | chr4:16161073-16166587 FORWARD LENGTH=808	42	89893	1	1	1	1
	845	AT3G12490.1	ATCYSB, ATCYS6, CYSB | cystatin B | chr3:3960523-3961777 REVERSE LENGTH=201	42	22510	1	1	1	1
	846	AT4G34110.1	PAB2, PABP2, ATPAB2 | poly(A) binding protein 2 | chr4:16336732-16339892 FORWARD LENGTH=629	42	68721	1	1	1	1
	847	AT5G08650.1	| Small GTP-binding protein | chr5:2806533-2813220 REVERSE LENGTH=681	42	75849	1	1	1	1
		AT5G55280.1	FTSZ1-1, ATFTSZ1-1, CPFTSZ | homolog of bacterial cytokinesis Z-ring protein FTSZ 1-1 | chr5:22420740-22422527 REVERSE LENGTH=433	47	45674	1	1	1	1
	848	AT3G44330.1	| INVOLVED IN: protein processing
		AT5G45390.1	CLPP4, NCLPP4 | CLP protease P4 | chr5:18396351-18397586 FORWARD LENGTH=292	46	31524	1	1	1	1
	849	AT4G18030.1	| S-adenosyl-L-methionine-dependent methyltransferases superfamily protein | chr4:10012850-10015267 REVERSE LENGTH=621	42	71028	1	1	1	1
	850	AT4G30010.1	| unknown protein
	851	AT4G27000.1	ATRBP45C | RNA-binding (RRM/RBD/RNP motifs) family protein | chr4:13554983-13557763 REVERSE LENGTH=415	41	45082	1	1	1	1
	852	AT5G62390.1	ATBAG7, BAG7 | BCL-2-associated athanogene 7 | chr5:25052377-25054170 REVERSE LENGTH=446	41	51673	1	1	1	1
	853	AT1G32990.1	PRPL11 | plastid ribosomal protein l11 | chr1:11955827-11957139 FORWARD LENGTH=222	41	23272	1	1	1	1
	854	AT2G29630.1	PY, THIC | thiaminC | chr2:12667395-12669569 FORWARD LENGTH=644	41	72447	1	1	1	1
	855	AT4G04020.1	FIB | fibrillin | chr4:1932161-1933546 FORWARD LENGTH=318	41	34973	1	1	1	1
	856	AT1G22740.1	RAB7, ATRABG3B, RAB75, RABG3B | RAB GTPase homolog G3B | chr1:8049247-8050494 FORWARD LENGTH=203	41	23206	1	1	1	1
	857	AT2G46720.1	HIC, KCS13 | 3-ketoacyl-CoA synthase 13 | chr2:19198821-19200221 FORWARD LENGTH=466	41	52648	1	1	1	1
		AT2G31810.1	| ACT domain-containing small subunit of acetolactate synthase protein | chr2:13524271-13528246 FORWARD LENGTH=491	46	54023	1	1	1	1
	858	AT2G02740.1	ATWHY3, PTAC11, WHY3 | ssDNA-binding transcriptional regulator | chr2:769389-770993 FORWARD LENGTH=268	41	29755	1	1	1	1
	859	AT3G11070.1	| Outer membrane OMP85 family protein | chr3:3467801-3469815 FORWARD LENGTH=520	41	57358	1	1	1	1
	860	AT5G46630.1	| Clathrin adaptor complexes medium subunit family protein | chr5:18920580-18923252 FORWARD LENGTH=438	41	49659	1	1	1	1
	861	AT1G52220.1	| FUNCTIONS IN: molecular_function unknown
	862	AT2G47940.1	DEGP2 | DEGP protease 2 | chr2:19618372-19622164 REVERSE LENGTH=607	41	67358	1	1	1	1
	863	AT3G59400.1	GUN4 | enzyme binding
	864	AT2G45990.1	| unknown protein
	865	AT2G47840.1	| Uncharacterised conserved protein ycf60 | chr2:19594331-19594957 REVERSE LENGTH=208	41	23035	1	1	1	1
		AT5G53480.1	| ARM repeat superfamily protein | chr5:21714016-21716709 FORWARD LENGTH=870	46	96979	1	1	1	1
	866	AT1G17880.1	BTF3, ATBTF3 | basic transcription factor 3 | chr1:6152572-6153425 REVERSE LENGTH=165	41	17935	1	1	1	1
	867	AT3G10370.1	SDP6 | FAD-dependent oxidoreductase family protein | chr3:3216502-3219027 FORWARD LENGTH=629	41	68868	1	1	1	1
		AT3G48310.1	CYP71A22 | cytochrome P450, family 71, subfamily A, polypeptide 22 | chr3:17888192-17889749 FORWARD LENGTH=490	46	56239	1	1	1	1
	868	AT2G44350.1	ATCS, CSY4 | Citrate synthase family protein | chr2:18316673-18320524 FORWARD LENGTH=473	40	52897	1	1	1	1
	869	AT1G22510.1	| RING/U-box protein with domain of unknown function (DUF 1232) | chr1:7951003-7952597 REVERSE LENGTH=185	40	21227	1	1	1	1
	870	AT3G29185.1	| Domain of unknown function (DUF3598) | chr3:11155092-11157207 REVERSE LENGTH=396	40	44970	1	1	1	1
	871	AT1G69840.1	| SPFH/Band 7/PHB domain-containing membrane-associated protein family | chr1:26293932-26295150 REVERSE LENGTH=286	40	31616	1	1	1	1
	872	AT3G11710.1	ATKRS-1 | lysyl-tRNA synthetase 1 | chr3:3702359-3705613 REVERSE LENGTH=626	40	71165	1	1	1	1
	873	AT3G02530.1	| TCP-1/cpn60 chaperonin family protein | chr3:528806-532457 REVERSE LENGTH=535	40	59327	1	1	1	1
	874	AT2G30620.1	| winged-helix DNA-binding transcription factor family protein | chr2:13045360-13046267 FORWARD LENGTH=273	40	28470	1	1	1	1
	875	AT2G31670.1	| Stress responsive alpha-beta barrel domain protein | chr2:13472699-13473490 REVERSE LENGTH=263	40	28939	1	1	1	1
	876	AT2G33210.1	HSP60-2 | heat shock protein 60-2 | chr2:14075093-14078568 REVERSE LENGTH=585	40	62261	1	0	1	0
	877	AT5G58770.1	| Undecaprenyl pyrophosphate synthetase family protein | chr5:23734396-23735495 FORWARD LENGTH=310	40	36058	1	1	1	1
	878	AT3G61870.1	| unknown protein
	879	AT1G48350.1	| Ribosomal L18p/L5e family protein | chr1:17867269-17868215 FORWARD LENGTH=170	40	18853	1	0	1	0
		AT4G13010.1	| Oxidoreductase, zinc-binding dehydrogenase family protein | chr4:7600682-7602567 FORWARD LENGTH=329	45	34598	1	1	1	1
	880	AT3G30390.1	| Transmembrane amino acid transporter family protein | chr3:11977112-11978827 REVERSE LENGTH=460	40	49807	1	1	1	1
	881	AT1G69740.1	HEMB1 | Aldolase superfamily protein | chr1:26232197-26234713 FORWARD LENGTH=430	40	47029	1	1	1	1
	882	AT1G70070.1	EMB25, PDE317, ISE2 | DEAD/DEAH box helicase, putative | chr1:26390016-26394148 REVERSE LENGTH=1171	40	132906	1	1	1	1
		AT4G27585.1	| SPFH/Band 7/PHB domain-containing membrane-associated protein family | chr4:13766984-13769832 REVERSE LENGTH=411	45	45038	1	1	1	1
	883	AT3G14930.1	HEME1 | Uroporphyrinogen decarboxylase | chr3:5020675-5022577 FORWARD LENGTH=418	40	46593	1	1	1	1
	884	AT1G49670.1	NQR | ARP protein (REF) | chr1:18381591-18386021 REVERSE LENGTH=629	40	68315	1	1	1	1
		AT2G30170.1	| Protein phosphatase 2C family protein | chr2:12879802-12881474 REVERSE LENGTH=298	44	32448	1	1	1	1
	885	AT3G02880.1	| Leucine-rich repeat protein kinase family protein | chr3:634819-636982 FORWARD LENGTH=627	40	68078	1	1	1	1
	886	AT5G54770.1	THI1, TZ, THI4 | thiazole biosynthetic enzyme, chloroplast (ARA6) (THI1) (THI4) | chr5:22246634-22247891 FORWARD LENGTH=349	40	36733	1	1	1	1
	887	AT2G47800.1	ATMRP4, EST3, MRP4, ABCC4 | multidrug resistance-associated protein 4 | chr2:19574944-19580383 FORWARD LENGTH=1516	40	169846	1	1	1	1
	888	AT1G17290.1	AlaAT1 | alanine aminotransferas | chr1:5922771-5926093 FORWARD LENGTH=543	40	60289	1	1	1	1
	889	AT4G16060.1	| unknown protein
	890	AT1G66530.1	| Arginyl-tRNA synthetase, class Ic | chr1:24819064-24822277 REVERSE LENGTH=590	40	66818	1	1	1	1
	891	AT1G20220.1	| Alba DNA/RNA-binding protein | chr1:7005090-7007285 REVERSE LENGTH=315	40	33789	1	1	1	1
	892	AT5G49810.1	MMT | methionine S-methyltransferase | chr5:20239418-20246046 FORWARD LENGTH=1071	40	119561	1	1	1	1
	893	AT1G35670.1	ATCDPK2, CPK11, ATCPK11, CDPK2 | calcium-dependent protein kinase 2 | chr1:13205456-13208058 FORWARD LENGTH=495	40	56294	1	1	1	1
	894	ATCG00820.1	RPS19 | ribosomal protein S19 | chrC:84005-84283 REVERSE LENGTH=92	40	10570	1	0	1	0
		AT3G16470.3	JR1 | Mannose-binding lectin superfamily protein | chr3:5596096-5597709 REVERSE LENGTH=297	44	32116	1	1	1	1
	895	AT1G70820.1	| phosphoglucomutase, putative / glucose phosphomutase, putative | chr1:26705594-26708034 FORWARD LENGTH=615	39	67638	1	0	1	0
		AT2G45440.1	DHDPS2 | dihydrodipicolinate synthase | chr2:18731294-18732867 FORWARD LENGTH=365	44	40497	1	1	1	1
	896	AT4G16990.1	RLM3 | disease resistance protein (TIR-NBS class), putative | chr4:9560155-9564616 FORWARD LENGTH=670	39	77104	1	1	1	1
		AT2G45770.1	CPFTSY, FRD4 | signal recognition particle receptor protein, chloroplast (FTSY) | chr2:18851248-18853402 FORWARD LENGTH=366	44	39884	1	1	1	1
	897	AT3G56910.1	PSRP5 | plastid-specific 50S ribosomal protein 5 | chr3:21069558-21070257 REVERSE LENGTH=148	39	16397	1	1	1	1
		AT3G10940.1	| dual specificity protein phosphatase (DsPTP1) family protein | chr3:3422259-3423394 REVERSE LENGTH=282	44	32389	1	1	1	1
	898	AT1G10200.1	WLIM1 | GATA type zinc finger transcription factor family protein | chr1:3346677-3347763 REVERSE LENGTH=190	39	21578	1	1	1	1
		AT1G08420.1	BSL2 | BRI1 suppressor 1 (BSU1)-like 2 | chr1:2649959-2656564 FORWARD LENGTH=1018	44	109202	1	1	1	1
	899	AT1G65540.1	| LETM1-like protein | chr1:24362382-24366011 REVERSE LENGTH=736	39	83738	1	1	1	1
		AT5G22640.1	emb1211 | MORN (Membrane Occupation and Recognition Nexus) repeat-containing protein | chr5:7529423-7533641 FORWARD LENGTH=871	43	100259	1	1	1	1
	900	AT5G65940.1	CHY1 | beta-hydroxyisobutyryl-CoA hydrolase 1 | chr5:26376830-26379161 REVERSE LENGTH=378	39	42369	1	1	1	1
	901	AT1G10670.1	ACLA-1 | ATP-citrate lyase A-1 | chr1:3535787-3538098 FORWARD LENGTH=423	39	46925	1	1	1	1
	902	AT4G22690.1	CYP706A1 | cytochrome P450, family 706, subfamily A, polypeptide 1 | chr4:11929847-11931520 FORWARD LENGTH=557	39	63215	1	1	1	1
	903	AT3G01290.1	| SPFH/Band 7/PHB domain-containing membrane-associated protein family | chr3:88252-89356 REVERSE LENGTH=285	39	31485	1	1	1	1
	904	AT5G58270.1	STA1, ATATM3, ATM3 | ABC transporter of the mitochondrion 3 | chr5:23562168-23567040 FORWARD LENGTH=728	39	80554	1	1	1	1
	905	ATCG00740.1	RPOA | RNA polymerase subunit alpha | chrC:77901-78890 REVERSE LENGTH=329	39	38343	1	1	1	1
	905,"ATCG00740.1","RPOA | RNA polymerase subunit alpha | chrC:77901-78890 REVERSE LENGTH=329",39,38343,1,1,1,1,
		AT2G21410.1	VHA-A2 | vacuolar proton ATPase A2 | chr2:9162703-9168141 FORWARD LENGTH=821	130	93505	2	2	2	2
		AT5G19510.1	| Translation elongation factor EF1B/ribosomal protein S6 family protein | chr5:6581854-6583137 REVERSE LENGTH=224	130	24232	5	5	2	2
		AT5G20630.1	GLP3, GLP3A, GLP3B, ATGER3, GER3 | germin 3 | chr5:6975315-6975950 REVERSE LENGTH=211	130	21960	2	2	1	1
		AT1G09200.1	| Histone superfamily protein | chr1:2971722-2972132 REVERSE LENGTH=136	108	15304	6	6	1	1
		AT3G59970.3	MTHFR1 | methylenetetrahydrofolate reductase 1 | chr3:22151303-22154323 FORWARD LENGTH=592	106	66706	3	3	3	3
		AT3G61470.1	LHCA2 | photosystem I light harvesting complex gene 2 | chr3:22745736-22747032 FORWARD LENGTH=257	105	27829	3	3	2	2
		AT5G42480.1	ARC6 | Chaperone DnaJ-domain superfamily protein | chr5:16985295-16988332 FORWARD LENGTH=801	105	88573	1	1	1	1
		AT2G20420.1	| ATP citrate lyase (ACL) family protein | chr2:8805574-8807858 FORWARD LENGTH=421	69	45547	1	1	1	1
		AT4G33760.1	| tRNA synthetase class II (D, K and N) family protein | chr4:16189285-16193260 REVERSE LENGTH=664	69	74792	2	2	2	2
		AT2G20140.1	| AAA-type ATPase family protein | chr2:8692736-8694837 FORWARD LENGTH=443	69	49454	2	2	2	2
		AT5G66120.1	| 3-dehydroquinate synthase, putative | chr5:26431516-26433079 REVERSE LENGTH=338	69	37287	1	1	1	1
		ATCG00360.1	YCF3 | Tetratricopeptide repeat (TPR)-like superfamily protein | chrC:42584-43751 REVERSE LENGTH=126	43	14783	1	1	1	1
		AT4G25050.1	ACP4 | acyl carrier protein 4 | chr4:12870178-12871024 FORWARD LENGTH=137	69	14582	1	1	1	1
		AT5G49720.1	ATGH9A1, TSD1, DEC, KOR, RSW2, IRX2, KOR1, GH9A1 | glycosyl hydrolase 9A1 | chr5:20197765-20200168 REVERSE LENGTH=621	42	69469	1	1	1	1
		AT3G01060.1	| unknown protein
		AT4G29010.1	AIM1 | Enoyl-CoA hydratase/isomerase family | chr4:14297312-14302016 REVERSE LENGTH=721	69	78131	1	1	1	1
		AT1G65820.1	| microsomal glutathione s-transferase, putative | chr1:24485213-24486682 FORWARD LENGTH=146	69	16804	1	1	1	1
		AT2G26340.1	| unknown protein
		AT5G10470.1	KCA1, KAC1 | kinesin like protein for actin based chloroplast movement 1 | chr5:3290121-3297248 REVERSE LENGTH=1273	63	141408	2	2	2	2
		AT4G12320.1	CYP706A6 | cytochrome P450, family 706, subfamily A, polypeptide 6 | chr4:7314939-7316647 REVERSE LENGTH=518	63	59221	2	2	2	2
		AT1G13090.1	CYP71B28 | cytochrome P450, family 71, subfamily B, polypeptide 28 | chr1:4461846-4463400 FORWARD LENGTH=490	63	56868	1	1	1	1
		AT3G18420.1	| Protein prenylyltransferase superfamily protein | chr3:6324771-6325721 REVERSE LENGTH=316	63	35701	1	1	1	1
		AT4G29480.1	| Mitochondrial ATP synthase subunit G protein | chr4:14486265-14487257 REVERSE LENGTH=122	61	14115	2	2	2	2
		ATCG00420.1	NDHJ | NADH dehydrogenase subunit J | chrC:48677-49153 REVERSE LENGTH=158	61	18638	2	2	1	1
		AT1G60550.1	ECHID, DHNS | enoyl-CoA hydratase/isomerase D | chr1:22305988-22308092 REVERSE LENGTH=337	61	37217	2	2	2	2
		AT1G61890.1	| MATE efflux family protein | chr1:22868103-22871163 REVERSE LENGTH=501	57	55420	1	1	1	1
		AT5G42980.1	ATTRX3, ATH3, ATTRXH3, TRXH3, TRX3 | thioredoxin 3 | chr5:17242772-17243718 FORWARD LENGTH=118	57	13239	1	1	1	1
		AT1G63000.1	NRS/ER, UER1 | nucleotide-rhamnose synthase/epimerase-reductase | chr1:23342510-23343859 FORWARD LENGTH=301	57	33806	1	1	1	1
		AT3G21580.1	| cobalt ion transmembrane transporters | chr3:7602009-7603720 REVERSE LENGTH=391	57	43094	1	1	1	1
		AT5G16970.1	AT-AER, AER | alkenal reductase | chr5:5576291-5578001 REVERSE LENGTH=345	57	38339	1	1	1	1
		AT2G19940.1	| oxidoreductases, acting on the aldehyde or oxo group of donors, NAD or NADP as acceptor
		AT4G17600.1	LIL3:1 | Chlorophyll A-B binding family protein | chr4:9803759-9804714 FORWARD LENGTH=262	57	29431	1	1	1	1
		AT1G08200.1	AXS2 | UDP-D-apiose/UDP-D-xylose synthase 2 | chr1:2574259-2576609 REVERSE LENGTH=389	56	44130	2	2	2	2
		AT1G75460.1	| ATP-dependent protease La (LON) domain protein | chr1:28327986-28328822 FORWARD LENGTH=278	56	31500	1	1	1	1
		AT1G29310.1	| SecY protein transport family protein | chr1:10252662-10254526 FORWARD LENGTH=475	53	52265	1	1	1	1
		AT1G80650.1	RTL1 | RNAse THREE-like protein 1 | chr1:30314609-30315600 FORWARD LENGTH=198	41	22834	1	1	1	1
		AT1G50700.1	CPK33 | calcium-dependent protein kinase 33 | chr1:18782214-18784385 FORWARD LENGTH=521	52	58891	1	1	1	1
		AT1G20950.1	| Phosphofructokinase family protein | chr1:7297467-7301336 REVERSE LENGTH=614	41	67720	1	1	1	1
		AT3G51160.1	MUR1, MUR_1, GMD2 | NAD(P)-binding Rossmann-fold superfamily protein | chr3:19007232-19008353 REVERSE LENGTH=373	52	42027	1	1	1	1
		AT2G46820.1	PTAC8, TMP14, PSAP, PSI-P | photosystem I P subunit | chr2:19243729-19244870 FORWARD LENGTH=174	52	18563	1	1	1	1
		AT3G52990.1	| Pyruvate kinase family protein | chr3:19649046-19652237 FORWARD LENGTH=527	52	57827	1	1	1	1
		AT5G03910.1	ATATH12, ATH12 | ABC2 homolog 12 | chr5:1054313-1057105 REVERSE LENGTH=634	52	69476	1	1	1	1
		AT5G11520.1	ASP3, YLS4 | aspartate aminotransferase 3 | chr5:3685257-3687721 REVERSE LENGTH=449	52	49107	1	1	1	1
		AT2G20230.1	| Tetraspanin family protein | chr2:8725762-8727388 FORWARD LENGTH=270	52	30024	1	1	1	1
		AT5G17770.1	ATCBR, CBR1, CBR | NADH:cytochrome B5 reductase 1 | chr5:5864543-5866495 REVERSE LENGTH=281	51	31654	1	1	1	1
		AT2G14260.1	PIP | proline iminopeptidase | chr2:6041441-6043869 REVERSE LENGTH=380	51	43307	1	1	1	1
		AT4G16390.1	SVR7 | pentatricopeptide (PPR) repeat-containing protein | chr4:9257985-9260093 FORWARD LENGTH=702	50	79066	1	1	1	1
		AT1G55480.1	ZKT | protein containing PDZ domain, a K-box domain, and a TPR region | chr1:20713822-20715351 FORWARD LENGTH=335	50	37525	1	1	1	1
		AT4G29220.1	PFK1 | phosphofructokinase 1 | chr4:14403621-14406071 REVERSE LENGTH=473	49	52326	1	1	1	1
		AT4G23890.1	| unknown protein
		AT3G25690.1	CHUP1 | Hydroxyproline-rich glycoprotein family protein | chr3:9354061-9357757 FORWARD LENGTH=1004	49	111935	1	1	1	1
		AT3G20790.1	| NAD(P)-binding Rossmann-fold superfamily protein | chr3:7268802-7271099 FORWARD LENGTH=355	40	38738	1	1	1	1
		AT1G35620.1	ATPDIL5-2, ATPDI8, PDI8, PDIL5-2 | PDI-like 5-2 | chr1:13156504-13158280 FORWARD LENGTH=440	48	50004	1	1	1	1
		AT5G01600.1	ATFER1, FER1 | ferretin 1 | chr5:228149-229594 REVERSE LENGTH=255	48	28160	1	1	1	1
		AT2G21960.1	| unknown protein
		AT2G34460.1	| NAD(P)-binding Rossmann-fold superfamily protein | chr2:14529635-14530732 FORWARD LENGTH=280	48	30544	1	1	1	1
		AT2G39080.1	| NAD(P)-binding Rossmann-fold superfamily protein | chr2:16309981-16312475 REVERSE LENGTH=351	40	38462	1	1	1	1
		AT5G66420.1	| CONTAINS InterPro DOMAIN/s: Uncharacterised conserved protein UCP033271 (InterPro:IPR008322), TIM-barrel signal transduction protein, predicted (InterPro:IPR009215)
		AT1G19150.1	LHCA6, LHCA2*1 | photosystem I light harvesting complex gene 6 | chr1:6612806-6613799 FORWARD LENGTH=270	40	30104	1	1	1	1
		AT1G71220.1	EBS1, UGGT, PSL2 | UDP-glucose:glycoprotein glucosyltransferases
		AT4G24830.1	| arginosuccinate synthase family | chr4:12793085-12795857 REVERSE LENGTH=494	40	54088	1	1	1	1
		AT2G46280.1	TRIP-1, TIF3I1 | TGF-beta receptor interacting protein 1 | chr2:19003656-19005393 REVERSE LENGTH=328	46	36595	1	1	1	1
		AT4G16500.1	| Cystatin/monellin superfamily protein | chr4:9301530-9301883 REVERSE LENGTH=117	46	12594	1	1	1	1
		AT2G28430.1	| unknown protein
		AT4G15802.1	HSBP, AtHSBP | heat shock factor binding protein | chr4:8986864-8988339 REVERSE LENGTH=86	40	9341	1	1	1	1
		AT1G06410.1	ATTPS7, TPS7, ATTPSA | trehalose-phosphatase/synthase 7 | chr1:1955413-1958153 FORWARD LENGTH=851	46	97454	1	1	1	1
		AT1G07670.1	ATECA4, ECA4 | endomembrane-type CA-ATPase 4 | chr1:2370305-2374196 REVERSE LENGTH=1061	46	116980	1	1	1	1
		AT1G22410.1	| Class-II DAHP synthetase family protein | chr1:7912120-7914742 FORWARD LENGTH=527	40	58612	1	1	1	1
		AT2G30200.1	| catalytics
		AT1G62390.1	Phox2 | Octicosapeptide/Phox/Bem1p (PB1) domain-containing protein / tetratricopeptide repeat (TPR)-containing protein | chr1:23084632-23086887 REVERSE LENGTH=751	46	83071	1	1	1	1
		AT2G37190.1	| Ribosomal protein L11 family protein | chr2:15619559-15620059 REVERSE LENGTH=166	40	18023	1	1	1	1
		AT1G02910.1	LPA1 | tetratricopeptide repeat (TPR)-containing protein | chr1:655749-658125 REVERSE LENGTH=453	46	50892	1	1	1	1
		ATCG00170.1	RPOC2 | DNA-directed RNA polymerase family protein | chrC:15938-20068 REVERSE LENGTH=1376	46	157050	1	1	1	1
		AT3G54540.1	ATGCN4, GCN4 | general control non-repressible 4 | chr3:20190393-20192564 FORWARD LENGTH=723	40	80569	1	1	1	1
		AT4G18950.1	| Integrin-linked protein kinase family | chr4:10375685-10378129 FORWARD LENGTH=459	45	52860	1	1	1	1
		AT4G23850.1	LACS4 | AMP-dependent synthetase and ligase family protein | chr4:12403720-12408263 REVERSE LENGTH=666	45	75058	1	1	1	1
		AT5G23300.1	PYRD | pyrimidine d | chr5:7847792-7850243 REVERSE LENGTH=460	45	48746	2	2	2	2
		AT2G06050.1	OPR3, DDE1 | oxophytodienoate-reductase 3 | chr2:2359240-2361971 REVERSE LENGTH=391	45	42848	1	1	1	1
		AT3G04260.1	PTAC3 | plastid transcriptionally active 3 | chr3:1123231-1127515 REVERSE LENGTH=910	39	103361	1	1	1	1
		AT1G34430.1	EMB3003 | 2-oxoacid dehydrogenases acyltransferase family protein | chr1:12588027-12590084 REVERSE LENGTH=465	45	48322	1	1	1	1
		AT1G06290.1	ACX3, ATACX3 | acyl-CoA oxidase 3 | chr1:1922423-1926002 FORWARD LENGTH=675	39	76134	1	1	1	1
		ATMG00285.1	NAD2A, NAD2.1, NAD2 | NADH dehydrogenase 2A | chrM:79740-81297 REVERSE LENGTH=499	44	55212	1	1	1	1
		AT4G27070.1	TSB2 | tryptophan synthase beta-subunit 2 | chr4:13586564-13588619 FORWARD LENGTH=475	44	51798	1	1	1	1
		AT4G27640.1	| ARM repeat superfamily protein | chr4:13798013-13802976 REVERSE LENGTH=1048	44	115940	1	1	1	1
		AT4G12720.1	AtNUDT7, GFG1, NUDT7, ATNUDX7 | MutT/nudix family protein | chr4:7487716-7489557 FORWARD LENGTH=282	43	32048	1	1	1	1
		AT2G19730.1	| Ribosomal L28e protein family | chr2:8511752-8512995 FORWARD LENGTH=143	43	15932	1	1	1	1
		AT5G49030.1	OVA2 | tRNA synthetase class I (I, L, M and V) family protein | chr5:19875091-19882291 REVERSE LENGTH=1093	43	123436	1	1	1	1
		AT5G13720.1	| Uncharacterised protein family (UPF0114) | chr5:4427960-4429029 FORWARD LENGTH=262	43	29077	1	1	1	1
		AT1G17220.1	FUG1 | Translation initiation factor 2, small GTP-binding protein | chr1:5885383-5890165 FORWARD LENGTH=1026	43	110047	1	1	1	1
		AT2G45790.1	ATPMM, PMM | phosphomannomutase | chr2:18855876-18857753 FORWARD LENGTH=246	43	27928	1	1	1	1
		AT3G43300.1	ATMIN7, BEN1 | HOPM interactor 7 | chr3:15234235-15245034 REVERSE LENGTH=1758	39	196312	1	1	1	1
		AT4G26910.1	| Dihydrolipoamide succinyltransferase | chr4:13520127-13522889 REVERSE LENGTH=464	43	50028	1	1	1	1
		AT5G55710.1	| FUNCTIONS IN: molecular_function unknown
		AT2G47470.1	ATPDIL2-1, UNE5, MEE30, PDI11, ATPDI11 | thioredoxin family protein | chr2:19481503-19483683 FORWARD LENGTH=361	43	39748	1	1	1	1
		AT2G41040.1	| S-adenosyl-L-methionine-dependent methyltransferases superfamily protein | chr2:17121499-17123064 FORWARD LENGTH=352	43	39665	1	1	1	1
		AT4G21180.1	ATERDJ2B | DnaJ / Sec63 Brl domains-containing protein | chr4:11289337-11292179 FORWARD LENGTH=661	42	75283	1	1	1	1
		AT5G43830.1	| Aluminium induced protein with YGL and LRDR motifs | chr5:17622593-17624239 REVERSE LENGTH=251	42	27676	1	1	1	1
		AT2G43945.1	| unknown protein
		AT4G14030.1	SBP1 | selenium-binding protein 1 | chr4:8098121-8100165 REVERSE LENGTH=490	39	54345	1	1	1	1
		AT3G51820.1	ATG4, G4, CHLG | UbiA prenyltransferase family protein | chr3:19216301-19218934 REVERSE LENGTH=387	42	42039	1	1	1	1
		AT3G43540.1	| Protein of unknown function (DUF1350) | chr3:15430770-15433035 FORWARD LENGTH=373	38	41183	1	1	1	1
		AT5G64860.1	DPE1 | disproportionating enzyme | chr5:25925373-25928788 REVERSE LENGTH=576	42	64647	1	1	1	1
		AT1G62780.1	| unknown protein
		AT1G49970.1	CLPR1, NCLPP5, SVR2 | CLP protease proteolytic subunit 1 | chr1:18501936-18504462 REVERSE LENGTH=387	42	42876	1	1	1	1
		AT2G21530.1	| SMAD/FHA domain-containing protein | chr2:9219372-9220464 FORWARD LENGTH=209	38	22800	1	1	1	1
		AT5G05780.1	RPN8A, AE3, ATHMOV34 | RP non-ATPase subunit 8A | chr5:1735862-1738176 FORWARD LENGTH=308	42	34706	1	1	1	1
		AT5G20890.1	| TCP-1/cpn60 chaperonin family protein | chr5:7087020-7089906 REVERSE LENGTH=527	38	57664	1	0	1	0
		AT5G12860.1	DiT1 | dicarboxylate transporter 1 | chr5:4059927-4061919 REVERSE LENGTH=557	42	59405	1	1	1	1
		AT3G04600.1	| Nucleotidylyl transferase superfamily protein | chr3:1243152-1245958 FORWARD LENGTH=402	42	45955	1	1	1	1
		AT2G18450.1	SDH1-2 | succinate dehydrogenase 1-2 | chr2:7997510-8000801 REVERSE LENGTH=632	42	69871	1	1	1	1
		AT3G63460.1	| transducin family protein / WD-40 repeat family protein | chr3:23431009-23437241 REVERSE LENGTH=1104	42	120581	1	1	1	1
		AT5G05200.1	| Protein kinase superfamily protein | chr5:1544206-1547082 REVERSE LENGTH=540	42	60414	1	1	1	1
		AT1G68830.1	STN7 | STT7 homolog STN7 | chr1:25872654-25875473 REVERSE LENGTH=562	42	63488	1	1	1	1
		AT5G20920.1	EIF2 BETA, EMB1401 | eukaryotic translation initiation factor 2 beta subunit | chr5:7094994-7096661 REVERSE LENGTH=268	42	30874	1	1	1	1
		AT5G53580.1	| NAD(P)-linked oxidoreductase superfamily protein | chr5:21765215-21766919 REVERSE LENGTH=365	42	40826	1	1	1	1
		AT1G18170.1	| FKBP-like peptidyl-prolyl cis-trans isomerase family protein | chr1:6254291-6255507 FORWARD LENGTH=247	42	26605	1	1	1	1
		AT4G02570.1	ATCUL1, CUL1, AXR6 | cullin 1 | chr4:1129315-1133435 FORWARD LENGTH=738	42	86845	1	1	1	1
		AT3G50440.1	ATMES10, MES10 | methyl esterase 10 | chr3:18717392-18718435 REVERSE LENGTH=288	42	33225	1	1	1	1
		AT4G26300.1	emb1027 | Arginyl-tRNA synthetase, class Ic | chr4:13308400-13313109 REVERSE LENGTH=642	41	72755	1	1	1	1
		AT2G39770.1	CYT1, VTC1, SOZ1, EMB101, GMP1 | Glucose-1-phosphate adenylyltransferase family protein | chr2:16589401-16590741 FORWARD LENGTH=361	41	39782	1	1	1	1
		AT3G16520.1	UGT88A1 | UDP-glucosyl transferase 88A1 | chr3:5618807-5620833 REVERSE LENGTH=451	41	50428	1	1	1	1
		AT4G31500.1	CYP83B1, SUR2, RNT1, RED1, ATR4 | cytochrome P450, family 83, subfamily B, polypeptide 1 | chr4:15273677-15275271 REVERSE LENGTH=499	41	57039	1	1	1	1
		AT5G66510.1	GAMMA CA3 | gamma carbonic anhydrase 3 | chr5:26550016-26551496 REVERSE LENGTH=258	39	27958	1	0	1	0
		ATCG00180.1	RPOC1 | DNA-directed RNA polymerase family protein | chrC:20251-23084 REVERSE LENGTH=680	39	79314	1	1	1	1
		AT1G16890.1	UBC36, UBC13B | ubiquitin-conjugating enzyme 36 | chr1:5776550-5777903 REVERSE LENGTH=120	39	13668	1	0	1	0
		AT1G50370.1	| Calcineurin-like metallo-phosphoesterase superfamily protein | chr1:18658894-18661672 FORWARD LENGTH=303	39	35257	1	1	1	1
		AT2G21130.1	| Cyclophilin-like peptidyl-prolyl cis-trans isomerase family protein | chr2:9055619-9056143 REVERSE LENGTH=174	39	18636	1	1	1	1
		AT5G58140.1	PHOT2, NPL1 | phototropin 2 | chr5:23524771-23529993 FORWARD LENGTH=915	39	102868	1	1	1	1
		AT3G04760.1	| Pentatricopeptide repeat (PPR-like) superfamily protein | chr3:1303884-1305692 REVERSE LENGTH=602	39	68479	1	1	1	1
		AT5G42390.1	| Insulinase (Peptidase family M16) family protein | chr5:16945308-16952647 FORWARD LENGTH=1265	39	141209	1	1	1	1
		AT1G05500.1	SYTE, ATSYTE, NTMC2TYPE2.1, NTMC2T2.1, SYT5 | Calcium-dependent lipid-binding (CaLB domain) family protein | chr1:1625098-1628940 FORWARD LENGTH=560	39	63073	1	0	1	0

## Sheet: proteins from ACS7 complex
Red color marks proteins identified in all 3 repetitions.			ACS7_GFP_1										ACS7_GFP_2												ACS7_GFP_3
		prot_acc	prot_desc	prot_score	prot_mass	prot_matches	prot_matches_sig	prot_sequences	prot_sequences_sig				prot_acc	prot_desc	prot_score	prot_mass	prot_matches	prot_matches_sig	prot_sequences	prot_sequences_sig					prot_acc	prot_desc	prot_score	prot_mass	prot_matches	prot_matches_sig	prot_sequences	prot_sequences_sig
		AT4G26200.1	ACS7, ATACS7 | 1-amino-cyclopropane-1-carboxylate synthase 7 | chr4:13275307-13276946 FORWARD LENGTH=447	108	50955	3	3	3	3				AT4G26200.1	ACS7, ATACS7 | 1-amino-cyclopropane-1-carboxylate synthase 7 | chr4:13275307-13276946 FORWARD LENGTH=447	237	50955	5	5	5	5					AT4G26200.1	ACS7, ATACS7 | 1-amino-cyclopropane-1-carboxylate synthase 7 | chr4:13275307-13276946 FORWARD LENGTH=447	237	50955	5	5	5	5
	1	AT5G14740.2	CA2, CA18, BETA CA2 | carbonic anhydrase 2 | chr5:4760536-4762382 FORWARD LENGTH=259	2237	28602	43	43	12	12			1	AT3G48870.1	ATCLPC, ATHSP93-III, HSP93-III | Clp ATPase | chr3:18122363-18126008 REVERSE LENGTH=952	2400	105857	54	54	18	18				1	AT2G34420.1	LHB1B2, LHCB1.5 | photosystem II light harvesting complex gene B1B2 | chr2:14522716-14523513 REVERSE LENGTH=265	1763	28082	40	40	8	8
	2	AT2G34420.1	LHB1B2, LHCB1.5 | photosystem II light harvesting complex gene B1B2 | chr2:14522716-14523513 REVERSE LENGTH=265	2000	28082	44	44	7	7			2	AT2G34420.1	LHB1B2, LHCB1.5 | photosystem II light harvesting complex gene B1B2 | chr2:14522716-14523513 REVERSE LENGTH=265	1763	28082	40	40	8	8				2	AT5G14740.2	CA2, CA18, BETA CA2 | carbonic anhydrase 2 | chr5:4760536-4762382 FORWARD LENGTH=259	1699	28602	37	37	10	10
	3	AT1G06430.1	FTSH8 | FTSH protease 8 | chr1:1960214-1962525 REVERSE LENGTH=685	1568	73291	34	34	11	11			3	AT5G14740.2	CA2, CA18, BETA CA2 | carbonic anhydrase 2 | chr5:4760536-4762382 FORWARD LENGTH=259	1699	28602	37	37	10	10				3	AT1G06430.1	FTSH8 | FTSH protease 8 | chr1:1960214-1962525 REVERSE LENGTH=685	1688	73291	38	38	12	12
	4	AT5G42020.1	BIP, BIP2 | Heat shock protein 70 (Hsp 70) family protein | chr5:16807697-16810480 REVERSE LENGTH=668	1348	73746	25	25	11	11			4	AT1G06430.1	FTSH8 | FTSH protease 8 | chr1:1960214-1962525 REVERSE LENGTH=685	1688	73291	38	38	12	12				4	AT5G42020.1	BIP, BIP2 | Heat shock protein 70 (Hsp 70) family protein | chr5:16807697-16810480 REVERSE LENGTH=668	1264	73746	24	24	11	11
	5	AT3G05590.1	RPL18 | ribosomal protein L18 | chr3:1621511-1622775 FORWARD LENGTH=187	1171	20959	21	21	5	5			5	AT5G42020.1	BIP, BIP2 | Heat shock protein 70 (Hsp 70) family protein | chr5:16807697-16810480 REVERSE LENGTH=668	1264	73746	24	24	11	11				5	AT4G20890.1	TUB9 | tubulin beta-9 chain | chr4:11182218-11183840 FORWARD LENGTH=444	1112	50177	25	25	7	7
	6	AT4G20890.1	TUB9 | tubulin beta-9 chain | chr4:11182218-11183840 FORWARD LENGTH=444	1061	50177	22	22	5	5			6	AT4G20890.1	TUB9 | tubulin beta-9 chain | chr4:11182218-11183840 FORWARD LENGTH=444	1112	50177	25	25	7	7				6	AT1G75780.1	TUB1 | tubulin beta-1 chain | chr1:28451378-28453602 REVERSE LENGTH=447	1025	50645	24	24	7	7
	7	AT5G56010.1	HSP81-3, Hsp81.3, AtHsp90-3, AtHsp90.3 | heat shock protein 81-3 | chr5:22681410-22683911 FORWARD LENGTH=699	1034	80232	26	26	15	15			7	AT1G75780.1	TUB1 | tubulin beta-1 chain | chr1:28451378-28453602 REVERSE LENGTH=447	1025	50645	24	24	7	7				7	AT5G12250.1	TUB6 | beta-6 tubulin | chr5:3961317-3962971 REVERSE LENGTH=449	939	51105	21	21	6	6
	8	AT1G06680.1	PSBP-1, OEE2, PSII-P, OE23 | photosystem II subunit P-1 | chr1:2047940-2049186 FORWARD LENGTH=263	977	28216	18	18	5	5			8	AT5G12250.1	TUB6 | beta-6 tubulin | chr5:3961317-3962971 REVERSE LENGTH=449	939	51105	21	21	6	6				8	AT1G70580.1	AOAT2, GGT2 | alanine-2-oxoglutarate aminotransferase 2 | chr1:26613222-26615845 FORWARD LENGTH=481	928	53870	21	21	6	6
	9	AT5G12250.1	TUB6 | beta-6 tubulin | chr5:3961317-3962971 REVERSE LENGTH=449	940	51105	19	19	4	4			9	AT1G70580.1	AOAT2, GGT2 | alanine-2-oxoglutarate aminotransferase 2 | chr1:26613222-26615845 FORWARD LENGTH=481	928	53870	21	21	6	6				9	AT3G05590.1	RPL18 | ribosomal protein L18 | chr3:1621511-1622775 FORWARD LENGTH=187	899	20959	17	17	3	3
	10	AT4G38510.1	| ATPase, V1 complex, subunit B protein | chr4:18011155-18014789 REVERSE LENGTH=487	934	54363	19	19	8	8			10	AT3G05590.1	RPL18 | ribosomal protein L18 | chr3:1621511-1622775 FORWARD LENGTH=187	899	20959	17	17	3	3				10	AT1G06680.1	PSBP-1, OEE2, PSII-P, OE23 | photosystem II subunit P-1 | chr1:2047940-2049186 FORWARD LENGTH=263	859	28216	16	16	5	5
	11	AT2G29550.1	TUB7 | tubulin beta-7 chain | chr2:12644258-12645932 REVERSE LENGTH=449	910	51220	19	19	4	4			11	AT1G06680.1	PSBP-1, OEE2, PSII-P, OE23 | photosystem II subunit P-1 | chr1:2047940-2049186 FORWARD LENGTH=263	859	28216	16	16	5	5				11	AT3G12580.1	HSP70, ATHSP70 | heat shock protein 70 | chr3:3991487-3993689 REVERSE LENGTH=650	841	71379	16	16	7	7
	12	AT1G35160.1	GRF4, 14-3-3PHI, GF14 PHI | GF14 protein phi chain | chr1:12867264-12868514 FORWARD LENGTH=267	656	30267	17	17	6	6			12	AT3G12580.1	HSP70, ATHSP70 | heat shock protein 70 | chr3:3991487-3993689 REVERSE LENGTH=650	841	71379	16	16	7	7				12	AT5G56030.1	HSP81-2, ERD8, HSP90.2, AtHsp90.2 | heat shock protein 81-2 | chr5:22686923-22689433 FORWARD LENGTH=699	807	80244	17	17	11	11
	13	AT5G66190.1	ATLFNR1, FNR1 | ferredoxin-NADP(+)-oxidoreductase 1 | chr5:26451203-26453012 REVERSE LENGTH=360	628	40577	16	16	5	5			13	AT5G56030.1	HSP81-2, ERD8, HSP90.2, AtHsp90.2 | heat shock protein 81-2 | chr5:22686923-22689433 FORWARD LENGTH=699	807	80244	17	17	11	11				13	AT5G02490.1	| Heat shock protein 70 (Hsp 70) family protein | chr5:550296-552565 REVERSE LENGTH=653	758	71664	15	15	7	7
	14	AT5G51070.1	ERD1, CLPD, SAG15 | Clp ATPase | chr5:20764479-20768481 FORWARD LENGTH=945	550	103539	13	13	8	8			14	AT5G02490.1	| Heat shock protein 70 (Hsp 70) family protein | chr5:550296-552565 REVERSE LENGTH=653	758	71664	15	15	7	7				14	AT5G51070.1	ERD1, CLPD, SAG15 | Clp ATPase | chr5:20764479-20768481 FORWARD LENGTH=945	594	103539	14	14	7	7
	15	AT3G26080.1	| plastid-lipid associated protein PAP / fibrillin family protein | chr3:9528998-9530404 FORWARD LENGTH=234	513	26324	10	10	4	4			15	AT5G51070.1	ERD1, CLPD, SAG15 | Clp ATPase | chr5:20764479-20768481 FORWARD LENGTH=945	594	103539	14	14	7	7				15	AT1G35160.1	GRF4, 14-3-3PHI, GF14 PHI | GF14 protein phi chain | chr1:12867264-12868514 FORWARD LENGTH=267	552	30267	14	14	3	3
	16	AT3G13470.1	| TCP-1/cpn60 chaperonin family protein | chr3:4389685-4392624 FORWARD LENGTH=596	510	63624	12	12	9	9			16	AT1G35160.1	GRF4, 14-3-3PHI, GF14 PHI | GF14 protein phi chain | chr1:12867264-12868514 FORWARD LENGTH=267	552	30267	14	14	3	3				16	AT5G66190.1	ATLFNR1, FNR1 | ferredoxin-NADP(+)-oxidoreductase 1 | chr5:26451203-26453012 REVERSE LENGTH=360	529	40577	12	12	5	5
	17	AT1G16030.1	Hsp70b | heat shock protein 70B | chr1:5502386-5504326 REVERSE LENGTH=646	479	71192	9	9	5	5			17	AT5G66190.1	ATLFNR1, FNR1 | ferredoxin-NADP(+)-oxidoreductase 1 | chr5:26451203-26453012 REVERSE LENGTH=360	529	40577	12	12	5	5				17	AT1G17260.1	AHA10 | autoinhibited H(+)-ATPase isoform 10 | chr1:5904058-5908898 FORWARD LENGTH=947	516	105163	12	12	5	5
	18	AT4G14070.1	AAE15 | acyl-activating enzyme 15 | chr4:8112122-8118039 REVERSE LENGTH=727	465	81782	11	11	6	6			18	AT1G17260.1	AHA10 | autoinhibited H(+)-ATPase isoform 10 | chr1:5904058-5908898 FORWARD LENGTH=947	516	105163	12	12	5	5				18	AT4G05180.1	PSBQ, PSBQ-2, PSII-Q | photosystem II subunit Q-2 | chr4:2672093-2673170 REVERSE LENGTH=230	480	24628	13	13	6	6
	19	AT5G25100.1	| Endomembrane protein 70 protein family | chr5:8648374-8651015 REVERSE LENGTH=644	426	74485	7	7	3	3			19	AT4G05180.1	PSBQ, PSBQ-2, PSII-Q | photosystem II subunit Q-2 | chr4:2672093-2673170 REVERSE LENGTH=230	480	24628	13	13	6	6				19	AT3G16480.1	MPPalpha | mitochondrial processing peptidase alpha subunit | chr3:5599906-5602716 FORWARD LENGTH=499	477	54157	9	9	4	4
	20	AT1G79040.1	PSBR | photosystem II subunit R | chr1:29736085-29736781 FORWARD LENGTH=140	420	14577	12	12	2	2			20	AT3G16480.1	MPPalpha | mitochondrial processing peptidase alpha subunit | chr3:5599906-5602716 FORWARD LENGTH=499	477	54157	9	9	4	4				20	AT3G01480.1	CYP38, ATCYP38 | cyclophilin 38 | chr3:188569-190674 FORWARD LENGTH=437	437	48136	7	7	6	6
	21	AT1G59610.1	ADL3, CF1, DRP2B, DL3 | dynamin-like 3 | chr1:21893413-21900780 FORWARD LENGTH=920	418	100397	8	8	7	7			21	AT3G01480.1	CYP38, ATCYP38 | cyclophilin 38 | chr3:188569-190674 FORWARD LENGTH=437	437	48136	7	7	6	6				21	AT1G16030.1	Hsp70b | heat shock protein 70B | chr1:5502386-5504326 REVERSE LENGTH=646	433	71192	7	7	3	3
	22	AT3G01480.1	CYP38, ATCYP38 | cyclophilin 38 | chr3:188569-190674 FORWARD LENGTH=437	411	48136	8	8	6	6			22	AT1G16030.1	Hsp70b | heat shock protein 70B | chr1:5502386-5504326 REVERSE LENGTH=646	433	71192	7	7	3	3				22	AT2G18020.1	EMB2296 | Ribosomal protein L2 family | chr2:7837151-7838160 FORWARD LENGTH=258	421	27980	8	8	4	4
	23	AT3G09200.1	| Ribosomal protein L10 family protein | chr3:2823364-2825020 REVERSE LENGTH=320	400	34158	8	8	3	3			23	AT2G18020.1	EMB2296 | Ribosomal protein L2 family | chr2:7837151-7838160 FORWARD LENGTH=258	421	27980	8	8	4	4				23	AT3G15520.1	| Cyclophilin-like peptidyl-prolyl cis-trans isomerase family protein | chr3:5249739-5252432 REVERSE LENGTH=466	412	50497	9	9	7	7
	24	AT4G05180.1	PSBQ, PSBQ-2, PSII-Q | photosystem II subunit Q-2 | chr4:2672093-2673170 REVERSE LENGTH=230	382	24628	7	7	5	5			24	AT3G15520.1	| Cyclophilin-like peptidyl-prolyl cis-trans isomerase family protein | chr3:5249739-5252432 REVERSE LENGTH=466	412	50497	9	9	7	7				24	AT2G19860.1	ATHXK2, HXK2 | hexokinase 2 | chr2:8570818-8573762 FORWARD LENGTH=502	392	54639	8	8	4	4
	25	AT3G17240.1	mtLPD2 | lipoamide dehydrogenase 2 | chr3:5890278-5892166 REVERSE LENGTH=507	376	54182	8	8	4	4			25	AT2G19860.1	ATHXK2, HXK2 | hexokinase 2 | chr2:8570818-8573762 FORWARD LENGTH=502	392	54639	8	8	4	4				25	AT1G04410.1	| Lactate/malate dehydrogenase family protein | chr1:1189418-1191267 REVERSE LENGTH=332	386	35824	12	12	5	5
	26	AT3G15520.1	| Cyclophilin-like peptidyl-prolyl cis-trans isomerase family protein | chr3:5249739-5252432 REVERSE LENGTH=466	375	50497	11	11	7	7			26	AT1G04410.1	| Lactate/malate dehydrogenase family protein | chr1:1189418-1191267 REVERSE LENGTH=332	386	35824	12	12	5	5				26	AT1G79040.1	PSBR | photosystem II subunit R | chr1:29736085-29736781 FORWARD LENGTH=140	383	14577	11	11	2	2
	27	AT4G31390.1	| Protein kinase superfamily protein | chr4:15233126-15236764 FORWARD LENGTH=682	370	77077	11	11	7	7			27	AT1G79040.1	PSBR | photosystem II subunit R | chr1:29736085-29736781 FORWARD LENGTH=140	383	14577	11	11	2	2				27	AT5G16050.1	GRF5, GF14 UPSILON | general regulatory factor 5 | chr5:5244008-5245402 REVERSE LENGTH=268	377	30255	11	11	4	4
	28	AT5G51545.1	LPA2 | low psii accumulation2 | chr5:20936434-20937243 FORWARD LENGTH=185	364	20292	9	9	3	3			28	AT5G16050.1	GRF5, GF14 UPSILON | general regulatory factor 5 | chr5:5244008-5245402 REVERSE LENGTH=268	377	30255	11	11	4	4				28	AT5G25100.1	| Endomembrane protein 70 protein family | chr5:8648374-8651015 REVERSE LENGTH=644	367	74485	6	6	3	3
	29	AT2G25140.1	HSP98.7, CLPB-M, CLPB4 | casein lytic proteinase B4 | chr2:10697877-10701998 REVERSE LENGTH=964	353	108870	8	8	2	2			29	AT5G25100.1	| Endomembrane protein 70 protein family | chr5:8648374-8651015 REVERSE LENGTH=644	367	74485	6	6	3	3				29	AT3G56090.1	ATFER3, FER3 | ferritin 3 | chr3:20814350-20815984 REVERSE LENGTH=259	361	28865	11	11	5	5
	30	AT4G34240.1	ALDH3I1, ALDH3 | aldehyde dehydrogenase 3I1 | chr4:16389801-16392633 FORWARD LENGTH=550	345	60548	9	9	6	6			30	AT3G56090.1	ATFER3, FER3 | ferritin 3 | chr3:20814350-20815984 REVERSE LENGTH=259	361	28865	11	11	5	5				30	AT4G31390.1	| Protein kinase superfamily protein | chr4:15233126-15236764 FORWARD LENGTH=682	353	77077	9	9	7	7
	31	AT2G35410.1	| RNA-binding (RRM/RBD/RNP motifs) family protein | chr2:14898341-14899590 FORWARD LENGTH=308	343	33857	7	7	5	5			31	AT4G31390.1	| Protein kinase superfamily protein | chr4:15233126-15236764 FORWARD LENGTH=682	353	77077	9	9	7	7				31	AT5G19620.1	EMB213, OEP80, ATOEP80, TOC75 | outer envelope protein of 80 kDa | chr5:6623323-6627641 FORWARD LENGTH=732	347	80346	9	9	7	7
	32	AT2G40300.1	ATFER4, FER4 | ferritin 4 | chr2:16831501-16833214 REVERSE LENGTH=259	340	29057	8	8	3	3			32	AT5G19620.1	EMB213, OEP80, ATOEP80, TOC75 | outer envelope protein of 80 kDa | chr5:6623323-6627641 FORWARD LENGTH=732	347	80346	9	9	7	7				32	AT1G56500.1	| haloacid dehalogenase-like hydrolase family protein | chr1:21159775-21167092 FORWARD LENGTH=1055	346	114929	9	9	5	5
	33	AT3G61050.1	NTMC2TYPE4, NTMC2T4 | Calcium-dependent lipid-binding (CaLB domain) family protein | chr3:22597485-22600932 FORWARD LENGTH=510	337	55152	8	8	5	5			33	AT1G56500.1	| haloacid dehalogenase-like hydrolase family protein | chr1:21159775-21167092 FORWARD LENGTH=1055	346	114929	9	9	5	5				33	AT2G40300.1	ATFER4, FER4 | ferritin 4 | chr2:16831501-16833214 REVERSE LENGTH=259	345	29057	7	7	3	3
	34	AT4G39730.1	| Lipase/lipooxygenase, PLAT/LH2 family protein | chr4:18432950-18433581 FORWARD LENGTH=181	319	20353	8	8	3	3			34	AT2G40300.1	ATFER4, FER4 | ferritin 4 | chr2:16831501-16833214 REVERSE LENGTH=259	345	29057	7	7	3	3				34	AT5G51545.1	LPA2 | low psii accumulation2 | chr5:20936434-20937243 FORWARD LENGTH=185	328	20292	7	7	2	2
	35	AT3G04840.1	| Ribosomal protein S3Ae | chr3:1329751-1331418 FORWARD LENGTH=262	314	30016	7	7	5	5			35	AT5G51545.1	LPA2 | low psii accumulation2 | chr5:20936434-20937243 FORWARD LENGTH=185	328	20292	7	7	2	2				35	AT4G20850.1	TPP2 | tripeptidyl peptidase ii | chr4:11160935-11169889 REVERSE LENGTH=1380	323	153147	7	7	6	6
	36	AT1G15520.1	PDR12, ATPDR12, ABCG40, ATABCG40 | pleiotropic drug resistance 12 | chr1:5331993-5338175 REVERSE LENGTH=1423	307	161190	7	7	4	4			36	AT4G20850.1	TPP2 | tripeptidyl peptidase ii | chr4:11160935-11169889 REVERSE LENGTH=1380	323	153147	7	7	6	6				36	AT5G47200.1	ATRABD2B, ATRAB1A, RAB1A | RAB GTPase homolog 1A | chr5:19167029-19168718 FORWARD LENGTH=202	321	22437	7	7	2	2
	37	AT1G01320.1	| Tetratricopeptide repeat (TPR)-like superfamily protein | chr1:121582-130099 REVERSE LENGTH=1797	302	199433	5	5	4	4			37	AT5G47200.1	ATRABD2B, ATRAB1A, RAB1A | RAB GTPase homolog 1A | chr5:19167029-19168718 FORWARD LENGTH=202	321	22437	7	7	2	2				37	AT5G47210.1	| Hyaluronan / mRNA binding family | chr5:19169222-19171012 REVERSE LENGTH=357	320	37977	7	7	1	1
	38	AT5G65750.1	| 2-oxoglutarate dehydrogenase, E1 component | chr5:26304212-26307947 FORWARD LENGTH=1025	286	117108	6	6	3	3			38	AT5G47210.1	| Hyaluronan / mRNA binding family | chr5:19169222-19171012 REVERSE LENGTH=357	320	37977	7	7	1	1				38	AT5G10160.1	| Thioesterase superfamily protein | chr5:3185819-3187159 FORWARD LENGTH=219	317	24200	8	8	4	4
	39	AT2G18020.1	EMB2296 | Ribosomal protein L2 family | chr2:7837151-7838160 FORWARD LENGTH=258	285	27980	5	5	4	4			39	AT5G10160.1	| Thioesterase superfamily protein | chr5:3185819-3187159 FORWARD LENGTH=219	317	24200	8	8	4	4				39	AT3G61050.1	NTMC2TYPE4, NTMC2T4 | Calcium-dependent lipid-binding (CaLB domain) family protein | chr3:22597485-22600932 FORWARD LENGTH=510	313	55152	7	7	4	4
	40	AT1G19800.1	TGD1 | trigalactosyldiacylglycerol 1 | chr1:6846812-6847954 FORWARD LENGTH=350	282	38296	4	4	1	1			40	AT3G61050.1	NTMC2TYPE4, NTMC2T4 | Calcium-dependent lipid-binding (CaLB domain) family protein | chr3:22597485-22600932 FORWARD LENGTH=510	313	55152	7	7	4	4				40	AT5G13490.1	AAC2 | ADP/ATP carrier 2 | chr5:4336034-4337379 FORWARD LENGTH=385	311	41812	7	7	3	3
	41	AT5G52840.1	| NADH-ubiquinone oxidoreductase-related | chr5:21413718-21414794 FORWARD LENGTH=169	273	19305	8	8	7	7			41	AT5G13490.1	AAC2 | ADP/ATP carrier 2 | chr5:4336034-4337379 FORWARD LENGTH=385	311	41812	7	7	3	3				41	AT3G55200.1	| Cleavage and polyadenylation specificity factor (CPSF) A subunit protein | chr3:20460533-20464361 FORWARD LENGTH=1214	311	135985	6	6	4	4
	42	AT4G20850.1	TPP2 | tripeptidyl peptidase ii | chr4:11160935-11169889 REVERSE LENGTH=1380	271	153147	7	7	4	4			42	AT3G55200.1	| Cleavage and polyadenylation specificity factor (CPSF) A subunit protein | chr3:20460533-20464361 FORWARD LENGTH=1214	311	135985	6	6	4	4				42	AT1G01820.1	PEX11C | peroxin 11c | chr1:296213-297723 REVERSE LENGTH=235	304	26080	6	6	2	2
	43	AT1G80070.1	SUS2, EMB33, EMB177, EMB14 | Pre-mRNA-processing-splicing factor | chr1:30118052-30127574 FORWARD LENGTH=2359	270	276309	7	7	6	6			43	AT1G01820.1	PEX11C | peroxin 11c | chr1:296213-297723 REVERSE LENGTH=235	304	26080	6	6	2	2				43	AT2G39800.1	P5CS1, ATP5CS | delta1-pyrroline-5-carboxylate synthase 1 | chr2:16598516-16602939 REVERSE LENGTH=717	300	78022	6	6	3	3
	44	AT4G30950.1	FAD6, FADC, SFD4 | fatty acid desaturase 6 | chr4:15057278-15059673 REVERSE LENGTH=448	268	51560	7	7	3	3			44	AT2G39800.1	P5CS1, ATP5CS | delta1-pyrroline-5-carboxylate synthase 1 | chr2:16598516-16602939 REVERSE LENGTH=717	300	78022	6	6	3	3				44	AT3G61070.1	PEX11E | peroxin 11E | chr3:22604873-22606159 REVERSE LENGTH=231	297	25680	6	6	2	2
	45	AT3G56090.1	ATFER3, FER3 | ferritin 3 | chr3:20814350-20815984 REVERSE LENGTH=259	265	28865	8	8	4	4			45	AT3G61070.1	PEX11E | peroxin 11E | chr3:22604873-22606159 REVERSE LENGTH=231	297	25680	6	6	2	2				45	AT1G16720.1	HCF173 | high chlorophyll fluorescence phenotype 173 | chr1:5723161-5726248 FORWARD LENGTH=598	297	66036	7	7	5	5
	46	AT3G23990.1	HSP60, HSP60-3B | heat shock protein 60 | chr3:8669013-8672278 FORWARD LENGTH=577	259	61518	6	6	6	6			46	AT1G16720.1	HCF173 | high chlorophyll fluorescence phenotype 173 | chr1:5723161-5726248 FORWARD LENGTH=598	297	66036	7	7	5	5				46	AT5G52840.1	| NADH-ubiquinone oxidoreductase-related | chr5:21413718-21414794 FORWARD LENGTH=169	292	19305	9	9	6	6
	47	AT2G35490.1	| Plastid-lipid associated protein PAP / fibrillin family protein | chr2:14912309-14913797 REVERSE LENGTH=376	258	40527	6	6	4	4			47	AT5G52840.1	| NADH-ubiquinone oxidoreductase-related | chr5:21413718-21414794 FORWARD LENGTH=169	292	19305	9	9	6	6				47	AT1G06380.1	| Ribosomal protein L1p/L10e family | chr1:1945124-1945888 FORWARD LENGTH=254	292	28835	7	7	1	1
	48	AT4G09320.1	NDPK1 | Nucleoside diphosphate kinase family protein | chr4:5923424-5924366 FORWARD LENGTH=169	254	18940	4	4	3	3			48	AT1G06380.1	| Ribosomal protein L1p/L10e family | chr1:1945124-1945888 FORWARD LENGTH=254	292	28835	7	7	1	1				48	AT5G50950.1	FUM2 | FUMARASE 2 | chr5:20729687-20733476 FORWARD LENGTH=510	290	56144	6	6	4	4
	49	AT5G47210.1	| Hyaluronan / mRNA binding family | chr5:19169222-19171012 REVERSE LENGTH=357	245	37977	6	6	1	1			49	AT5G50950.1	FUM2 | FUMARASE 2 | chr5:20729687-20733476 FORWARD LENGTH=510	290	56144	6	6	4	4				49	AT2G42600.1	ATPPC2, PPC2 | phosphoenolpyruvate carboxylase 2 | chr2:17734541-17738679 REVERSE LENGTH=963	288	110190	7	7	6	6
	50	AT3G61070.1	PEX11E | peroxin 11E | chr3:22604873-22606159 REVERSE LENGTH=231	242	25680	4	4	2	2			50	AT2G42600.1	ATPPC2, PPC2 | phosphoenolpyruvate carboxylase 2 | chr2:17734541-17738679 REVERSE LENGTH=963	288	110190	7	7	6	6				50	AT5G08740.1	NDC1 | NAD(P)H dehydrogenase C1 | chr5:2848752-2851323 REVERSE LENGTH=519	281	57121	8	8	4	4
	51	AT5G08740.1	NDC1 | NAD(P)H dehydrogenase C1 | chr5:2848752-2851323 REVERSE LENGTH=519	240	57121	6	6	3	3			51	AT5G08740.1	NDC1 | NAD(P)H dehydrogenase C1 | chr5:2848752-2851323 REVERSE LENGTH=519	281	57121	8	8	4	4				51	AT4G19170.1	NCED4, CCD4 | nine-cis-epoxycarotenoid dioxygenase 4 | chr4:10481835-10483622 FORWARD LENGTH=595	278	65790	5	5	3	3
	52	AT5G19620.1	EMB213, OEP80, ATOEP80, TOC75 | outer envelope protein of 80 kDa | chr5:6623323-6627641 FORWARD LENGTH=732	237	80346	6	6	6	6			52	AT4G19170.1	NCED4, CCD4 | nine-cis-epoxycarotenoid dioxygenase 4 | chr4:10481835-10483622 FORWARD LENGTH=595	278	65790	5	5	3	3				52	AT4G13670.1	PTAC5 | plastid transcriptionally active 5 | chr4:7948644-7950779 FORWARD LENGTH=387	268	44452	5	5	4	4
	53	AT1G72520.1	LOX4 | PLAT/LH2 domain-containing lipoxygenase family protein | chr1:27308611-27312589 FORWARD LENGTH=926	237	105116	7	7	3	3			53	AT4G13670.1	PTAC5 | plastid transcriptionally active 5 | chr4:7948644-7950779 FORWARD LENGTH=387	268	44452	5	5	4	4				53	AT3G23990.1	HSP60, HSP60-3B | heat shock protein 60 | chr3:8669013-8672278 FORWARD LENGTH=577	248	61518	7	7	5	5
	54	AT2G39390.1	| Ribosomal L29 family protein | chr2:16450803-16451762 REVERSE LENGTH=123	236	14222	7	7	2	2			54	AT3G23990.1	HSP60, HSP60-3B | heat shock protein 60 | chr3:8669013-8672278 FORWARD LENGTH=577	248	61518	7	7	5	5				54	AT1G01320.1	| Tetratricopeptide repeat (TPR)-like superfamily protein | chr1:121582-130099 REVERSE LENGTH=1797	245	199433	5	5	4	4
	55	AT2G20580.1	RPN1A, ATRPN1A | 26S proteasome regulatory subunit S2 1A | chr2:8859211-8864699 FORWARD LENGTH=891	230	98634	5	5	4	4			55	AT1G01320.1	| Tetratricopeptide repeat (TPR)-like superfamily protein | chr1:121582-130099 REVERSE LENGTH=1797	245	199433	5	5	4	4				55	AT4G14070.1	AAE15 | acyl-activating enzyme 15 | chr4:8112122-8118039 REVERSE LENGTH=727	243	81782	6	6	4	4
	56	AT2G36460.1	| Aldolase superfamily protein | chr2:15296929-15298387 REVERSE LENGTH=358	220	38639	5	5	4	4			56	AT4G14070.1	AAE15 | acyl-activating enzyme 15 | chr4:8112122-8118039 REVERSE LENGTH=727	243	81782	6	6	4	4				56	AT1G15520.1	PDR12, ATPDR12, ABCG40, ATABCG40 | pleiotropic drug resistance 12 | chr1:5331993-5338175 REVERSE LENGTH=1423	241	161190	7	7	4	4
	57	AT5G11670.1	ATNADP-ME2, NADP-ME2 | NADP-malic enzyme 2 | chr5:3754456-3758040 FORWARD LENGTH=588	218	64694	6	6	4	4			57	AT1G15520.1	PDR12, ATPDR12, ABCG40, ATABCG40 | pleiotropic drug resistance 12 | chr1:5331993-5338175 REVERSE LENGTH=1423	241	161190	7	7	4	4				57	AT3G28710.1	| ATPase, V0/A0 complex, subunit C/D | chr3:10773144-10775594 REVERSE LENGTH=351	225	41225	6	6	4	4
	58	AT1G01820.1	PEX11C | peroxin 11c | chr1:296213-297723 REVERSE LENGTH=235	218	26080	4	4	2	2			58	AT5G44650.1	CEST, AtCEST | Encodes a chloroplast protein that induces tolerance to multiple environmental stresses and reduces photooxidative damage. | chr5:18013396-18015292 FORWARD LENGTH=280	235	31888	6	6	3	3				58	AT3G02200.2	| Proteasome component (PCI) domain protein | chr3:406692-408919 FORWARD LENGTH=417	223	47031	5	5	4	4
	59	AT1G22700.1	| Tetratricopeptide repeat (TPR)-like superfamily protein | chr1:8028323-8029878 REVERSE LENGTH=301	217	33641	6	6	4	4			59	AT4G34870.1	ROC5, ATCYP1 | rotamase cyclophilin 5 | chr4:16614451-16614969 FORWARD LENGTH=172	234	18550	4	4	2	2				59	AT4G29060.1	emb2726 | elongation factor Ts family protein | chr4:14317744-14321315 FORWARD LENGTH=953	222	104086	6	6	4	4
	60	AT4G20260.1	ATPCAP1, PCAP1 | plasma-membrane associated cation-binding protein 1 | chr4:10941593-10943227 FORWARD LENGTH=225	215	24569	4	4	3	3			60	AT2G35490.1	| Plastid-lipid associated protein PAP / fibrillin family protein | chr2:14912309-14913797 REVERSE LENGTH=376	233	40527	4	4	2	2				60	AT2G24420.1	| DNA repair ATPase-related | chr2:10380147-10382624 FORWARD LENGTH=440	218	50459	4	4	3	3
	61	AT5G50370.1	| Adenylate kinase family protein | chr5:20509382-20510631 REVERSE LENGTH=248	214	27502	6	6	3	3			61	AT3G28710.1	| ATPase, V0/A0 complex, subunit C/D | chr3:10773144-10775594 REVERSE LENGTH=351	225	41225	6	6	4	4				61	AT1G72150.1	PATL1 | PATELLIN 1 | chr1:27148558-27150652 FORWARD LENGTH=573	217	64099	5	5	4	4
	62	AT2G30110.1	ATUBA1, MOS5, UBA1 | ubiquitin-activating enzyme 1 | chr2:12852632-12857369 REVERSE LENGTH=1080	213	121003	5	5	5	5			62	AT3G02200.2	| Proteasome component (PCI) domain protein | chr3:406692-408919 FORWARD LENGTH=417	223	47031	5	5	4	4				62	AT5G50370.1	| Adenylate kinase family protein | chr5:20509382-20510631 REVERSE LENGTH=248	217	27502	6	6	3	3
	63	AT1G65980.1	TPX1 | thioredoxin-dependent peroxidase 1 | chr1:24559524-24560753 REVERSE LENGTH=162	213	17509	4	4	2	2			63	AT4G29060.1	emb2726 | elongation factor Ts family protein | chr4:14317744-14321315 FORWARD LENGTH=953	222	104086	6	6	4	4				63	AT1G70410.2	ATBCA4, BCA4 | beta carbonic anhydrase 4 | chr1:26534167-26537457 REVERSE LENGTH=280	217	31230	5	5	4	4
	64	AT4G19170.1	NCED4, CCD4 | nine-cis-epoxycarotenoid dioxygenase 4 | chr4:10481835-10483622 FORWARD LENGTH=595	206	65790	4	4	3	3			64	AT2G24420.1	| DNA repair ATPase-related | chr2:10380147-10382624 FORWARD LENGTH=440	218	50459	4	4	3	3				64	AT3G08920.1	| Rhodanese/Cell cycle control phosphatase superfamily protein | chr3:2712274-2713117 FORWARD LENGTH=214	209	23811	4	4	2	2
	65	AT1G64740.1	TUA1 | alpha-1 tubulin | chr1:24050114-24052296 FORWARD LENGTH=450	204	50320	4	4	3	3			65	AT1G72150.1	PATL1 | PATELLIN 1 | chr1:27148558-27150652 FORWARD LENGTH=573	217	64099	5	5	4	4				65	AT5G24650.1	| Mitochondrial import inner membrane translocase subunit Tim17/Tim22/Tim23 family protein | chr5:8437123-8438859 FORWARD LENGTH=259	207	27801	3	3	2	2
	66	AT1G06530.1	| Tropomyosin-related | chr1:2001625-2002596 FORWARD LENGTH=323	203	36143	3	3	3	3			66	AT5G50370.1	| Adenylate kinase family protein | chr5:20509382-20510631 REVERSE LENGTH=248	217	27502	6	6	3	3				66	AT4G09320.1	NDPK1 | Nucleoside diphosphate kinase family protein | chr4:5923424-5924366 FORWARD LENGTH=169	205	18940	3	3	1	1
	67	AT4G23650.1	CDPK6, CPK3 | calcium-dependent protein kinase 6 | chr4:12324967-12327415 REVERSE LENGTH=529	201	59483	5	5	4	4			67	AT1G70410.2	ATBCA4, BCA4 | beta carbonic anhydrase 4 | chr1:26534167-26537457 REVERSE LENGTH=280	217	31230	5	5	4	4				67	AT4G39730.1	| Lipase/lipooxygenase, PLAT/LH2 family protein | chr4:18432950-18433581 FORWARD LENGTH=181	205	20353	4	4	2	2
	68	AT5G39410.1	| Saccharopine dehydrogenase | chr5:15768415-15770274 REVERSE LENGTH=454	201	49972	6	6	5	5			68	AT5G65750.1	| 2-oxoglutarate dehydrogenase, E1 component | chr5:26304212-26307947 FORWARD LENGTH=1025	217	117108	4	4	3	3				68	AT3G04870.1	ZDS, PDE181, SPC1 | zeta-carotene desaturase | chr3:1342842-1346189 FORWARD LENGTH=558	203	61963	5	5	4	4
	69	AT4G34870.1	ROC5, ATCYP1 | rotamase cyclophilin 5 | chr4:16614451-16614969 FORWARD LENGTH=172	201	18550	4	4	3	3			69	AT3G08920.1	| Rhodanese/Cell cycle control phosphatase superfamily protein | chr3:2712274-2713117 FORWARD LENGTH=214	209	23811	4	4	2	2				69	AT1G14810.1	| semialdehyde dehydrogenase family protein | chr1:5102684-5104633 REVERSE LENGTH=375	202	40950	5	5	4	4
	70	AT3G62700.1	ATMRP10, MRP10, ABCC14 | multidrug resistance-associated protein 10 | chr3:23190428-23195727 REVERSE LENGTH=1539	198	172947	5	5	5	5			70	AT5G24650.1	| Mitochondrial import inner membrane translocase subunit Tim17/Tim22/Tim23 family protein | chr5:8437123-8438859 FORWARD LENGTH=259	207	27801	3	3	2	2				70	AT4G34240.1	ALDH3I1, ALDH3 | aldehyde dehydrogenase 3I1 | chr4:16389801-16392633 FORWARD LENGTH=550	201	60548	6	6	5	5
	71	AT5G63420.1	emb2746 | RNA-metabolising metallo-beta-lactamase family protein | chr5:25400515-25405807 FORWARD LENGTH=911	194	100950	6	6	5	5			71	AT4G09320.1	NDPK1 | Nucleoside diphosphate kinase family protein | chr4:5923424-5924366 FORWARD LENGTH=169	205	18940	3	3	1	1				71	AT3G49560.1	| Mitochondrial import inner membrane translocase subunit Tim17/Tim22/Tim23 family protein | chr3:18370644-18371821 FORWARD LENGTH=261	198	27964	4	4	3	3
	72	AT3G57020.1	| Calcium-dependent phosphotriesterase superfamily protein | chr3:21098515-21100303 REVERSE LENGTH=370	191	41707	3	3	3	3			72	AT4G39730.1	| Lipase/lipooxygenase, PLAT/LH2 family protein | chr4:18432950-18433581 FORWARD LENGTH=181	205	20353	4	4	2	2				72	AT2G35410.1	| RNA-binding (RRM/RBD/RNP motifs) family protein | chr2:14898341-14899590 FORWARD LENGTH=308	197	33857	4	4	2	2
	73	AT3G52580.1	| Ribosomal protein S11 family protein | chr3:19503324-19504701 FORWARD LENGTH=150	191	16274	4	4	3	3			73	AT3G04870.1	ZDS, PDE181, SPC1 | zeta-carotene desaturase | chr3:1342842-1346189 FORWARD LENGTH=558	203	61963	5	5	4	4				73	AT4G23600.1	CORI3, JR2 | Tyrosine transaminase family protein | chr4:12310657-12312885 FORWARD LENGTH=422	197	47331	6	6	3	3
	74	AT3G02200.2	| Proteasome component (PCI) domain protein | chr3:406692-408919 FORWARD LENGTH=417	189	47031	4	4	4	4			74	AT1G14810.1	| semialdehyde dehydrogenase family protein | chr1:5102684-5104633 REVERSE LENGTH=375	202	40950	5	5	4	4				74	AT4G22240.1	| Plastid-lipid associated protein PAP / fibrillin family protein | chr4:11766090-11767227 REVERSE LENGTH=310	192	33681	5	5	3	3
	75	AT5G20980.1	ATMS3, MS3 | methionine synthase 3 | chr5:7124397-7128353 REVERSE LENGTH=812	188	90904	5	5	4	4			75	AT4G34240.1	ALDH3I1, ALDH3 | aldehyde dehydrogenase 3I1 | chr4:16389801-16392633 FORWARD LENGTH=550	201	60548	6	6	5	5				75	AT1G72520.1	LOX4 | PLAT/LH2 domain-containing lipoxygenase family protein | chr1:27308611-27312589 FORWARD LENGTH=926	192	105116	5	5	4	4
	76	AT1G71820.1	SEC6 | SEC6 | chr1:27010022-27016745 FORWARD LENGTH=752	187	86217	4	4	2	2			76	AT3G49560.1	| Mitochondrial import inner membrane translocase subunit Tim17/Tim22/Tim23 family protein | chr3:18370644-18371821 FORWARD LENGTH=261	198	27964	4	4	3	3				76	AT3G13580.1	| Ribosomal protein L30/L7 family protein | chr3:4433809-4435109 FORWARD LENGTH=244	191	28461	4	4	2	2
	77	AT2G42600.1	ATPPC2, PPC2 | phosphoenolpyruvate carboxylase 2 | chr2:17734541-17738679 REVERSE LENGTH=963	186	110190	3	3	3	3			77	AT2G35410.1	| RNA-binding (RRM/RBD/RNP motifs) family protein | chr2:14898341-14899590 FORWARD LENGTH=308	197	33857	4	4	2	2				77	AT2G41220.1	GLU2 | glutamate synthase 2 | chr2:17177934-17188388 FORWARD LENGTH=1629	189	178697	3	3	3	3
	78	AT1G19450.1	| Major facilitator superfamily protein | chr1:6731671-6734633 REVERSE LENGTH=488	185	52983	3	3	2	2			78	AT4G23600.1	CORI3, JR2 | Tyrosine transaminase family protein | chr4:12310657-12312885 FORWARD LENGTH=422	197	47331	6	6	3	3				78	AT2G25140.1	HSP98.7, CLPB-M, CLPB4 | casein lytic proteinase B4 | chr2:10697877-10701998 REVERSE LENGTH=964	186	108870	6	6	2	2
	79	AT3G14110.1	FLU | Tetratricopeptide repeat (TPR)-like superfamily protein | chr3:4676222-4677602 REVERSE LENGTH=316	185	34749	6	6	3	3			79	AT4G22240.1	| Plastid-lipid associated protein PAP / fibrillin family protein | chr4:11766090-11767227 REVERSE LENGTH=310	192	33681	5	5	3	3				79	AT4G20260.1	ATPCAP1, PCAP1 | plasma-membrane associated cation-binding protein 1 | chr4:10941593-10943227 FORWARD LENGTH=225	186	24569	3	3	2	2
	80	AT4G30620.1	| Uncharacterised BCR, YbaB family COG0718 | chr4:14948724-14950035 REVERSE LENGTH=180	184	19617	5	5	3	3			80	AT1G72520.1	LOX4 | PLAT/LH2 domain-containing lipoxygenase family protein | chr1:27308611-27312589 FORWARD LENGTH=926	192	105116	5	5	4	4				80	AT4G10450.1	| Ribosomal protein L6 family | chr4:6463201-6464458 REVERSE LENGTH=194	184	22052	4	4	2	2
	81	AT1G17420.1	LOX3 | lipoxygenase 3 | chr1:5977512-5981384 FORWARD LENGTH=919	183	103891	4	4	3	3			81	AT3G13580.1	| Ribosomal protein L30/L7 family protein | chr3:4433809-4435109 FORWARD LENGTH=244	191	28461	4	4	2	2				81	AT2G39390.1	| Ribosomal L29 family protein | chr2:16450803-16451762 REVERSE LENGTH=123	180	14222	5	5	3	3
	82	AT4G08870.1	| Arginase/deacetylase superfamily protein | chr4:5646654-5648693 REVERSE LENGTH=344	183	38049	4	4	3	3			82	AT2G41220.1	GLU2 | glutamate synthase 2 | chr2:17177934-17188388 FORWARD LENGTH=1629	189	178697	3	3	3	3				82	AT3G60240.2	EIF4G, CUM2 | eukaryotic translation initiation factor 4G | chr3:22261842-22268295 FORWARD LENGTH=1723	179	188078	4	4	2	2
	83	AT5G24650.1	| Mitochondrial import inner membrane translocase subunit Tim17/Tim22/Tim23 family protein | chr5:8437123-8438859 FORWARD LENGTH=259	182	27801	2	2	1	1			83	AT2G25140.1	HSP98.7, CLPB-M, CLPB4 | casein lytic proteinase B4 | chr2:10697877-10701998 REVERSE LENGTH=964	186	108870	6	6	2	2				83	AT1G24360.1	| NAD(P)-binding Rossmann-fold superfamily protein | chr1:8640820-8643283 FORWARD LENGTH=319	177	33711	3	3	3	3
	84	AT1G78570.1	RHM1, ROL1, ATRHM1 | rhamnose biosynthesis 1 | chr1:29550110-29552207 FORWARD LENGTH=669	181	75738	4	4	2	2			84	AT4G20260.1	ATPCAP1, PCAP1 | plasma-membrane associated cation-binding protein 1 | chr4:10941593-10943227 FORWARD LENGTH=225	186	24569	3	3	2	2				84	AT3G27820.1	ATMDAR4, MDAR4 | monodehydroascorbate reductase 4 | chr3:10315249-10317881 FORWARD LENGTH=488	177	53723	4	4	3	3
	85	AT5G47200.1	ATRABD2B, ATRAB1A, RAB1A | RAB GTPase homolog 1A | chr5:19167029-19168718 FORWARD LENGTH=202	180	22437	3	3	2	2			85	AT4G10450.1	| Ribosomal protein L6 family | chr4:6463201-6464458 REVERSE LENGTH=194	184	22052	4	4	2	2				85	AT5G54190.1	PORA | protochlorophyllide oxidoreductase A | chr5:21991183-21992773 REVERSE LENGTH=405	174	44066	4	4	3	3
	86	AT3G26618.1	ERF1-3 | eukaryotic release factor 1-3 | chr3:9788854-9790161 FORWARD LENGTH=435	178	49115	5	5	4	4			86	AT2G39390.1	| Ribosomal L29 family protein | chr2:16450803-16451762 REVERSE LENGTH=123	180	14222	5	5	3	3				86	AT3G46940.1	DUT1 | DUTP-PYROPHOSPHATASE-LIKE 1 | chr3:17288367-17288867 REVERSE LENGTH=166	174	17592	4	4	1	1
	87	AT2G33380.1	RD20, CLO-3 | Caleosin-related family protein | chr2:14144984-14146374 REVERSE LENGTH=236	178	26629	3	3	1	1			87	AT3G60240.2	EIF4G, CUM2 | eukaryotic translation initiation factor 4G | chr3:22261842-22268295 FORWARD LENGTH=1723	179	188078	4	4	2	2				87	AT3G62700.1	ATMRP10, MRP10, ABCC14 | multidrug resistance-associated protein 10 | chr3:23190428-23195727 REVERSE LENGTH=1539	174	172947	4	4	3	3
	88	AT1G15750.1	WSIP1, TPL | Transducin family protein / WD-40 repeat family protein | chr1:5415086-5420359 REVERSE LENGTH=1131	174	124909	4	4	3	3			88	AT1G24360.1	| NAD(P)-binding Rossmann-fold superfamily protein | chr1:8640820-8643283 FORWARD LENGTH=319	177	33711	3	3	3	3				88	AT4G24930.1	| thylakoid lumenal 17.9 kDa protein, chloroplast | chr4:12821496-12822389 REVERSE LENGTH=225	174	24864	4	4	3	3
	89	AT4G21210.1	ATRP1, RP1 | PPDK regulatory protein | chr4:11307002-11308587 FORWARD LENGTH=403	173	43794	4	4	3	3			89	AT3G27820.1	ATMDAR4, MDAR4 | monodehydroascorbate reductase 4 | chr3:10315249-10317881 FORWARD LENGTH=488	177	53723	4	4	3	3				89	AT2G16460.1	| Protein of unknown function (DUF1640) | chr2:7133704-7135483 REVERSE LENGTH=230	174	25820	4	4	3	3
	90	AT5G53170.1	FTSH11 | FTSH protease 11 | chr5:21563023-21567922 REVERSE LENGTH=806	166	88984	3	3	3	3			90	AT5G54190.1	PORA | protochlorophyllide oxidoreductase A | chr5:21991183-21992773 REVERSE LENGTH=405	174	44066	4	4	3	3				90	AT3G57290.1	EIF3E, TIF3E1, ATEIF3E-1, INT-6, ATINT6, INT6 | eukaryotic translation initiation factor 3E | chr3:21196786-21199073 REVERSE LENGTH=441	172	51947	3	3	3	3
	91	AT2G24420.1	| DNA repair ATPase-related | chr2:10380147-10382624 FORWARD LENGTH=440	164	50459	3	3	2	2			91	AT3G46940.1	DUT1 | DUTP-PYROPHOSPHATASE-LIKE 1 | chr3:17288367-17288867 REVERSE LENGTH=166	174	17592	4	4	1	1				91	AT3G11940.1	ATRPS5A, AML1, RPS5A | ribosomal protein 5A | chr3:3778175-3779354 REVERSE LENGTH=207	171	22999	4	4	2	2
	92	AT1G72150.1	PATL1 | PATELLIN 1 | chr1:27148558-27150652 FORWARD LENGTH=573	164	64099	4	4	3	3			92	AT3G62700.1	ATMRP10, MRP10, ABCC14 | multidrug resistance-associated protein 10 | chr3:23190428-23195727 REVERSE LENGTH=1539	174	172947	4	4	3	3				92	AT5G11670.1	ATNADP-ME2, NADP-ME2 | NADP-malic enzyme 2 | chr5:3754456-3758040 FORWARD LENGTH=588	170	64694	5	5	3	3
	93	AT4G35860.1	ATRABB1B, ATGB2, ATRAB2C, GB2 | GTP-binding 2 | chr4:16987118-16988839 REVERSE LENGTH=211	163	23345	4	4	2	2			93	AT4G24930.1	| thylakoid lumenal 17.9 kDa protein, chloroplast | chr4:12821496-12822389 REVERSE LENGTH=225	174	24864	4	4	3	3				93	AT4G37640.1	ACA2 | calcium ATPase 2 | chr4:17683225-17686808 REVERSE LENGTH=1014	162	111104	2	2	2	2
	94	AT1G52280.1	AtRABG3d, RABG3d | RAB GTPase homolog G3D | chr1:19468150-19469449 REVERSE LENGTH=206	163	23330	6	6	3	3			94	AT2G16460.1	| Protein of unknown function (DUF1640) | chr2:7133704-7135483 REVERSE LENGTH=230	174	25820	4	4	3	3				94	AT5G40950.1	RPL27 | ribosomal protein large subunit 27 | chr5:16410866-16411845 FORWARD LENGTH=198	162	21769	5	5	1	1
	95	AT1G04410.1	| Lactate/malate dehydrogenase family protein | chr1:1189418-1191267 REVERSE LENGTH=332	160	35824	5	5	3	3			95	AT3G57290.1	EIF3E, TIF3E1, ATEIF3E-1, INT-6, ATINT6, INT6 | eukaryotic translation initiation factor 3E | chr3:21196786-21199073 REVERSE LENGTH=441	172	51947	3	3	3	3				95	AT3G05530.1	RPT5A, ATS6A.2 | regulatory particle triple-A ATPase 5A | chr3:1603540-1605993 FORWARD LENGTH=424	162	47680	3	3	2	2
	96	AT5G20280.1	ATSPS1F, SPS1F | sucrose phosphate synthase 1F | chr5:6844994-6849997 REVERSE LENGTH=1043	158	117707	5	5	3	3			96	AT5G11670.1	ATNADP-ME2, NADP-ME2 | NADP-malic enzyme 2 | chr5:3754456-3758040 FORWARD LENGTH=588	170	64694	5	5	3	3				96	AT2G20530.1	ATPHB6, PHB6 | prohibitin 6 | chr2:8842300-8843787 FORWARD LENGTH=286	160	31617	3	3	2	2
	97	AT3G27820.1	ATMDAR4, MDAR4 | monodehydroascorbate reductase 4 | chr3:10315249-10317881 FORWARD LENGTH=488	157	53723	3	3	3	3			97	AT4G37640.1	ACA2 | calcium ATPase 2 | chr4:17683225-17686808 REVERSE LENGTH=1014	162	111104	2	2	2	2				97	AT1G19450.1	| Major facilitator superfamily protein | chr1:6731671-6734633 REVERSE LENGTH=488	159	52983	4	4	2	2
	98	AT3G57090.1	BIGYIN, FIS1A | Tetratricopeptide repeat (TPR)-like superfamily protein | chr3:21128627-21129981 FORWARD LENGTH=170	154	18870	2	2	1	1			98	AT5G40950.1	RPL27 | ribosomal protein large subunit 27 | chr5:16410866-16411845 FORWARD LENGTH=198	162	21769	5	5	1	1				98	AT5G13410.1	| FKBP-like peptidyl-prolyl cis-trans isomerase family protein | chr5:4299830-4301706 REVERSE LENGTH=256	158	27945	4	4	3	3
	99	AT1G26390.1	| FAD-binding Berberine family protein | chr1:9130164-9131756 REVERSE LENGTH=530	154	59140	3	3	3	3			99	AT3G05530.1	RPT5A, ATS6A.2 | regulatory particle triple-A ATPase 5A | chr3:1603540-1605993 FORWARD LENGTH=424	162	47680	3	3	2	2				99	AT2G38810.1	HTA8 | histone H2A 8 | chr2:16219444-16220679 REVERSE LENGTH=136	157	14361	3	3	2	2
	100	AT1G56500.1	| haloacid dehalogenase-like hydrolase family protein | chr1:21159775-21167092 FORWARD LENGTH=1055	152	114929	4	4	3	3			100	AT2G20530.1	ATPHB6, PHB6 | prohibitin 6 | chr2:8842300-8843787 FORWARD LENGTH=286	160	31617	3	3	2	2				100	AT1G49300.1	ATRAB7, ATRABG3E, RABG3E | RAB GTPase homolog G3E | chr1:18234842-18236968 FORWARD LENGTH=206	156	23241	5	5	3	3
	101	AT3G03710.1	RIF10, PNP | polyribonucleotide nucleotidyltransferase, putative | chr3:919542-924906 FORWARD LENGTH=922	151	100056	4	4	3	3			101	AT1G19450.1	| Major facilitator superfamily protein | chr1:6731671-6734633 REVERSE LENGTH=488	159	52983	4	4	2	2				101	AT4G38350.1	| Patched family protein | chr4:17958324-17966846 REVERSE LENGTH=1273	155	141904	3	3	2	2
	102	AT3G09580.1	| FAD/NAD(P)-binding oxidoreductase family protein | chr3:2942614-2944047 REVERSE LENGTH=477	151	52364	3	3	3	3			102	AT5G13410.1	| FKBP-like peptidyl-prolyl cis-trans isomerase family protein | chr5:4299830-4301706 REVERSE LENGTH=256	158	27945	4	4	3	3				102	AT3G44320.1	NIT3, AtNIT3 | nitrilase 3 | chr3:15993419-15995493 FORWARD LENGTH=346	152	38274	3	3	1	1
	103	AT1G11720.1	ATSS3, SS3 | starch synthase 3 | chr1:3952460-3956840 FORWARD LENGTH=1042	151	118852	3	3	1	1			103	AT2G38810.1	HTA8 | histone H2A 8 | chr2:16219444-16220679 REVERSE LENGTH=136	157	14361	3	3	2	2				103	AT1G80070.1	SUS2, EMB33, EMB177, EMB14 | Pre-mRNA-processing-splicing factor | chr1:30118052-30127574 FORWARD LENGTH=2359	150	276309	3	3	3	3
	104	AT5G48880.1	PKT1, KAT5 | peroxisomal 3-keto-acyl-CoA thiolase 2 | chr5:19814576-19816775 REVERSE LENGTH=414	151	43513	4	4	3	3			104	AT1G49300.1	ATRAB7, ATRABG3E, RABG3E | RAB GTPase homolog G3E | chr1:18234842-18236968 FORWARD LENGTH=206	156	23241	5	5	3	3				104	AT3G20000.1	TOM40 | translocase of the outer mitochondrial membrane 40 | chr3:6967685-6970247 FORWARD LENGTH=309	150	34228	3	3	2	2
	105	AT1G31800.1	CYP97A3, LUT5 | cytochrome P450, family 97, subfamily A, polypeptide 3 | chr1:11396440-11399470 FORWARD LENGTH=595	150	66941	3	3	2	2			105	AT4G38350.1	| Patched family protein | chr4:17958324-17966846 REVERSE LENGTH=1273	155	141904	3	3	2	2				105	AT5G48880.1	PKT1, KAT5 | peroxisomal 3-keto-acyl-CoA thiolase 2 | chr5:19814576-19816775 REVERSE LENGTH=414	147	43513	3	3	3	3
	106	AT1G06400.1	ARA2, ATRABA1A, ATRAB11E, ARA-2 | Ras-related small GTP-binding family protein | chr1:1951089-1952686 REVERSE LENGTH=216	150	24050	5	5	2	2			106	AT3G44320.1	NIT3, AtNIT3 | nitrilase 3 | chr3:15993419-15995493 FORWARD LENGTH=346	152	38274	3	3	1	1				106	AT4G08870.1	| Arginase/deacetylase superfamily protein | chr4:5646654-5648693 REVERSE LENGTH=344	146	38049	4	4	3	3
	107	AT4G00860.1	ATOZI1, AT0ZI1 | Protein of unknown function (DUF1138) | chr4:359548-359868 REVERSE LENGTH=80	146	8646	3	3	2	2			107	AT1G80070.1	SUS2, EMB33, EMB177, EMB14 | Pre-mRNA-processing-splicing factor | chr1:30118052-30127574 FORWARD LENGTH=2359	150	276309	3	3	3	3				107	AT4G38220.1	| Peptidase M20/M25/M40 family protein | chr4:17925251-17926919 FORWARD LENGTH=430	143	47756	4	4	4	4
	108	AT1G09210.1	CRT1b, AtCRT1b | calreticulin 1b | chr1:2973217-2976655 REVERSE LENGTH=424	144	48311	3	3	1	1			108	AT3G20000.1	TOM40 | translocase of the outer mitochondrial membrane 40 | chr3:6967685-6970247 FORWARD LENGTH=309	150	34228	3	3	2	2				108	AT1G48830.1	| Ribosomal protein S7e family protein | chr1:18059854-18060935 REVERSE LENGTH=191	142	21909	5	5	3	3
	109	AT1G01050.1	AtPPa1, PPa1 | pyrophosphorylase 1 | chr1:31382-32670 REVERSE LENGTH=212	144	24607	4	4	1	1			109	AT5G48880.1	PKT1, KAT5 | peroxisomal 3-keto-acyl-CoA thiolase 2 | chr5:19814576-19816775 REVERSE LENGTH=414	147	43513	3	3	3	3				109	AT2G40060.1	| Clathrin light chain protein | chr2:16726564-16728001 FORWARD LENGTH=258	142	28865	3	3	1	1
	110	AT3G28710.1	| ATPase, V0/A0 complex, subunit C/D | chr3:10773144-10775594 REVERSE LENGTH=351	144	41225	3	3	3	3			110	AT4G08870.1	| Arginase/deacetylase superfamily protein | chr4:5646654-5648693 REVERSE LENGTH=344	146	38049	4	4	3	3				110	AT2G26930.1	ATCDPMEK, PDE277, ISPE, CDPMEK | 4-(cytidine 5~-phospho)-2-C-methyl-D-erithritol kinase | chr2:11491829-11494229 REVERSE LENGTH=383	142	42200	2	2	2	2
	111	AT5G63910.1	FCLY | farnesylcysteine lyase | chr5:25572053-25574077 REVERSE LENGTH=500	142	55493	2	2	1	1			111	AT4G38220.1	| Peptidase M20/M25/M40 family protein | chr4:17925251-17926919 FORWARD LENGTH=430	143	47756	4	4	4	4				111	AT4G18430.1	AtRABA1e, RABA1e | RAB GTPase homolog A1E | chr4:10183903-10185223 REVERSE LENGTH=217	141	24407	3	3	2	2
	112	AT3G01180.1	AtSS2, SS2 | starch synthase 2 | chr3:62456-65678 REVERSE LENGTH=792	140	87998	2	2	2	2			112	AT1G48830.1	| Ribosomal protein S7e family protein | chr1:18059854-18060935 REVERSE LENGTH=191	142	21909	5	5	3	3				112	AT4G01100.1	ADNT1 | adenine nucleotide transporter 1 | chr4:477411-479590 FORWARD LENGTH=352	141	38439	2	2	2	2
	113	AT2G32920.1	ATPDIL2-3, PDI9, ATPDI9, PDIL2-3 | PDI-like 2-3 | chr2:13962502-13965406 REVERSE LENGTH=440	140	48092	3	3	1	1			113	AT2G40060.1	| Clathrin light chain protein | chr2:16726564-16728001 FORWARD LENGTH=258	142	28865	3	3	1	1				113	AT4G30950.1	FAD6, FADC, SFD4 | fatty acid desaturase 6 | chr4:15057278-15059673 REVERSE LENGTH=448	140	51560	3	3	2	2
	114	AT3G19760.1	EIF4A-III | eukaryotic initiation factor 4A-III | chr3:6863790-6866242 FORWARD LENGTH=408	140	46091	5	5	4	4			114	AT2G26930.1	ATCDPMEK, PDE277, ISPE, CDPMEK | 4-(cytidine 5~-phospho)-2-C-methyl-D-erithritol kinase | chr2:11491829-11494229 REVERSE LENGTH=383	142	42200	2	2	2	2				114	AT4G00860.1	ATOZI1, AT0ZI1 | Protein of unknown function (DUF1138) | chr4:359548-359868 REVERSE LENGTH=80	140	8646	3	3	2	2
	115											115	AT4G18430.1	AtRABA1e, RABA1e | RAB GTPase homolog A1E | chr4:10183903-10185223 REVERSE LENGTH=217	141	24407	3	3	2	2				115	AT4G20440.1	smB | small nuclear ribonucleoprotein associated protein B | chr4:11022843-11023616 REVERSE LENGTH=257	138	27168	2	2	2	2
	116	AT3G20680.1	| Domain of unknown function (DUF1995) | chr3:7230147-7231163 REVERSE LENGTH=338	139	37597	2	2	1	1			116	AT4G01100.1	ADNT1 | adenine nucleotide transporter 1 | chr4:477411-479590 FORWARD LENGTH=352	141	38439	2	2	2	2				116	AT4G26870.1	| Class II aminoacyl-tRNA and biotin synthetases superfamily protein | chr4:13505381-13507619 FORWARD LENGTH=532	138	60801	3	3	2	2
	117	AT1G01170.1	| Protein of unknown function (DUF1138) | chr1:74105-74443 REVERSE LENGTH=83	138	9057	3	3	1	1			117	AT4G30950.1	FAD6, FADC, SFD4 | fatty acid desaturase 6 | chr4:15057278-15059673 REVERSE LENGTH=448	140	51560	3	3	2	2				117	AT2G42730.1	| F-box family protein | chr2:17787454-17791218 REVERSE LENGTH=737	138	84544	7	7	1	1
	118	AT2G40060.1	| Clathrin light chain protein | chr2:16726564-16728001 FORWARD LENGTH=258	138	28865	3	3	1	1			118	AT4G00860.1	ATOZI1, AT0ZI1 | Protein of unknown function (DUF1138) | chr4:359548-359868 REVERSE LENGTH=80	140	8646	3	3	2	2				118	AT3G04110.1	GLR1, ATGLR1.1, GLR1.1 | glutamate receptor 1.1 | chr3:1077361-1080236 FORWARD LENGTH=808	137	90728	4	4	1	1
	119	AT1G14810.1	| semialdehyde dehydrogenase family protein | chr1:5102684-5104633 REVERSE LENGTH=375	136	40950	3	3	3	3			119	AT4G20440.1	smB | small nuclear ribonucleoprotein associated protein B | chr4:11022843-11023616 REVERSE LENGTH=257	138	27168	2	2	2	2				119	AT3G47930.1	ATGLDH, GLDH | L-galactono-1,4-lactone dehydrogenase | chr3:17684500-17687426 FORWARD LENGTH=610	137	68789	2	2	2	2
	120	AT5G44650.1	CEST, AtCEST | Encodes a chloroplast protein that induces tolerance to multiple environmental stresses and reduces photooxidative damage. | chr5:18013396-18015292 FORWARD LENGTH=280	136	31888	3	3	2	2			120	AT4G26870.1	| Class II aminoacyl-tRNA and biotin synthetases superfamily protein | chr4:13505381-13507619 FORWARD LENGTH=532	138	60801	3	3	2	2				120	AT3G01180.1	AtSS2, SS2 | starch synthase 2 | chr3:62456-65678 REVERSE LENGTH=792	137	87998	4	4	2	2
	121	AT5G14120.1	| Major facilitator superfamily protein | chr5:4556308-4558447 FORWARD LENGTH=579	134	63476	3	3	2	2			121	AT2G42730.1	| F-box family protein | chr2:17787454-17791218 REVERSE LENGTH=737	138	84544	7	7	1	1				121	AT1G53310.1	ATPPC1, PEPC1, ATPEPC1, PPC1 | phosphoenolpyruvate carboxylase 1 | chr1:19884261-19888070 REVERSE LENGTH=967	135	110631	2	2	2	2
	122	AT1G45474.1	LHCA5 | photosystem I light harvesting complex gene 5 | chr1:17179353-17180439 FORWARD LENGTH=256	133	27784	3	3	2	2			122	AT3G04110.1	GLR1, ATGLR1.1, GLR1.1 | glutamate receptor 1.1 | chr3:1077361-1080236 FORWARD LENGTH=808	137	90728	4	4	1	1				122	AT4G37990.1	ELI3-2, ELI3, ATCAD8, CAD-B2 | elicitor-activated gene 3-2 | chr4:17855964-17857388 FORWARD LENGTH=359	134	39331	2	2	2	2
	123	AT5G16620.1	PDE120, TIC40, ATTIC40 | hydroxyproline-rich glycoprotein family protein | chr5:5450808-5454256 FORWARD LENGTH=447	131	49056	2	2	2	2			123	AT3G47930.1	ATGLDH, GLDH | L-galactono-1,4-lactone dehydrogenase | chr3:17684500-17687426 FORWARD LENGTH=610	137	68789	2	2	2	2				123	AT5G07440.1	GDH2 | glutamate dehydrogenase 2 | chr5:2356153-2358012 FORWARD LENGTH=411	134	44947	3	3	3	3
	124	AT1G24360.1	| NAD(P)-binding Rossmann-fold superfamily protein | chr1:8640820-8643283 FORWARD LENGTH=319	129	33711	1	1	1	1			124	AT3G01180.1	AtSS2, SS2 | starch synthase 2 | chr3:62456-65678 REVERSE LENGTH=792	137	87998	4	4	2	2				124	AT1G56110.1	NOP56 | homolog of nucleolar protein NOP56 | chr1:20984544-20986893 REVERSE LENGTH=522	133	58820	3	3	2	2
	125	AT2G17380.1	AP19 | associated protein 19 | chr2:7553122-7554887 FORWARD LENGTH=161	127	18931	3	3	2	2			125	AT1G53310.1	ATPPC1, PEPC1, ATPEPC1, PPC1 | phosphoenolpyruvate carboxylase 1 | chr1:19884261-19888070 REVERSE LENGTH=967	135	110631	2	2	2	2				125	AT2G20580.1	RPN1A, ATRPN1A | 26S proteasome regulatory subunit S2 1A | chr2:8859211-8864699 FORWARD LENGTH=891	133	98634	3	3	3	3
	126	AT3G49430.1	SRp34a, SR34a, At-SR34a | SER/ARG-rich protein 34A | chr3:18332668-18334829 FORWARD LENGTH=300	127	33763	4	4	2	2			126	AT4G37990.1	ELI3-2, ELI3, ATCAD8, CAD-B2 | elicitor-activated gene 3-2 | chr4:17855964-17857388 FORWARD LENGTH=359	134	39331	2	2	2	2				126	AT1G65980.1	TPX1 | thioredoxin-dependent peroxidase 1 | chr1:24559524-24560753 REVERSE LENGTH=162	130	17509	3	3	1	1
	127	AT5G42970.1	COP8, FUS4, EMB134, COP14, CSN4, FUS8, ATS4 | Proteasome component (PCI) domain protein | chr5:17237470-17240649 REVERSE LENGTH=397	127	45159	3	3	3	3			127	AT5G07440.1	GDH2 | glutamate dehydrogenase 2 | chr5:2356153-2358012 FORWARD LENGTH=411	134	44947	3	3	3	3				127	AT3G14110.1	FLU | Tetratricopeptide repeat (TPR)-like superfamily protein | chr3:4676222-4677602 REVERSE LENGTH=316	129	34749	4	4	2	2
	128	AT3G20810.1	JMJD5 | 2-oxoglutarate (2OG) and Fe(II)-dependent oxygenase superfamily protein | chr3:7275814-7278144 FORWARD LENGTH=418	126	47155	3	3	3	3			128	AT1G56110.1	NOP56 | homolog of nucleolar protein NOP56 | chr1:20984544-20986893 REVERSE LENGTH=522	133	58820	3	3	2	2				128	AT3G57020.1	| Calcium-dependent phosphotriesterase superfamily protein | chr3:21098515-21100303 REVERSE LENGTH=370	128	41707	2	2	2	2
	129	AT3G47930.1	ATGLDH, GLDH | L-galactono-1,4-lactone dehydrogenase | chr3:17684500-17687426 FORWARD LENGTH=610	125	68789	3	3	3	3			129	AT2G20580.1	RPN1A, ATRPN1A | 26S proteasome regulatory subunit S2 1A | chr2:8859211-8864699 FORWARD LENGTH=891	133	98634	3	3	3	3				129	AT2G28800.1	ALB3 | 63 kDa inner membrane family protein | chr2:12356669-12359158 REVERSE LENGTH=462	127	50260	2	2	1	1
	130	AT2G23670.1	YCF37 | homolog of Synechocystis YCF37 | chr2:10063307-10063810 REVERSE LENGTH=167	125	17114	3	3	2	2			130	AT1G65980.1	TPX1 | thioredoxin-dependent peroxidase 1 | chr1:24559524-24560753 REVERSE LENGTH=162	130	17509	3	3	1	1				130	AT3G10690.1	GYRA | DNA GYRASE A | chr3:3339612-3346243 REVERSE LENGTH=950	126	105208	4	4	4	4
	131	AT4G24930.1	| thylakoid lumenal 17.9 kDa protein, chloroplast | chr4:12821496-12822389 REVERSE LENGTH=225	124	24864	2	2	2	2			131	AT3G14110.1	FLU | Tetratricopeptide repeat (TPR)-like superfamily protein | chr3:4676222-4677602 REVERSE LENGTH=316	129	34749	4	4	2	2				131	AT3G09580.1	| FAD/NAD(P)-binding oxidoreductase family protein | chr3:2942614-2944047 REVERSE LENGTH=477	124	52364	2	2	2	2
	132	AT4G35830.1	ACO1 | aconitase 1 | chr4:16973007-16977949 REVERSE LENGTH=898	124	98642	4	4	3	3			132	AT3G57020.1	| Calcium-dependent phosphotriesterase superfamily protein | chr3:21098515-21100303 REVERSE LENGTH=370	128	41707	2	2	2	2				132	AT1G45474.1	LHCA5 | photosystem I light harvesting complex gene 5 | chr1:17179353-17180439 FORWARD LENGTH=256	121	27784	3	3	2	2
	133	AT5G35220.1	EGY1 | Peptidase M50 family protein | chr5:13484606-13487546 REVERSE LENGTH=548	123	59739	3	3	2	2			133	AT2G28800.1	ALB3 | 63 kDa inner membrane family protein | chr2:12356669-12359158 REVERSE LENGTH=462	127	50260	2	2	1	1				133	AT3G24590.1	PLSP1 | plastidic type i signal peptidase 1 | chr3:8970694-8972020 FORWARD LENGTH=291	121	32671	2	2	2	2
	134	AT3G55200.1	| Cleavage and polyadenylation specificity factor (CPSF) A subunit protein | chr3:20460533-20464361 FORWARD LENGTH=1214	123	135985	3	3	3	3			134	AT3G10690.1	GYRA | DNA GYRASE A | chr3:3339612-3346243 REVERSE LENGTH=950	126	105208	4	4	4	4				134	AT2G46110.1	PANB1, KPHMT1 | ketopantoate hydroxymethyltransferase 1 | chr2:18954807-18956411 REVERSE LENGTH=347	120	36992	2	2	2	2
	135	AT5G43780.1	APS4 | Pseudouridine synthase/archaeosine transglycosylase-like family protein | chr5:17589631-17591480 REVERSE LENGTH=469	123	52139	3	3	3	3			135	AT3G09580.1	| FAD/NAD(P)-binding oxidoreductase family protein | chr3:2942614-2944047 REVERSE LENGTH=477	124	52364	2	2	2	2				135	AT2G27290.1	| Protein of unknown function (DUF1279) | chr2:11678586-11679765 REVERSE LENGTH=201	119	21838	2	2	1	1
	136	AT2G15290.1	ATTIC21, TIC21, CIA5, PIC1 | translocon at inner membrane of chloroplasts 21 | chr2:6642512-6644011 REVERSE LENGTH=296	122	31303	2	2	1	1			136	AT1G45474.1	LHCA5 | photosystem I light harvesting complex gene 5 | chr1:17179353-17180439 FORWARD LENGTH=256	121	27784	3	3	2	2				136	AT1G01050.1	AtPPa1, PPa1 | pyrophosphorylase 1 | chr1:31382-32670 REVERSE LENGTH=212	119	24607	3	3	1	1
	137	AT2G28800.1	ALB3 | 63 kDa inner membrane family protein | chr2:12356669-12359158 REVERSE LENGTH=462	122	50260	2	2	1	1			137	AT3G24590.1	PLSP1 | plastidic type i signal peptidase 1 | chr3:8970694-8972020 FORWARD LENGTH=291	121	32671	2	2	2	2				137	AT5G39410.1	| Saccharopine dehydrogenase | chr5:15768415-15770274 REVERSE LENGTH=454	118	49972	3	3	3	3
	138	AT3G56340.1	| Ribosomal protein S26e family protein | chr3:20892309-20893343 REVERSE LENGTH=130	121	14895	3	3	3	3			138	AT2G46110.1	PANB1, KPHMT1 | ketopantoate hydroxymethyltransferase 1 | chr2:18954807-18956411 REVERSE LENGTH=347	120	36992	2	2	2	2				138	AT1G57770.1	| FAD/NAD(P)-binding oxidoreductase family protein | chr1:21395254-21398135 FORWARD LENGTH=574	116	62145	3	3	1	1
	139	AT5G22060.1	ATJ2, J2 | DNAJ homologue 2 | chr5:7303798-7305668 REVERSE LENGTH=419	121	46915	3	3	1	1			139	AT2G27290.1	| Protein of unknown function (DUF1279) | chr2:11678586-11679765 REVERSE LENGTH=201	119	21838	2	2	1	1				139	AT1G22700.1	| Tetratricopeptide repeat (TPR)-like superfamily protein | chr1:8028323-8029878 REVERSE LENGTH=301	116	33641	2	2	2	2
	140	AT4G34200.1	EDA9 | D-3-phosphoglycerate dehydrogenase | chr4:16374041-16376561 REVERSE LENGTH=603	120	63516	2	2	1	1			140	AT1G01050.1	AtPPa1, PPa1 | pyrophosphorylase 1 | chr1:31382-32670 REVERSE LENGTH=212	119	24607	3	3	1	1				140	AT2G30110.1	ATUBA1, MOS5, UBA1 | ubiquitin-activating enzyme 1 | chr2:12852632-12857369 REVERSE LENGTH=1080	114	121003	2	2	2	2
	141	AT3G54900.1	CXIP1, ATGRXCP | CAX interacting protein 1 | chr3:20341850-20342371 REVERSE LENGTH=173	120	19481	2	2	2	2			141	AT5G39410.1	| Saccharopine dehydrogenase | chr5:15768415-15770274 REVERSE LENGTH=454	118	49972	3	3	3	3				141	AT5G63420.1	emb2746 | RNA-metabolising metallo-beta-lactamase family protein | chr5:25400515-25405807 FORWARD LENGTH=911	113	100950	3	3	2	2
	142	AT1G16720.1	HCF173 | high chlorophyll fluorescence phenotype 173 | chr1:5723161-5726248 FORWARD LENGTH=598	119	66036	2	2	2	2			142	AT1G57770.1	| FAD/NAD(P)-binding oxidoreductase family protein | chr1:21395254-21398135 FORWARD LENGTH=574	116	62145	3	3	1	1				142	AT1G56330.1	SAR1, ATSAR1, ATSARA1B, ATSAR1B, SAR1B | secretion-associated RAS 1B | chr1:21086845-21088478 REVERSE LENGTH=193	112	22018	3	3	2	2
	143	AT1G79850.1	RPS17, CS17, PRPS17 | ribosomal protein S17 | chr1:30041473-30041922 REVERSE LENGTH=149	119	16318	4	4	3	3			143	AT1G22700.1	| Tetratricopeptide repeat (TPR)-like superfamily protein | chr1:8028323-8029878 REVERSE LENGTH=301	116	33641	2	2	2	2				143	AT5G66120.2	| 3-dehydroquinate synthase, putative | chr5:26431516-26433649 REVERSE LENGTH=442	111	48264	2	2	2	2
	144	AT2G26930.1	ATCDPMEK, PDE277, ISPE, CDPMEK | 4-(cytidine 5~-phospho)-2-C-methyl-D-erithritol kinase | chr2:11491829-11494229 REVERSE LENGTH=383	118	42200	3	3	3	3			144	AT2G30110.1	ATUBA1, MOS5, UBA1 | ubiquitin-activating enzyme 1 | chr2:12852632-12857369 REVERSE LENGTH=1080	114	121003	2	2	2	2				144	AT4G33250.1	EIF3K, TIF3K1, ATTIF3K1 | eukaryotic translation initiation factor 3K | chr4:16039066-16040617 REVERSE LENGTH=226	111	25804	2	2	1	1
	145	AT5G25040.1	| Major facilitator superfamily protein | chr5:8622185-8623965 FORWARD LENGTH=457	118	51531	2	2	2	2			145	AT5G63420.1	emb2746 | RNA-metabolising metallo-beta-lactamase family protein | chr5:25400515-25405807 FORWARD LENGTH=911	113	100950	3	3	2	2				145	AT3G58010.1	PGL34 | plastoglobulin 34kD | chr3:21475949-21477463 REVERSE LENGTH=308	110	34162	3	3	3	3
	146	AT5G06580.1	| FAD-linked oxidases family protein | chr5:2011486-2016473 REVERSE LENGTH=567	118	62733	3	3	2	2			146	AT1G56330.1	SAR1, ATSAR1, ATSARA1B, ATSAR1B, SAR1B | secretion-associated RAS 1B | chr1:21086845-21088478 REVERSE LENGTH=193	112	22018	3	3	2	2				146	AT1G67230.1	LINC1 | little nuclei1 | chr1:25151561-25156032 REVERSE LENGTH=1132	110	129382	2	2	2	2
	147	AT1G34540.1	CYP94D1 | cytochrome P450, family 94, subfamily D, polypeptide 1 | chr1:12637054-12638550 FORWARD LENGTH=498	117	57248	3	3	2	2			147	AT5G66120.2	| 3-dehydroquinate synthase, putative | chr5:26431516-26433649 REVERSE LENGTH=442	111	48264	2	2	2	2				147	AT3G51840.1	ACX4, ATSCX, ATG6 | acyl-CoA oxidase 4 | chr3:19225653-19229008 REVERSE LENGTH=436	110	47940	1	1	1	1
	148	AT4G37990.1	ELI3-2, ELI3, ATCAD8, CAD-B2 | elicitor-activated gene 3-2 | chr4:17855964-17857388 FORWARD LENGTH=359	116	39331	2	2	2	2			148	AT4G33250.1	EIF3K, TIF3K1, ATTIF3K1 | eukaryotic translation initiation factor 3K | chr4:16039066-16040617 REVERSE LENGTH=226	111	25804	2	2	1	1				148	AT3G51260.1	PAD1 | 20S proteasome alpha subunit PAD1 | chr3:19031086-19032746 FORWARD LENGTH=250	109	27412	2	2	2	2
	149	AT1G61580.1	RPL3B, ARP2 | R-protein L3 B | chr1:22720833-22722402 REVERSE LENGTH=390	115	44886	3	3	2	2			149	AT3G58010.1	PGL34 | plastoglobulin 34kD | chr3:21475949-21477463 REVERSE LENGTH=308	110	34162	3	3	3	3				149	AT4G30210.1	ATR2, AR2 | P450 reductase 2 | chr4:14796900-14800578 FORWARD LENGTH=712	109	79482	2	2	2	2
	150	AT2G43710.1	SSI2, FAB2 | Plant stearoyl-acyl-carrier-protein desaturase family protein | chr2:18120107-18122495 FORWARD LENGTH=401	115	45802	2	2	2	2			150	AT1G67230.1	LINC1 | little nuclei1 | chr1:25151561-25156032 REVERSE LENGTH=1132	110	129382	2	2	2	2				150	AT5G19370.1	| rhodanese-like domain-containing protein / PPIC-type PPIASE domain-containing protein | chr5:6524247-6526629 REVERSE LENGTH=299	109	33143	3	3	3	3
	151	AT3G08510.1	ATPLC2, PLC2 | phospholipase C 2 | chr3:2582626-2585556 REVERSE LENGTH=581	115	66402	3	3	1	1			151	AT3G51840.1	ACX4, ATSCX, ATG6 | acyl-CoA oxidase 4 | chr3:19225653-19229008 REVERSE LENGTH=436	110	47940	1	1	1	1				151	AT3G13870.1	RHD3 | Root hair defective 3 GTP-binding protein (RHD3) | chr3:4565762-4571109 REVERSE LENGTH=802	108	89496	3	3	3	3
	152	AT2G30750.1	CYP71A12 | cytochrome P450, family 71, subfamily A, polypeptide 12 | chr2:13099486-13101389 REVERSE LENGTH=503	114	57003	4	4	2	2			152	AT3G51260.1	PAD1 | 20S proteasome alpha subunit PAD1 | chr3:19031086-19032746 FORWARD LENGTH=250	109	27412	2	2	2	2				152	AT1G17470.1	ATDRG1, ATDRG, DRG1 | developmentally regulated G-protein 1 | chr1:6003442-6006155 FORWARD LENGTH=399	108	44933	2	2	2	2
	153	AT1G08640.1	CJD1 | Chloroplast J-like domain 1 | chr1:2748714-2751209 REVERSE LENGTH=294	114	32927	1	1	1	1			153	AT4G30210.1	ATR2, AR2 | P450 reductase 2 | chr4:14796900-14800578 FORWARD LENGTH=712	109	79482	2	2	2	2				153	AT1G64740.1	TUA1 | alpha-1 tubulin | chr1:24050114-24052296 FORWARD LENGTH=450	107	50320	3	3	2	2
	154	AT2G17340.1	| Uncharacterised conserved protein (UCP030210) | chr2:7541615-7544089 REVERSE LENGTH=367	113	41108	1	1	1	1			154	AT5G19370.1	| rhodanese-like domain-containing protein / PPIC-type PPIASE domain-containing protein | chr5:6524247-6526629 REVERSE LENGTH=299	109	33143	3	3	3	3				154	AT1G06530.1	| Tropomyosin-related | chr1:2001625-2002596 FORWARD LENGTH=323	106	36143	2	2	2	2
	155	AT4G05020.1	NDB2 | NAD(P)H dehydrogenase B2 | chr4:2572752-2576222 FORWARD LENGTH=582	113	65386	2	2	2	2			155	AT3G13870.1	RHD3 | Root hair defective 3 GTP-binding protein (RHD3) | chr3:4565762-4571109 REVERSE LENGTH=802	108	89496	3	3	3	3				155	AT5G63680.1	| Pyruvate kinase family protein | chr5:25490507-25492530 FORWARD LENGTH=510	104	55488	3	3	3	3
	156	AT4G38220.1	| Peptidase M20/M25/M40 family protein | chr4:17925251-17926919 FORWARD LENGTH=430	112	47756	4	4	4	4			156	AT1G17470.1	ATDRG1, ATDRG, DRG1 | developmentally regulated G-protein 1 | chr1:6003442-6006155 FORWARD LENGTH=399	108	44933	2	2	2	2				156	AT4G33360.1	FLDH | NAD(P)-binding Rossmann-fold superfamily protein | chr4:16067989-16069374 REVERSE LENGTH=344	102	38066	4	4	2	2
	157	AT2G32640.1	| Lycopene beta/epsilon cyclase protein | chr2:13847197-13850811 REVERSE LENGTH=585	112	64983	2	2	1	1			157	AT1G64740.1	TUA1 | alpha-1 tubulin | chr1:24050114-24052296 FORWARD LENGTH=450	107	50320	3	3	2	2				157	AT5G35100.1	| Cyclophilin-like peptidyl-prolyl cis-trans isomerase family protein | chr5:13360459-13361377 REVERSE LENGTH=281	102	30716	2	2	2	2
	158	AT1G78140.1	| S-adenosyl-L-methionine-dependent methyltransferases superfamily protein | chr1:29401937-29403878 REVERSE LENGTH=355	112	39822	2	2	1	1			158	AT1G06530.1	| Tropomyosin-related | chr1:2001625-2002596 FORWARD LENGTH=323	106	36143	2	2	2	2				158	AT3G20810.1	JMJD5 | 2-oxoglutarate (2OG) and Fe(II)-dependent oxygenase superfamily protein | chr3:7275814-7278144 FORWARD LENGTH=418	102	47155	2	2	2	2
	159	AT1G26850.1	| S-adenosyl-L-methionine-dependent methyltransferases superfamily protein | chr1:9301146-9303432 REVERSE LENGTH=616	111	70314	4	4	3	3			159	AT4G33360.1	FLDH | NAD(P)-binding Rossmann-fold superfamily protein | chr4:16067989-16069374 REVERSE LENGTH=344	102	38066	4	4	2	2				159	AT5G59730.1	ATEXO70H7, EXO70H7 | exocyst subunit exo70 family protein H7 | chr5:24064100-24066004 REVERSE LENGTH=634	101	71457	3	3	3	3
	160	AT4G04320.1	| malonyl-CoA decarboxylase family protein | chr4:2113565-2116525 FORWARD LENGTH=518	110	58599	2	2	1	1			160	AT5G35100.1	| Cyclophilin-like peptidyl-prolyl cis-trans isomerase family protein | chr5:13360459-13361377 REVERSE LENGTH=281	102	30716	2	2	2	2				160	AT1G01170.1	| Protein of unknown function (DUF1138) | chr1:74105-74443 REVERSE LENGTH=83	100	9057	2	2	1	1
	161	AT3G10690.1	GYRA | DNA GYRASE A | chr3:3339612-3346243 REVERSE LENGTH=950	110	105208	3	3	3	3			161	AT3G20810.1	JMJD5 | 2-oxoglutarate (2OG) and Fe(II)-dependent oxygenase superfamily protein | chr3:7275814-7278144 FORWARD LENGTH=418	102	47155	2	2	2	2				161	AT5G26710.1	| Glutamyl/glutaminyl-tRNA synthetase, class Ic | chr5:9305673-9308247 FORWARD LENGTH=719	100	81427	2	2	2	2
	162	AT4G27500.1	PPI1 | proton pump interactor 1 | chr4:13743614-13745900 FORWARD LENGTH=612	110	68929	2	2	2	2			162	AT5G59730.1	ATEXO70H7, EXO70H7 | exocyst subunit exo70 family protein H7 | chr5:24064100-24066004 REVERSE LENGTH=634	101	71457	3	3	3	3				162	AT5G07340.1	| Calreticulin family protein | chr5:2317300-2319458 FORWARD LENGTH=532	100	60682	2	2	2	2
	163	AT3G29360.1	| UDP-glucose 6-dehydrogenase family protein | chr3:11267375-11268817 REVERSE LENGTH=480	109	53599	2	2	2	2			163	AT1G01170.1	| Protein of unknown function (DUF1138) | chr1:74105-74443 REVERSE LENGTH=83	100	9057	2	2	1	1				163	AT1G43890.1	ATRAB18, ATRABC1, RAB18-1, RABC1, ATRAB-C1, RAB18 | RAB GTPASE HOMOLOG B18 | chr1:16646934-16648395 FORWARD LENGTH=212	100	23792	3	3	1	1
	164	AT3G57290.1	EIF3E, TIF3E1, ATEIF3E-1, INT-6, ATINT6, INT6 | eukaryotic translation initiation factor 3E | chr3:21196786-21199073 REVERSE LENGTH=441	109	51947	2	2	2	2			164	AT5G26710.1	| Glutamyl/glutaminyl-tRNA synthetase, class Ic | chr5:9305673-9308247 FORWARD LENGTH=719	100	81427	2	2	2	2				164	AT3G03470.1	CYP89A9 | cytochrome P450, family 87, subfamily A, polypeptide 9 | chr3:824692-826345 REVERSE LENGTH=511	99	59539	2	2	1	1
	165	AT5G56630.1	PFK7 | phosphofructokinase 7 | chr5:22924311-22926728 FORWARD LENGTH=485	108	53770	2	2	2	2			165	AT5G07340.1	| Calreticulin family protein | chr5:2317300-2319458 FORWARD LENGTH=532	100	60682	2	2	2	2				165	AT5G14660.1	PDF1B, DEF2, ATDEF2 | peptide deformylase 1B | chr5:4727129-4728671 REVERSE LENGTH=273	99	30775	2	2	2	2
	166	AT4G38740.1	ROC1 | rotamase CYP 1 | chr4:18083620-18084138 REVERSE LENGTH=172	108	18545	3	3	2	2			166	AT1G43890.1	ATRAB18, ATRABC1, RAB18-1, RABC1, ATRAB-C1, RAB18 | RAB GTPASE HOMOLOG B18 | chr1:16646934-16648395 FORWARD LENGTH=212	100	23792	3	3	1	1				166	AT2G17265.1	HSK, DMR1 | homoserine kinase | chr2:7508606-7509718 FORWARD LENGTH=370	99	38734	3	3	3	3
	167	AT4G19210.1	ATRLI2, RLI2 | RNAse l inhibitor protein 2 | chr4:10501906-10504776 FORWARD LENGTH=605	108	69036	2	2	2	2			167	AT3G03470.1	CYP89A9 | cytochrome P450, family 87, subfamily A, polypeptide 9 | chr3:824692-826345 REVERSE LENGTH=511	99	59539	2	2	1	1				167	AT1G30120.1	PDH-E1 BETA | pyruvate dehydrogenase E1 beta | chr1:10584350-10586477 REVERSE LENGTH=406	98	44584	2	2	1	1
	168	AT4G26200.1	ACS7, ATACS7 | 1-amino-cyclopropane-1-carboxylate synthase 7 | chr4:13275307-13276946 FORWARD LENGTH=447	108	50955	3	3	3	3			168	AT5G14660.1	PDF1B, DEF2, ATDEF2 | peptide deformylase 1B | chr5:4727129-4728671 REVERSE LENGTH=273	99	30775	2	2	2	2				168	AT2G43180.1	| Phosphoenolpyruvate carboxylase family protein | chr2:17953719-17955774 REVERSE LENGTH=479	98	52322	2	2	1	1
	169	AT3G51800.1	ATG2, EBP1, ATEBP1 | metallopeptidase M24 family protein | chr3:19211261-19213568 REVERSE LENGTH=392	107	43228	3	3	2	2			169	AT2G17265.1	HSK, DMR1 | homoserine kinase | chr2:7508606-7509718 FORWARD LENGTH=370	99	38734	3	3	3	3				169	AT5G02120.1	OHP | one helix protein | chr5:419144-419633 FORWARD LENGTH=110	98	12140	3	3	1	1
	170	AT2G43950.1	OEP37, ATOEP37 | chloroplast outer envelope protein 37 | chr2:18200553-18202644 REVERSE LENGTH=343	106	38949	2	2	2	2			170	AT1G30120.1	PDH-E1 BETA | pyruvate dehydrogenase E1 beta | chr1:10584350-10586477 REVERSE LENGTH=406	98	44584	2	2	1	1				170	AT3G10060.1	| FKBP-like peptidyl-prolyl cis-trans isomerase family protein | chr3:3102291-3103801 FORWARD LENGTH=230	97	24673	2	2	2	2
	171	AT2G20630.1	PIA1 | PP2C induced by AVRRPM1 | chr2:8897826-8899648 REVERSE LENGTH=279	105	30570	3	3	3	3			171	AT2G43180.1	| Phosphoenolpyruvate carboxylase family protein | chr2:17953719-17955774 REVERSE LENGTH=479	98	52322	2	2	1	1				171	AT2G05710.1	ACO3 | aconitase 3 | chr2:2141591-2146350 FORWARD LENGTH=990	97	108639	3	3	3	3
	172	AT4G02530.1	| chloroplast thylakoid lumen protein | chr4:1112335-1114005 REVERSE LENGTH=216	105	23694	2	2	2	2			172	AT5G02120.1	OHP | one helix protein | chr5:419144-419633 FORWARD LENGTH=110	98	12140	3	3	1	1				172	AT4G23650.1	CDPK6, CPK3 | calcium-dependent protein kinase 6 | chr4:12324967-12327415 REVERSE LENGTH=529	96	59483	2	2	2	2
	173	AT3G01780.1	TPLATE | ARM repeat superfamily protein | chr3:279171-283399 FORWARD LENGTH=1176	105	131975	2	2	2	2			173	AT3G10060.1	| FKBP-like peptidyl-prolyl cis-trans isomerase family protein | chr3:3102291-3103801 FORWARD LENGTH=230	97	24673	2	2	2	2				173	AT2G13560.1	NAD-ME1 | NAD-dependent malic enzyme 1 | chr2:5650089-5655103 FORWARD LENGTH=623	96	69841	3	3	3	3
	174	AT3G11270.1	MEE34 | Mov34/MPN/PAD-1 family protein | chr3:3528989-3531317 FORWARD LENGTH=310	104	35064	3	3	2	2			174	AT2G05710.1	ACO3 | aconitase 3 | chr2:2141591-2146350 FORWARD LENGTH=990	97	108639	3	3	3	3				174	AT3G56340.1	| Ribosomal protein S26e family protein | chr3:20892309-20893343 REVERSE LENGTH=130	96	14895	3	3	2	2
	175	AT2G10940.1	| Bifunctional inhibitor/lipid-transfer protein/seed storage 2S albumin superfamily protein | chr2:4311160-4312035 REVERSE LENGTH=291	104	30227	3	3	2	2			175	AT4G23650.1	CDPK6, CPK3 | calcium-dependent protein kinase 6 | chr4:12324967-12327415 REVERSE LENGTH=529	96	59483	2	2	2	2				175	AT3G47860.1	CHL | chloroplastic lipocalin | chr3:17656778-17658269 REVERSE LENGTH=353	96	39642	2	2	2	2
	176	AT1G57770.1	| FAD/NAD(P)-binding oxidoreductase family protein | chr1:21395254-21398135 FORWARD LENGTH=574	104	62145	3	3	1	1			176	AT2G13560.1	NAD-ME1 | NAD-dependent malic enzyme 1 | chr2:5650089-5655103 FORWARD LENGTH=623	96	69841	3	3	3	3				176	AT5G20350.1	TIP1 | Ankyrin repeat family protein with DHHC zinc finger domain | chr5:6876772-6881102 FORWARD LENGTH=620	96	69018	1	1	1	1
	177	AT3G55330.1	PPL1 | PsbP-like protein 1 | chr3:20514031-20515275 REVERSE LENGTH=230	104	25653	1	1	1	1			177	AT3G56340.1	| Ribosomal protein S26e family protein | chr3:20892309-20893343 REVERSE LENGTH=130	96	14895	3	3	2	2				177	AT5G64270.1	| splicing factor, putative | chr5:25706909-25710718 FORWARD LENGTH=1269	96	141867	3	3	2	2
	178	AT4G10000.1	| Thioredoxin family protein | chr4:6260707-6263053 REVERSE LENGTH=333	104	37309	1	1	1	1			178	AT3G47860.1	CHL | chloroplastic lipocalin | chr3:17656778-17658269 REVERSE LENGTH=353	96	39642	2	2	2	2				178	AT2G24060.1	| Translation initiation factor 3 protein | chr2:10229453-10231390 FORWARD LENGTH=312	95	35212	2	2	2	2
	179	AT2G42770.1	| Peroxisomal membrane 22 kDa (Mpv17/PMP22) family protein | chr2:17798635-17799927 REVERSE LENGTH=232	104	25945	3	3	2	2			179	AT5G20350.1	TIP1 | Ankyrin repeat family protein with DHHC zinc finger domain | chr5:6876772-6881102 FORWARD LENGTH=620	96	69018	1	1	1	1				179	AT5G48230.1	EMB1276, ACAT2 | acetoacetyl-CoA thiolase 2 | chr5:19552570-19555030 REVERSE LENGTH=398	94	41219	3	3	1	1
	180	AT5G51720.1	| 2 iron, 2 sulfur cluster binding | chr5:21009645-21010227 FORWARD LENGTH=108	102	11757	2	2	1	1			180	AT5G64270.1	| splicing factor, putative | chr5:25706909-25710718 FORWARD LENGTH=1269	96	141867	3	3	2	2				180	AT1G31190.1	IMPL1 | myo-inositol monophosphatase like 1 | chr1:11144861-11146800 FORWARD LENGTH=371	94	40650	2	2	1	1
	181	AT1G64900.1	CYP89A2, CYP89 | cytochrome P450, family 89, subfamily A, polypeptide 2 | chr1:24113283-24114803 FORWARD LENGTH=506	102	58752	3	3	3	3			181	AT2G24060.1	| Translation initiation factor 3 protein | chr2:10229453-10231390 FORWARD LENGTH=312	95	35212	2	2	2	2				181	AT5G66760.1	SDH1-1 | succinate dehydrogenase 1-1 | chr5:26653776-26657224 FORWARD LENGTH=634	93	70118	2	2	2	2
	182	AT4G03520.1	ATHM2 | Thioredoxin superfamily protein | chr4:1562585-1564055 REVERSE LENGTH=186	102	20484	1	1	1	1			182	AT5G48230.1	EMB1276, ACAT2 | acetoacetyl-CoA thiolase 2 | chr5:19552570-19555030 REVERSE LENGTH=398	94	41219	3	3	1	1				182	AT1G24180.1	IAR4 | Thiamin diphosphate-binding fold (THDP-binding) superfamily protein | chr1:8560777-8563382 REVERSE LENGTH=393	92	43699	1	1	1	1
	183	AT1G18500.1	MAML-4, IPMS1 | methylthioalkylmalate synthase-like 4 | chr1:6369347-6372861 FORWARD LENGTH=631	101	69047	2	2	2	2			183	AT2G21870.1	MGP1 | copper ion binding										183	AT2G25430.1	| epsin N-terminal homology (ENTH) domain-containing protein / clathrin assembly protein-related | chr2:10822716-10824677 FORWARD LENGTH=653	92	72223	3	3	2	2
	184	AT5G66760.1	SDH1-1 | succinate dehydrogenase 1-1 | chr5:26653776-26657224 FORWARD LENGTH=634	101	70118	2	2	2	2			184	AT1G31190.1	IMPL1 | myo-inositol monophosphatase like 1 | chr1:11144861-11146800 FORWARD LENGTH=371	94	40650	2	2	1	1				184	AT5G27470.1	| seryl-tRNA synthetase / serine--tRNA ligase | chr5:9695087-9697154 FORWARD LENGTH=451	92	51964	3	3	1	1
	185	AT3G47960.1	| Major facilitator superfamily protein | chr3:17698126-17700771 REVERSE LENGTH=636	101	71362	2	2	1	1			185	AT5G66760.1	SDH1-1 | succinate dehydrogenase 1-1 | chr5:26653776-26657224 FORWARD LENGTH=634	93	70118	2	2	2	2				185	AT2G16440.1	MCM4 | Minichromosome maintenance (MCM2/3/5) family protein | chr2:7126536-7130665 REVERSE LENGTH=847	92	94058	5	5	1	1
	186	AT1G22850.1	| SNARE associated Golgi protein family | chr1:8080671-8082816 REVERSE LENGTH=344	101	37019	2	2	1	1			186	AT1G24180.1	IAR4 | Thiamin diphosphate-binding fold (THDP-binding) superfamily protein | chr1:8560777-8563382 REVERSE LENGTH=393	92	43699	1	1	1	1				186	AT1G19570.1	DHAR1, ATDHAR1, DHAR5 | dehydroascorbate reductase | chr1:6773462-6774413 REVERSE LENGTH=213	92	23718	2	2	2	2
	187	AT3G57150.1	NAP57, AtNAP57, CBF5, AtCBF5 | homologue of NAP57 | chr3:21154255-21155952 REVERSE LENGTH=565	101	63263	3	3	3	3			187	AT2G25430.1	| epsin N-terminal homology (ENTH) domain-containing protein / clathrin assembly protein-related | chr2:10822716-10824677 FORWARD LENGTH=653	92	72223	3	3	2	2				187	AT3G48520.1	CYP94B3 | cytochrome P450, family 94, subfamily B, polypeptide 3 | chr3:17975104-17976624 REVERSE LENGTH=506	92	57127	2	2	2	2
	188	AT3G10060.1	| FKBP-like peptidyl-prolyl cis-trans isomerase family protein | chr3:3102291-3103801 FORWARD LENGTH=230	100	24673	4	4	2	2			188	AT5G27470.1	| seryl-tRNA synthetase / serine--tRNA ligase | chr5:9695087-9697154 FORWARD LENGTH=451	92	51964	3	3	1	1				188	AT2G46170.1	| Reticulon family protein | chr2:18965410-18966940 FORWARD LENGTH=255	92	28761	2	2	1	1
	189	AT5G19370.1	| rhodanese-like domain-containing protein / PPIC-type PPIASE domain-containing protein | chr5:6524247-6526629 REVERSE LENGTH=299	100	33143	3	3	3	3			189	AT2G16440.1	MCM4 | Minichromosome maintenance (MCM2/3/5) family protein | chr2:7126536-7130665 REVERSE LENGTH=847	92	94058	5	5	1	1				189	AT5G62740.1	HIR1, ATHIR1 | SPFH/Band 7/PHB domain-containing membrane-associated protein family | chr5:25201320-25202535 FORWARD LENGTH=286	92	31641	3	3	2	2
	190	AT3G04340.1	emb2458 | FtsH extracellular protease family | chr3:1146943-1153341 REVERSE LENGTH=1320	100	152484	4	4	3	3			190	AT1G19570.1	DHAR1, ATDHAR1, DHAR5 | dehydroascorbate reductase | chr1:6773462-6774413 REVERSE LENGTH=213	92	23718	2	2	2	2				190	AT1G18500.1	MAML-4, IPMS1 | methylthioalkylmalate synthase-like 4 | chr1:6369347-6372861 FORWARD LENGTH=631	92	69047	2	2	2	2
	191	AT1G55860.1	UPL1 | ubiquitin-protein ligase 1 | chr1:20879900-20895393 REVERSE LENGTH=3930	99	434872	2	2	1	1			191	AT3G48520.1	CYP94B3 | cytochrome P450, family 94, subfamily B, polypeptide 3 | chr3:17975104-17976624 REVERSE LENGTH=506	92	57127	2	2	2	2				191	AT4G34700.1	CIB22, AtCIB22 | LYR family of Fe/S cluster biogenesis protein | chr4:16556874-16558362 FORWARD LENGTH=117	92	13654	2	2	2	2
	192	AT1G47420.1	SDH5 | succinate dehydrogenase 5 | chr1:17395774-17397176 REVERSE LENGTH=257	98	28134	2	2	2	2			192	AT2G46170.1	| Reticulon family protein | chr2:18965410-18966940 FORWARD LENGTH=255	92	28761	2	2	1	1				192	AT5G42310.1	| Pentatricopeptide repeat (PPR-like) superfamily protein | chr5:16915860-16918238 FORWARD LENGTH=709	92	80365	2	2	1	1
	193	AT4G30720.1	| FAD/NAD(P)-binding oxidoreductase family protein | chr4:14972212-14975461 REVERSE LENGTH=707	98	77364	2	2	2	2			193	AT5G62740.1	HIR1, ATHIR1 | SPFH/Band 7/PHB domain-containing membrane-associated protein family | chr5:25201320-25202535 FORWARD LENGTH=286	92	31641	3	3	2	2				193	AT1G31800.1	CYP97A3, LUT5 | cytochrome P450, family 97, subfamily A, polypeptide 3 | chr1:11396440-11399470 FORWARD LENGTH=595	91	66941	2	2	2	2
	194	AT5G42310.1	| Pentatricopeptide repeat (PPR-like) superfamily protein | chr5:16915860-16918238 FORWARD LENGTH=709	98	80365	2	2	2	2			194	AT1G18500.1	MAML-4, IPMS1 | methylthioalkylmalate synthase-like 4 | chr1:6369347-6372861 FORWARD LENGTH=631	92	69047	2	2	2	2				194	AT1G74730.1	| Protein of unknown function (DUF1118) | chr1:28078995-28079831 FORWARD LENGTH=198	91	20722	1	1	1	1
	195	AT4G29060.1	emb2726 | elongation factor Ts family protein | chr4:14317744-14321315 FORWARD LENGTH=953	97	104086	3	3	2	2			195	AT4G34700.1	CIB22, AtCIB22 | LYR family of Fe/S cluster biogenesis protein | chr4:16556874-16558362 FORWARD LENGTH=117	92	13654	2	2	2	2				195	AT3G54840.1	ARA6, ATRABF1, ARA-6, ATRAB5C | Ras-related small GTP-binding family protein | chr3:20318597-20320782 FORWARD LENGTH=202	90	21967	2	2	1	1
	196	AT3G19490.1	ATNHD1, NHD1 | sodium:hydrogen antiporter 1 | chr3:6754875-6758127 REVERSE LENGTH=576	97	61467	2	2	2	2			196	AT5G42310.1	| Pentatricopeptide repeat (PPR-like) superfamily protein | chr5:16915860-16918238 FORWARD LENGTH=709	92	80365	2	2	1	1				196	AT3G08510.1	ATPLC2, PLC2 | phospholipase C 2 | chr3:2582626-2585556 REVERSE LENGTH=581	90	66402	2	2	2	2
	197	AT3G56190.1	ALPHA-SNAP2, ASNAP | alpha-soluble NSF attachment protein 2 | chr3:20846119-20848356 REVERSE LENGTH=289	96	33102	2	2	1	1			197	AT1G31800.1	CYP97A3, LUT5 | cytochrome P450, family 97, subfamily A, polypeptide 3 | chr1:11396440-11399470 FORWARD LENGTH=595	91	66941	2	2	2	2				197	AT2G21630.1	| Sec23/Sec24 protein transport family protein | chr2:9250346-9253829 FORWARD LENGTH=761	90	85557	1	1	1	1
	198	AT3G07100.1	ERMO2, SEC24A | Sec23/Sec24 protein transport family protein | chr3:2245689-2250077 REVERSE LENGTH=1038	96	114485	2	2	2	2			198	AT1G74730.1	| Protein of unknown function (DUF1118) | chr1:28078995-28079831 FORWARD LENGTH=198	91	20722	1	1	1	1				198	AT2G23350.1	PAB4, PABP4 | poly(A) binding protein 4 | chr2:9943209-9946041 FORWARD LENGTH=662	89	71929	1	1	1	1
	199	AT1G75950.1	SKP1, ASK1, ATSKP1, SKP1A, UIP1 | S phase kinase-associated protein 1 | chr1:28516715-28517454 FORWARD LENGTH=160	95	17984	1	1	1	1			199	AT3G54840.1	ARA6, ATRABF1, ARA-6, ATRAB5C | Ras-related small GTP-binding family protein | chr3:20318597-20320782 FORWARD LENGTH=202	90	21967	2	2	1	1				199	AT3G54360.1	| zinc ion binding | chr3:20128570-20131581 REVERSE LENGTH=405	89	45237	2	2	2	2
	200	AT5G64940.1	ATATH13, ATH13, ATOSA1, OSA1 | ABC2 homolog 13 | chr5:25949116-25953326 FORWARD LENGTH=761	95	86062	3	3	3	3			200	AT3G08510.1	ATPLC2, PLC2 | phospholipase C 2 | chr3:2582626-2585556 REVERSE LENGTH=581	90	66402	2	2	2	2				200	AT1G64950.1	CYP89A5 | cytochrome P450, family 89, subfamily A, polypeptide 5 | chr1:24127587-24129119 FORWARD LENGTH=510	88	59262	1	1	1	1
	201	AT3G06980.1	| DEA(D/H)-box RNA helicase family protein | chr3:2201531-2204662 FORWARD LENGTH=781	94	87881	2	2	2	2			201	AT2G21630.1	| Sec23/Sec24 protein transport family protein | chr2:9250346-9253829 FORWARD LENGTH=761	90	85557	1	1	1	1				201	AT4G39520.1	| GTP-binding protein-related | chr4:18371329-18374000 REVERSE LENGTH=369	87	41440	1	1	1	1
	202	AT3G53560.1	| Tetratricopeptide repeat (TPR)-like superfamily protein | chr3:19859954-19860976 REVERSE LENGTH=340	94	38778	2	2	2	2			202	AT2G23350.1	PAB4, PABP4 | poly(A) binding protein 4 | chr2:9943209-9946041 FORWARD LENGTH=662	89	71929	1	1	1	1				202	AT1G71820.1	SEC6 | SEC6 | chr1:27010022-27016745 FORWARD LENGTH=752	87	86217	2	2	2	2
	203	AT1G31410.1	| putrescine-binding periplasmic protein-related | chr1:11247094-11249345 REVERSE LENGTH=524	94	58440	1	1	1	1			203	AT3G54360.1	| zinc ion binding | chr3:20128570-20131581 REVERSE LENGTH=405	89	45237	2	2	2	2				203	AT1G16880.1	| uridylyltransferase-related | chr1:5773796-5776125 FORWARD LENGTH=290	87	31413	3	3	2	2
	204	AT1G70730.1	PGM2 | Phosphoglucomutase/phosphomannomutase family protein | chr1:26669020-26672726 REVERSE LENGTH=585	94	63626	2	2	2	2			204	AT1G64950.1	CYP89A5 | cytochrome P450, family 89, subfamily A, polypeptide 5 | chr1:24127587-24129119 FORWARD LENGTH=510	88	59262	1	1	1	1				204	AT4G12830.1	| alpha/beta-Hydrolases superfamily protein | chr4:7531189-7533327 FORWARD LENGTH=393	86	43965	1	1	1	1
	205	AT5G46580.1	| pentatricopeptide (PPR) repeat-containing protein | chr5:18897510-18899645 REVERSE LENGTH=711	94	81563	2	2	1	1			205	AT4G39520.1	| GTP-binding protein-related | chr4:18371329-18374000 REVERSE LENGTH=369	87	41440	1	1	1	1				205	AT3G49430.1	SRp34a, SR34a, At-SR34a | SER/ARG-rich protein 34A | chr3:18332668-18334829 FORWARD LENGTH=300	86	33763	2	2	2	2
	206	AT5G27380.1	GSH2, GSHB | glutathione synthetase 2 | chr5:9668211-9670912 REVERSE LENGTH=539	94	60555	1	1	1	1			206	AT1G71820.1	SEC6 | SEC6 | chr1:27010022-27016745 FORWARD LENGTH=752	87	86217	2	2	2	2				206	AT1G09630.1	ATRAB11C, ATRABA2A, ATRAB-A2A, RAB-A2A, RAB11c | RAB GTPase 11C | chr1:3118350-3119571 REVERSE LENGTH=217	86	24231	2	2	2	2
	207	AT1G56110.1	NOP56 | homolog of nucleolar protein NOP56 | chr1:20984544-20986893 REVERSE LENGTH=522	94	58820	2	2	2	2			207	AT1G16880.1	| uridylyltransferase-related | chr1:5773796-5776125 FORWARD LENGTH=290	87	31413	3	3	2	2				207	AT4G23940.1	| FtsH extracellular protease family | chr4:12437108-12441841 FORWARD LENGTH=946	86	105661	2	2	2	2
	208	AT2G31790.1	| UDP-Glycosyltransferase superfamily protein | chr2:13518269-13520167 FORWARD LENGTH=457	93	51921	2	2	2	2			208	AT4G12830.1	| alpha/beta-Hydrolases superfamily protein | chr4:7531189-7533327 FORWARD LENGTH=393	86	43965	1	1	1	1				208	AT3G05500.1	| Rubber elongation factor protein (REF) | chr3:1593540-1594802 FORWARD LENGTH=246	85	27269	1	1	1	1
	209	AT5G14220.1	HEMG2, MEE61, PPO2 | Flavin containing amine oxidoreductase family | chr5:4583506-4587369 REVERSE LENGTH=508	93	55825	2	2	2	2			209	AT3G49430.1	SRp34a, SR34a, At-SR34a | SER/ARG-rich protein 34A | chr3:18332668-18334829 FORWARD LENGTH=300	86	33763	2	2	2	2				209	AT4G35830.1	ACO1 | aconitase 1 | chr4:16973007-16977949 REVERSE LENGTH=898	85	98642	2	2	2	2
	210	AT3G02260.1	BIG, DOC1, TIR3, UMB1, ASA1, LPR1, CRM1 | auxin transport protein (BIG) | chr3:431152-448489 REVERSE LENGTH=5098	93	573184	2	2	2	2			210	AT1G09630.1	ATRAB11C, ATRABA2A, ATRAB-A2A, RAB-A2A, RAB11c | RAB GTPase 11C | chr1:3118350-3119571 REVERSE LENGTH=217	86	24231	2	2	2	2				210	AT5G62530.1	ALDH12A1, ATP5CDH, P5CDH | aldehyde dehydrogenase 12A1 | chr5:25099768-25103159 REVERSE LENGTH=556	84	62102	2	2	2	2
	211	AT2G37660.1	| NAD(P)-binding Rossmann-fold superfamily protein | chr2:15795481-15796977 REVERSE LENGTH=325	93	34950	2	2	1	1			211	AT4G23940.1	| FtsH extracellular protease family | chr4:12437108-12441841 FORWARD LENGTH=946	86	105661	2	2	2	2				211	AT3G49870.1	ATARLA1C, ARLA1C | ADP-ribosylation factor-like A1C | chr3:18492674-18494021 REVERSE LENGTH=184	84	20574	1	1	1	1
	212	AT2G26570.1	WEB1 | Plant protein of unknown function (DUF827) | chr2:11299565-11302076 FORWARD LENGTH=807	92	89332	2	2	1	1			212	AT3G05500.1	| Rubber elongation factor protein (REF) | chr3:1593540-1594802 FORWARD LENGTH=246	85	27269	1	1	1	1				212	AT5G63910.1	FCLY | farnesylcysteine lyase | chr5:25572053-25574077 REVERSE LENGTH=500	84	55493	1	1	1	1
	213	AT5G14660.1	PDF1B, DEF2, ATDEF2 | peptide deformylase 1B | chr5:4727129-4728671 REVERSE LENGTH=273	91	30775	1	1	1	1			213	AT4G35830.1	ACO1 | aconitase 1 | chr4:16973007-16977949 REVERSE LENGTH=898	85	98642	2	2	2	2				213	AT1G21640.1	NADK2, ATNADK2 | NAD kinase 2 | chr1:7588726-7592669 FORWARD LENGTH=985	83	109993	2	2	1	1
	214	AT2G23350.1	PAB4, PABP4 | poly(A) binding protein 4 | chr2:9943209-9946041 FORWARD LENGTH=662	91	71929	2	2	2	2			214	AT5G62530.1	ALDH12A1, ATP5CDH, P5CDH | aldehyde dehydrogenase 12A1 | chr5:25099768-25103159 REVERSE LENGTH=556	84	62102	2	2	2	2				214	AT4G33520.2	PAA1, HMA6 | P-type ATP-ase 1 | chr4:16118993-16125849 FORWARD LENGTH=949	83	100532	1	1	1	1
	215	AT1G19570.1	DHAR1, ATDHAR1, DHAR5 | dehydroascorbate reductase | chr1:6773462-6774413 REVERSE LENGTH=213	90	23718	2	2	2	2			215	AT3G49870.1	ATARLA1C, ARLA1C | ADP-ribosylation factor-like A1C | chr3:18492674-18494021 REVERSE LENGTH=184	84	20574	1	1	1	1				215	AT3G10350.1	| P-loop containing nucleoside triphosphate hydrolases superfamily protein | chr3:3208310-3210678 FORWARD LENGTH=411	83	44909	2	2	2	2
	216	AT2G43180.1	| Phosphoenolpyruvate carboxylase family protein | chr2:17953719-17955774 REVERSE LENGTH=479	90	52322	1	1	1	1			216	AT5G63910.1	FCLY | farnesylcysteine lyase | chr5:25572053-25574077 REVERSE LENGTH=500	84	55493	1	1	1	1				216	AT5G58330.1	| lactate/malate dehydrogenase family protein | chr5:23580010-23582287 REVERSE LENGTH=443	82	48700	2	2	2	2
	217	AT2G03140.1	| alpha/beta-Hydrolases superfamily protein | chr2:942000-949337 FORWARD LENGTH=1797	89	196573	2	2	2	2			217	AT1G21640.1	NADK2, ATNADK2 | NAD kinase 2 | chr1:7588726-7592669 FORWARD LENGTH=985	83	109993	2	2	1	1				217	AT3G54900.1	CXIP1, ATGRXCP | CAX interacting protein 1 | chr3:20341850-20342371 REVERSE LENGTH=173	82	19481	1	1	1	1
	218	AT5G62740.1	HIR1, ATHIR1 | SPFH/Band 7/PHB domain-containing membrane-associated protein family | chr5:25201320-25202535 FORWARD LENGTH=286	89	31641	2	2	2	2			218	AT4G33520.2	PAA1, HMA6 | P-type ATP-ase 1 | chr4:16118993-16125849 FORWARD LENGTH=949	83	100532	1	1	1	1				218	AT4G31530.1	| NAD(P)-binding Rossmann-fold superfamily protein | chr4:15282281-15284064 FORWARD LENGTH=324	82	35298	2	2	2	2
	219	AT3G08590.1	| Phosphoglycerate mutase, 2,3-bisphosphoglycerate-independent | chr3:2608683-2611237 REVERSE LENGTH=560	89	60864	2	2	2	2			219	AT3G10350.1	| P-loop containing nucleoside triphosphate hydrolases superfamily protein | chr3:3208310-3210678 FORWARD LENGTH=411	83	44909	2	2	2	2				219	AT1G79440.1	ALDH5F1, SSADH1, SSADH | aldehyde dehydrogenase 5F1 | chr1:29882525-29887275 REVERSE LENGTH=528	82	56845	2	2	2	2
	220	AT3G49560.1	| Mitochondrial import inner membrane translocase subunit Tim17/Tim22/Tim23 family protein | chr3:18370644-18371821 FORWARD LENGTH=261	89	27964	2	2	2	2			220	AT5G58330.1	| lactate/malate dehydrogenase family protein | chr5:23580010-23582287 REVERSE LENGTH=443	82	48700	2	2	2	2				220	AT3G04340.1	emb2458 | FtsH extracellular protease family | chr3:1146943-1153341 REVERSE LENGTH=1320	82	152484	3	3	1	1
	221	AT1G04530.1	TPR4 | Tetratricopeptide repeat (TPR)-like superfamily protein | chr1:1234456-1235895 REVERSE LENGTH=310	89	34715	2	2	2	2			221	AT3G54900.1	CXIP1, ATGRXCP | CAX interacting protein 1 | chr3:20341850-20342371 REVERSE LENGTH=173	82	19481	1	1	1	1				221	AT5G08180.1	| Ribosomal protein L7Ae/L30e/S12e/Gadd45 family protein | chr5:2631843-2633374 REVERSE LENGTH=156	82	17167	1	1	1	1
	222	AT5G07440.1	GDH2 | glutamate dehydrogenase 2 | chr5:2356153-2358012 FORWARD LENGTH=411	88	44947	3	3	3	3			222	AT4G31530.1	| NAD(P)-binding Rossmann-fold superfamily protein | chr4:15282281-15284064 FORWARD LENGTH=324	82	35298	2	2	2	2				222	AT1G20960.1	emb1507 | U5 small nuclear ribonucleoprotein helicase, putative | chr1:7302591-7309914 REVERSE LENGTH=2171	81	247777	2	2	2	2
	223	AT2G41100.3	TCH3, ATCAL4 | Calcium-binding EF hand family protein | chr2:17138336-17139406 FORWARD LENGTH=289	88	32873	1	1	1	1			223	AT1G79440.1	ALDH5F1, SSADH1, SSADH | aldehyde dehydrogenase 5F1 | chr1:29882525-29887275 REVERSE LENGTH=528	82	56845	2	2	2	2				223	AT5G47880.1	ERF1-1 | eukaryotic release factor 1-1 | chr5:19386555-19387865 REVERSE LENGTH=436	81	48831	2	2	2	2
	224	AT2G42730.1	| F-box family protein | chr2:17787454-17791218 REVERSE LENGTH=737	88	84544	4	4	1	1			224	AT3G04340.1	emb2458 | FtsH extracellular protease family | chr3:1146943-1153341 REVERSE LENGTH=1320	82	152484	3	3	1	1				224	AT1G04530.1	TPR4 | Tetratricopeptide repeat (TPR)-like superfamily protein | chr1:1234456-1235895 REVERSE LENGTH=310	81	34715	2	2	2	2
	225	AT1G52590.1	| Putative thiol-disulphide oxidoreductase DCC | chr1:19589224-19590231 REVERSE LENGTH=172	88	19834	1	1	1	1			225	AT5G08180.1	| Ribosomal protein L7Ae/L30e/S12e/Gadd45 family protein | chr5:2631843-2633374 REVERSE LENGTH=156	82	17167	1	1	1	1				225	AT1G22920.1	CSN5A, JAB1, AJH1 | COP9 signalosome 5A | chr1:8109882-8111895 REVERSE LENGTH=357	81	39799	1	1	1	1
	226	AT1G54350.1	| ABC transporter family protein | chr1:20286917-20290245 FORWARD LENGTH=706	87	80188	1	1	1	1			226	AT1G20960.1	emb1507 | U5 small nuclear ribonucleoprotein helicase, putative | chr1:7302591-7309914 REVERSE LENGTH=2171	81	247777	2	2	2	2				226	AT3G52380.1	CP33, PDE322 | chloroplast RNA-binding protein 33 | chr3:19421619-19422855 FORWARD LENGTH=329	80	35860	2	2	2	2
	227	AT1G60780.1	HAP13 | Clathrin adaptor complexes medium subunit family protein | chr1:22369289-22371885 REVERSE LENGTH=428	87	49139	3	3	3	3			227	AT5G47880.1	ERF1-1 | eukaryotic release factor 1-1 | chr5:19386555-19387865 REVERSE LENGTH=436	81	48831	2	2	2	2				227	AT3G53560.1	| Tetratricopeptide repeat (TPR)-like superfamily protein | chr3:19859954-19860976 REVERSE LENGTH=340	80	38778	2	2	2	2
	228	AT3G07670.1	| Rubisco methyltransferase family protein | chr3:2451651-2454617 FORWARD LENGTH=504	87	57945	1	1	1	1			228	AT1G04530.1	TPR4 | Tetratricopeptide repeat (TPR)-like superfamily protein | chr1:1234456-1235895 REVERSE LENGTH=310	81	34715	2	2	2	2				228	AT1G60940.1	SNRK2-10, SNRK2.10, SRK2B | SNF1-related protein kinase 2.10 | chr1:22439398-22441896 REVERSE LENGTH=361	80	41290	2	2	2	2
	229	AT1G29470.1	| S-adenosyl-L-methionine-dependent methyltransferases superfamily protein | chr1:10310424-10313369 REVERSE LENGTH=770	86	87793	2	2	1	1			229	AT1G22920.1	CSN5A, JAB1, AJH1 | COP9 signalosome 5A | chr1:8109882-8111895 REVERSE LENGTH=357	81	39799	1	1	1	1				229	AT4G10000.1	| Thioredoxin family protein | chr4:6260707-6263053 REVERSE LENGTH=333	79	37309	1	1	1	1
	230	AT1G01560.2	ATMPK11, MPK11 | MAP kinase 11 | chr1:202345-204189 FORWARD LENGTH=369	86	42725	1	1	1	1			230	AT3G52380.1	CP33, PDE322 | chloroplast RNA-binding protein 33 | chr3:19421619-19422855 FORWARD LENGTH=329	80	35860	2	2	2	2				230	AT3G13772.1	TMN7, AtTMN7 | transmembrane nine 7 | chr3:4521712-4524394 REVERSE LENGTH=641	79	74645	1	1	1	1
	231	AT4G02010.1	| Protein kinase superfamily protein | chr4:881457-885222 FORWARD LENGTH=725	86	79457	4	4	1	1			231	AT3G53560.1	| Tetratricopeptide repeat (TPR)-like superfamily protein | chr3:19859954-19860976 REVERSE LENGTH=340	80	38778	2	2	2	2				231	AT1G20450.1	LTI29, LTI45, ERD10 | Dehydrin family protein | chr1:7088235-7089107 REVERSE LENGTH=260	79	29530	1	1	1	1
	232	AT4G17140.1	| pleckstrin homology (PH) domain-containing protein | chr4:9613617-9636618 REVERSE LENGTH=4216	85	473792	2	2	2	2			232	AT1G60940.1	SNRK2-10, SNRK2.10, SRK2B | SNF1-related protein kinase 2.10 | chr1:22439398-22441896 REVERSE LENGTH=361	80	41290	2	2	2	2				232	AT2G30390.1	FC2, FC-II, ATFC-II | ferrochelatase 2 | chr2:12951242-12953985 REVERSE LENGTH=512	79	56767	2	2	1	1
	233	AT2G38360.1	PRA1.B4 | prenylated RAB acceptor 1.B4 | chr2:16069840-16070502 REVERSE LENGTH=220	85	23793	2	2	1	1			233	AT4G10000.1	| Thioredoxin family protein | chr4:6260707-6263053 REVERSE LENGTH=333	79	37309	1	1	1	1				233	AT4G03520.1	ATHM2 | Thioredoxin superfamily protein | chr4:1562585-1564055 REVERSE LENGTH=186	79	20484	1	1	1	1
	234	AT2G30390.1	FC2, FC-II, ATFC-II | ferrochelatase 2 | chr2:12951242-12953985 REVERSE LENGTH=512	84	56767	2	2	2	2			234	AT3G13772.1	TMN7, AtTMN7 | transmembrane nine 7 | chr3:4521712-4524394 REVERSE LENGTH=641	79	74645	1	1	1	1				234	AT1G19910.1	AVA-P2, AVA-2PE, ATVHA-C2 | ATPase, F0/V0 complex, subunit C protein | chr1:6913317-6914322 FORWARD LENGTH=165	79	16724	2	2	1	1
	235	AT3G14390.1	| Pyridoxal-dependent decarboxylase family protein | chr3:4806771-4808954 FORWARD LENGTH=484	84	53937	2	2	2	2			235	AT1G20450.1	LTI29, LTI45, ERD10 | Dehydrin family protein | chr1:7088235-7089107 REVERSE LENGTH=260	79	29530	1	1	1	1				235	AT5G45170.1	| Haloacid dehalogenase-like hydrolase (HAD) superfamily protein | chr5:18270555-18273129 REVERSE LENGTH=372	78	41083	2	2	2	2
	236	AT5G08160.1	ATPK3, PK3 | serine/threonine protein kinase 3 | chr5:2625903-2627942 REVERSE LENGTH=347	84	38842	1	1	1	1			236	AT2G30390.1	FC2, FC-II, ATFC-II | ferrochelatase 2 | chr2:12951242-12953985 REVERSE LENGTH=512	79	56767	2	2	1	1				236	AT1G04620.1	| coenzyme F420 hydrogenase family / dehydrogenase, beta subunit family | chr1:1282869-1286492 REVERSE LENGTH=462	78	52088	2	2	2	2
	237	AT1G64510.1	| Translation elongation factor EF1B/ribosomal protein S6 family protein | chr1:23954993-23956205 REVERSE LENGTH=207	83	22930	2	2	2	2			237	AT4G03520.1	ATHM2 | Thioredoxin superfamily protein | chr4:1562585-1564055 REVERSE LENGTH=186	79	20484	1	1	1	1				237	AT1G01560.2	ATMPK11, MPK11 | MAP kinase 11 | chr1:202345-204189 FORWARD LENGTH=369	78	42725	2	2	1	1
	238	AT1G63660.1	| GMP synthase (glutamine-hydrolyzing), putative / glutamine amidotransferase, putative | chr1:23604127-23607080 REVERSE LENGTH=534	83	59600	2	2	2	2			238	AT1G19910.1	AVA-P2, AVA-2PE, ATVHA-C2 | ATPase, F0/V0 complex, subunit C protein | chr1:6913317-6914322 FORWARD LENGTH=165	79	16724	2	2	1	1				238	AT5G41950.1	| Tetratricopeptide repeat (TPR)-like superfamily protein | chr5:16785825-16789360 FORWARD LENGTH=565	78	62543	2	2	1	1
	239	AT3G28860.1	ATMDR1, ATMDR11, PGP19, MDR11, MDR1, ATPGP19, ABCB19, ATABCB19 | ATP binding cassette subfamily B19 | chr3:10870287-10877286 REVERSE LENGTH=1252	83	137116	2	2	2	2			239	AT5G45170.1	| Haloacid dehalogenase-like hydrolase (HAD) superfamily protein | chr5:18270555-18273129 REVERSE LENGTH=372	78	41083	2	2	2	2				239	AT5G14220.1	HEMG2, MEE61, PPO2 | Flavin containing amine oxidoreductase family | chr5:4583506-4587369 REVERSE LENGTH=508	78	55825	2	2	2	2
	240	AT2G32480.1	ARASP | ARABIDOPSIS SERIN PROTEASE | chr2:13788679-13790022 REVERSE LENGTH=447	82	48696	2	2	1	1			240	AT1G04620.1	| coenzyme F420 hydrogenase family / dehydrogenase, beta subunit family | chr1:1282869-1286492 REVERSE LENGTH=462	78	52088	2	2	2	2				240	AT5G52920.1	PKP1, PKP-BETA1, PKP2 | plastidic pyruvate kinase beta subunit 1 | chr5:21463680-21466612 FORWARD LENGTH=579	78	63711	1	1	1	1
	241	AT3G01540.1	DRH1, ATDRH1 | DEAD box RNA helicase 1 | chr3:213077-216142 REVERSE LENGTH=618	82	67782	2	2	2	2			241	AT1G01560.2	ATMPK11, MPK11 | MAP kinase 11 | chr1:202345-204189 FORWARD LENGTH=369	78	42725	2	2	1	1				241	AT1G71480.1	| Nuclear transport factor 2 (NTF2) family protein | chr1:26932079-26933086 FORWARD LENGTH=216	77	23643	2	2	1	1
	242	AT2G18330.1	| AAA-type ATPase family protein | chr2:7965829-7968915 FORWARD LENGTH=636	82	71288	2	2	2	2			242	AT5G41950.1	| Tetratricopeptide repeat (TPR)-like superfamily protein | chr5:16785825-16789360 FORWARD LENGTH=565	78	62543	2	2	1	1				242	AT4G27500.1	PPI1 | proton pump interactor 1 | chr4:13743614-13745900 FORWARD LENGTH=612	77	68929	2	2	2	2
	243	AT3G63170.1	| Chalcone-flavanone isomerase family protein | chr3:23334675-23335993 FORWARD LENGTH=279	82	30468	2	2	2	2			243	AT5G14220.1	HEMG2, MEE61, PPO2 | Flavin containing amine oxidoreductase family | chr5:4583506-4587369 REVERSE LENGTH=508	78	55825	2	2	2	2				243	AT3G26290.1	CYP71B26 | cytochrome P450, family 71, subfamily B, polypeptide 26 | chr3:9632770-9634439 REVERSE LENGTH=500	77	57274	2	2	2	2
	244	AT3G62910.1	APG3 | Peptide chain release factor 1 | chr3:23257661-23260386 REVERSE LENGTH=422	82	47821	3	3	1	1			244	AT5G52920.1	PKP1, PKP-BETA1, PKP2 | plastidic pyruvate kinase beta subunit 1 | chr5:21463680-21466612 FORWARD LENGTH=579	78	63711	1	1	1	1				244	AT4G19120.1	ERD3 | S-adenosyl-L-methionine-dependent methyltransferases superfamily protein | chr4:10460665-10463034 REVERSE LENGTH=600	77	69115	2	2	2	2
	245	AT5G50530.1	| CBS / octicosapeptide/Phox/Bemp1 (PB1) domains-containing protein | chr5:20571876-20574922 REVERSE LENGTH=548	81	60004	2	2	2	2			245	AT1G71480.1	| Nuclear transport factor 2 (NTF2) family protein | chr1:26932079-26933086 FORWARD LENGTH=216	77	23643	2	2	1	1				245	AT2G22780.1	PMDH1 | peroxisomal NAD-malate dehydrogenase 1 | chr2:9689995-9691923 REVERSE LENGTH=354	76	37763	2	2	1	1
	246	AT5G67385.1	| Phototropic-responsive NPH3 family protein | chr5:26884754-26887083 FORWARD LENGTH=604	81	67976	1	1	1	1			246	AT4G27500.1	PPI1 | proton pump interactor 1 | chr4:13743614-13745900 FORWARD LENGTH=612	77	68929	2	2	2	2				246	AT3G61220.1	| NAD(P)-binding Rossmann-fold superfamily protein | chr3:22663025-22664316 FORWARD LENGTH=296	76	33013	2	2	2	2
	247	AT1G02475.1	| Polyketide cyclase/dehydrase and lipid transport superfamily protein | chr1:514110-515331 REVERSE LENGTH=219	80	25205	1	1	1	1			247	AT3G26290.1	CYP71B26 | cytochrome P450, family 71, subfamily B, polypeptide 26 | chr3:9632770-9634439 REVERSE LENGTH=500	77	57274	2	2	2	2				247	AT2G17340.1	| Uncharacterised conserved protein (UCP030210) | chr2:7541615-7544089 REVERSE LENGTH=367	76	41108	1	1	1	1
	248	AT5G52110.1	HCF208, CCB2 | Protein of unknown function (DUF2930) | chr5:21172653-21173953 REVERSE LENGTH=275	80	30726	2	2	2	2			248	AT4G19120.1	ERD3 | S-adenosyl-L-methionine-dependent methyltransferases superfamily protein | chr4:10460665-10463034 REVERSE LENGTH=600	77	69115	2	2	2	2				248	AT2G20920.1	| Protein of unknown function (DUF3353) | chr2:8998728-8999789 FORWARD LENGTH=287	76	30553	2	2	2	2
	249	AT1G49750.1	| Leucine-rich repeat (LRR) family protein | chr1:18411177-18412779 REVERSE LENGTH=494	80	55017	2	2	1	1			249	AT2G22780.1	PMDH1 | peroxisomal NAD-malate dehydrogenase 1 | chr2:9689995-9691923 REVERSE LENGTH=354	76	37763	2	2	1	1				249	AT5G53170.1	FTSH11 | FTSH protease 11 | chr5:21563023-21567922 REVERSE LENGTH=806	75	88984	1	1	1	1
	250	AT5G48790.1	| Domain of unknown function (DUF1995) | chr5:19780010-19781977 REVERSE LENGTH=316	80	36067	3	3	2	2			250	AT3G61220.1	| NAD(P)-binding Rossmann-fold superfamily protein | chr3:22663025-22664316 FORWARD LENGTH=296	76	33013	2	2	2	2				250	AT1G74070.1	| Cyclophilin-like peptidyl-prolyl cis-trans isomerase family protein | chr1:27851749-27852861 REVERSE LENGTH=317	75	34537	2	2	2	2
	251	AT3G01910.1	SOX, AT-SO, AtSO | sulfite oxidase | chr3:314919-317274 REVERSE LENGTH=393	79	43440	2	2	2	2			251	AT2G17340.1	| Uncharacterised conserved protein (UCP030210) | chr2:7541615-7544089 REVERSE LENGTH=367	76	41108	1	1	1	1				251	AT4G19210.1	ATRLI2, RLI2 | RNAse l inhibitor protein 2 | chr4:10501906-10504776 FORWARD LENGTH=605	75	69036	2	2	2	2
	252	AT4G30210.1	ATR2, AR2 | P450 reductase 2 | chr4:14796900-14800578 FORWARD LENGTH=712	79	79482	1	1	1	1			252	AT2G20920.1	| Protein of unknown function (DUF3353) | chr2:8998728-8999789 FORWARD LENGTH=287	76	30553	2	2	2	2				252	AT5G20280.1	ATSPS1F, SPS1F | sucrose phosphate synthase 1F | chr5:6844994-6849997 REVERSE LENGTH=1043	75	117707	3	3	2	2
	253	AT1G74070.1	| Cyclophilin-like peptidyl-prolyl cis-trans isomerase family protein | chr1:27851749-27852861 REVERSE LENGTH=317	79	34537	2	2	2	2			253	AT5G53170.1	FTSH11 | FTSH protease 11 | chr5:21563023-21567922 REVERSE LENGTH=806	75	88984	1	1	1	1				253	AT4G34200.1	EDA9 | D-3-phosphoglycerate dehydrogenase | chr4:16374041-16376561 REVERSE LENGTH=603	75	63516	2	2	2	2
	254	AT1G20960.1	emb1507 | U5 small nuclear ribonucleoprotein helicase, putative | chr1:7302591-7309914 REVERSE LENGTH=2171	79	247777	2	2	2	2			254	AT1G74070.1	| Cyclophilin-like peptidyl-prolyl cis-trans isomerase family protein | chr1:27851749-27852861 REVERSE LENGTH=317	75	34537	2	2	2	2				254	AT5G46580.1	| pentatricopeptide (PPR) repeat-containing protein | chr5:18897510-18899645 REVERSE LENGTH=711	75	81563	1	1	1	1
	255	AT5G04740.1	| ACT domain-containing protein | chr5:1368713-1371391 REVERSE LENGTH=301	78	33313	2	2	2	2			255	AT4G19210.1	ATRLI2, RLI2 | RNAse l inhibitor protein 2 | chr4:10501906-10504776 FORWARD LENGTH=605	75	69036	2	2	2	2				255	AT1G72170.1	| Domain of unknown function (DUF543) | chr1:27156403-27157516 FORWARD LENGTH=102	75	10837	1	1	1	1
	256	AT3G06860.1	MFP2, ATMFP2 | multifunctional protein 2 | chr3:2161926-2166009 FORWARD LENGTH=725	78	79204	2	2	2	2			256	AT5G20280.1	ATSPS1F, SPS1F | sucrose phosphate synthase 1F | chr5:6844994-6849997 REVERSE LENGTH=1043	75	117707	3	3	2	2				256	AT1G45201.1	ATTLL1, TLL1 | triacylglycerol lipase-like 1 | chr1:17123889-17128462 FORWARD LENGTH=479	75	54925	1	1	1	1
	257	AT1G54570.1	| Esterase/lipase/thioesterase family protein | chr1:20380649-20384953 REVERSE LENGTH=704	78	78476	2	2	1	1			257	AT4G34200.1	EDA9 | D-3-phosphoglycerate dehydrogenase | chr4:16374041-16376561 REVERSE LENGTH=603	75	63516	2	2	2	2				257	AT5G49760.1	| Leucine-rich repeat protein kinase family protein | chr5:20216679-20221052 FORWARD LENGTH=953	75	105240	1	1	1	1
	258	AT5G13410.1	| FKBP-like peptidyl-prolyl cis-trans isomerase family protein | chr5:4299830-4301706 REVERSE LENGTH=256	78	27945	2	2	2	2			258	AT5G46580.1	| pentatricopeptide (PPR) repeat-containing protein | chr5:18897510-18899645 REVERSE LENGTH=711	75	81563	1	1	1	1				258	AT2G41790.1	| Insulinase (Peptidase family M16) family protein | chr2:17429453-17436110 REVERSE LENGTH=970	75	111385	2	2	1	1
	259	AT3G06720.1	AT-IMP, ATKAP ALPHA, AIMP ALPHA, IMPA-1, IMPA1 | importin alpha isoform 1 | chr3:2120559-2123555 FORWARD LENGTH=532	78	59114	2	2	1	1			259	AT1G72170.1	| Domain of unknown function (DUF543) | chr1:27156403-27157516 FORWARD LENGTH=102	75	10837	1	1	1	1				259	AT5G22500.1	FAR1 | fatty acid reductase 1 | chr5:7470541-7473916 FORWARD LENGTH=491	74	55675	2	2	1	1
	260	AT1G30120.1	PDH-E1 BETA | pyruvate dehydrogenase E1 beta | chr1:10584350-10586477 REVERSE LENGTH=406	78	44584	2	2	1	1			260	AT1G45201.1	ATTLL1, TLL1 | triacylglycerol lipase-like 1 | chr1:17123889-17128462 FORWARD LENGTH=479	75	54925	1	1	1	1				260	AT1G29670.1	| GDSL-like Lipase/Acylhydrolase superfamily protein | chr1:10375843-10377717 FORWARD LENGTH=363	74	40307	1	1	1	1
	261	AT4G31300.1	PBA1 | N-terminal nucleophile aminohydrolases (Ntn hydrolases) superfamily protein | chr4:15188927-15190935 FORWARD LENGTH=233	77	25182	1	1	1	1			261	AT5G49760.1	| Leucine-rich repeat protein kinase family protein | chr5:20216679-20221052 FORWARD LENGTH=953	75	105240	1	1	1	1				261	AT3G16910.1	AAE7, ACN1 | acyl-activating enzyme 7 | chr3:5773231-5775411 REVERSE LENGTH=569	74	63422	1	1	1	1
	262	AT5G14030.1	| translocon-associated protein beta (TRAPB) family protein | chr5:4526878-4528253 FORWARD LENGTH=195	77	21137	1	1	1	1			262	AT2G41790.1	| Insulinase (Peptidase family M16) family protein | chr2:17429453-17436110 REVERSE LENGTH=970	75	111385	2	2	1	1				262	AT5G48790.1	| Domain of unknown function (DUF1995) | chr5:19780010-19781977 REVERSE LENGTH=316	74	36067	2	2	2	2
	263	AT2G43970.1	| RNA-binding protein | chr2:18205535-18208031 REVERSE LENGTH=545	77	60736	1	1	1	1			263	AT5G22500.1	FAR1 | fatty acid reductase 1 | chr5:7470541-7473916 FORWARD LENGTH=491	74	55675	2	2	1	1				263	AT1G64770.1	NDF2, NDH45 | NDH-dependent cyclic electron flow 1 | chr1:24057549-24059415 FORWARD LENGTH=348	73	38211	1	1	1	1
	264	AT1G20330.1	SMT2, CVP1, FRL1 | sterol methyltransferase 2 | chr1:7038968-7040053 REVERSE LENGTH=361	76	40700	2	2	2	2			264	AT1G29670.1	| GDSL-like Lipase/Acylhydrolase superfamily protein | chr1:10375843-10377717 FORWARD LENGTH=363	74	40307	1	1	1	1				264	AT2G20760.1	| Clathrin light chain protein | chr2:8943279-8945108 REVERSE LENGTH=338	73	37202	2	2	1	1
	265	AT3G04870.1	ZDS, PDE181, SPC1 | zeta-carotene desaturase | chr3:1342842-1346189 FORWARD LENGTH=558	75	61963	2	2	1	1			265	AT3G16910.1	AAE7, ACN1 | acyl-activating enzyme 7 | chr3:5773231-5775411 REVERSE LENGTH=569	74	63422	1	1	1	1				265	AT1G22940.1	TH1, TH-1, THIE | thiamin biosynthesis protein, putative | chr1:8122384-8124908 FORWARD LENGTH=522	73	56284	2	2	2	2
	266	AT3G60370.1	| FKBP-like peptidyl-prolyl cis-trans isomerase family protein | chr3:22315000-22316533 REVERSE LENGTH=242	75	27497	2	2	2	2			266	AT5G48790.1	| Domain of unknown function (DUF1995) | chr5:19780010-19781977 REVERSE LENGTH=316	74	36067	2	2	2	2				266	AT4G05020.1	NDB2 | NAD(P)H dehydrogenase B2 | chr4:2572752-2576222 FORWARD LENGTH=582	73	65386	1	1	1	1
	267	AT1G45201.1	ATTLL1, TLL1 | triacylglycerol lipase-like 1 | chr1:17123889-17128462 FORWARD LENGTH=479	75	54925	1	1	1	1			267	AT1G64770.1	NDF2, NDH45 | NDH-dependent cyclic electron flow 1 | chr1:24057549-24059415 FORWARD LENGTH=348	73	38211	1	1	1	1				267	AT5G03100.1	| F-box/RNI-like superfamily protein | chr5:726832-727980 FORWARD LENGTH=307	73	35182	3	3	1	1
	268	AT3G24590.1	PLSP1 | plastidic type i signal peptidase 1 | chr3:8970694-8972020 FORWARD LENGTH=291	75	32671	2	2	2	2			268	AT2G20760.1	| Clathrin light chain protein | chr2:8943279-8945108 REVERSE LENGTH=338	73	37202	2	2	1	1				268	AT3G56190.1	ALPHA-SNAP2, ASNAP | alpha-soluble NSF attachment protein 2 | chr3:20846119-20848356 REVERSE LENGTH=289	72	33102	1	1	1	1
	269	AT4G34150.1	| Calcium-dependent lipid-binding (CaLB domain) family protein | chr4:16355035-16356955 FORWARD LENGTH=247	74	27173	1	1	1	1			269	AT1G22940.1	TH1, TH-1, THIE | thiamin biosynthesis protein, putative | chr1:8122384-8124908 FORWARD LENGTH=522	73	56284	2	2	2	2				269	AT4G04800.1	ATMSRB3, MSRB3 | methionine sulfoxide reductase B3 | chr4:2439574-2440937 FORWARD LENGTH=176	72	19157	2	2	1	1
	270	AT5G04830.1	| Nuclear transport factor 2 (NTF2) family protein | chr5:1402294-1403671 REVERSE LENGTH=178	74	20373	2	2	1	1			270	AT4G05020.1	NDB2 | NAD(P)H dehydrogenase B2 | chr4:2572752-2576222 FORWARD LENGTH=582	73	65386	1	1	1	1				270	AT3G56460.1	| GroES-like zinc-binding alcohol dehydrogenase family protein | chr3:20933029-20934425 REVERSE LENGTH=348	72	37426	1	1	1	1
	271	AT2G03440.1	NRP1, ATNRP1 | nodulin-related protein 1 | chr2:1039409-1039972 REVERSE LENGTH=187	74	19689	1	1	1	1			271	AT5G03100.1	| F-box/RNI-like superfamily protein | chr5:726832-727980 FORWARD LENGTH=307	73	35182	3	3	1	1				271	AT1G26850.1	| S-adenosyl-L-methionine-dependent methyltransferases superfamily protein | chr1:9301146-9303432 REVERSE LENGTH=616	72	70314	2	2	1	1
	272	AT5G16130.1	| Ribosomal protein S7e family protein | chr5:5268984-5269912 FORWARD LENGTH=190	73	22093	2	2	2	2			272	AT3G56190.1	ALPHA-SNAP2, ASNAP | alpha-soluble NSF attachment protein 2 | chr3:20846119-20848356 REVERSE LENGTH=289	72	33102	1	1	1	1				272	AT3G48500.1	PDE312, PTAC10 | Nucleic acid-binding, OB-fold-like protein | chr3:17962209-17965408 FORWARD LENGTH=668	71	79041	2	2	2	2
	273	AT1G12800.1	| Nucleic acid-binding, OB-fold-like protein | chr1:4361778-4365189 REVERSE LENGTH=767	73	85798	1	1	1	1			273	AT4G04800.1	ATMSRB3, MSRB3 | methionine sulfoxide reductase B3 | chr4:2439574-2440937 FORWARD LENGTH=176	72	19157	2	2	1	1				273	AT3G57330.1	ACA11 | autoinhibited Ca2+-ATPase 11 | chr3:21211655-21216375 REVERSE LENGTH=1025	70	112609	1	1	1	1
	274	AT3G20000.1	TOM40 | translocase of the outer mitochondrial membrane 40 | chr3:6967685-6970247 FORWARD LENGTH=309	73	34228	1	1	1	1			274	AT3G56460.1	| GroES-like zinc-binding alcohol dehydrogenase family protein | chr3:20933029-20934425 REVERSE LENGTH=348	72	37426	1	1	1	1				274	AT1G52760.1	LysoPL2 | lysophospholipase 2 | chr1:19651378-19652576 FORWARD LENGTH=332	70	37135	2	2	1	1
	275	AT1G10150.1	| Carbohydrate-binding protein | chr1:3326160-3327404 FORWARD LENGTH=414	73	45765	1	1	1	1			275	AT1G26850.1	| S-adenosyl-L-methionine-dependent methyltransferases superfamily protein | chr1:9301146-9303432 REVERSE LENGTH=616	72	70314	2	2	1	1				275	AT1G06220.1	MEE5, CLO, GFA1 | Ribosomal protein S5/Elongation factor G/III/V family protein | chr1:1900524-1904583 FORWARD LENGTH=987	69	110831	2	2	2	2
	276	AT3G27300.1	G6PD5 | glucose-6-phosphate dehydrogenase 5 | chr3:10083318-10086288 REVERSE LENGTH=516	73	59258	2	2	2	2			276	AT3G48500.1	PDE312, PTAC10 | Nucleic acid-binding, OB-fold-like protein | chr3:17962209-17965408 FORWARD LENGTH=668	71	79041	2	2	2	2				276	AT5G25230.1	| Ribosomal protein S5/Elongation factor G/III/V family protein | chr5:8739709-8743594 FORWARD LENGTH=973	69	109241	2	2	2	2
	277	AT3G51840.1	ACX4, ATSCX, ATG6 | acyl-CoA oxidase 4 | chr3:19225653-19229008 REVERSE LENGTH=436	73	47940	1	1	1	1			277	AT3G57330.1	ACA11 | autoinhibited Ca2+-ATPase 11 | chr3:21211655-21216375 REVERSE LENGTH=1025	70	112609	1	1	1	1				277	AT1G34540.1	CYP94D1 | cytochrome P450, family 94, subfamily D, polypeptide 1 | chr1:12637054-12638550 FORWARD LENGTH=498	69	57248	1	1	1	1
	278	AT2G01470.1	STL2P, ATSEC12 | SEC12P-like 2 protein | chr2:212215-214435 REVERSE LENGTH=393	73	43135	2	2	1	1			278	AT1G52760.1	LysoPL2 | lysophospholipase 2 | chr1:19651378-19652576 FORWARD LENGTH=332	70	37135	2	2	1	1				278	AT4G33945.1	| ARM repeat superfamily protein | chr4:16268119-16270514 FORWARD LENGTH=464	69	50447	2	2	1	1
	279	AT1G12470.1	| zinc ion binding | chr1:4251359-4257201 FORWARD LENGTH=988	72	113076	2	2	2	2			279	AT1G06220.1	MEE5, CLO, GFA1 | Ribosomal protein S5/Elongation factor G/III/V family protein | chr1:1900524-1904583 FORWARD LENGTH=987	69	110831	2	2	2	2				279	AT5G26622.1	| Beta-galactosidase related protein | chr5:9356004-9356891 REVERSE LENGTH=295	69	34291	2	2	1	1
	280	AT3G47430.1	PEX11B | peroxin 11B | chr3:17480798-17481692 FORWARD LENGTH=227	72	25719	2	2	2	2			280	AT5G25230.1	| Ribosomal protein S5/Elongation factor G/III/V family protein | chr5:8739709-8743594 FORWARD LENGTH=973	69	109241	2	2	2	2				280	AT1G79280.1	NUA, AtTPR | nuclear pore anchor | chr1:29819176-29832809 REVERSE LENGTH=2093	69	237493	2	2	2	2
	281	AT1G29670.1	| GDSL-like Lipase/Acylhydrolase superfamily protein | chr1:10375843-10377717 FORWARD LENGTH=363	72	40307	1	1	1	1			281	AT1G34540.1	CYP94D1 | cytochrome P450, family 94, subfamily D, polypeptide 1 | chr1:12637054-12638550 FORWARD LENGTH=498	69	57248	1	1	1	1				281	AT4G03560.1	ATTPC1, TPC1, ATCCH1, FOU2 | two-pore channel 1 | chr4:1580253-1585691 FORWARD LENGTH=733	69	85278	2	2	1	1
	282	AT2G20760.1	| Clathrin light chain protein | chr2:8943279-8945108 REVERSE LENGTH=338	72	37202	2	2	1	1			282	AT4G33945.1	| ARM repeat superfamily protein | chr4:16268119-16270514 FORWARD LENGTH=464	69	50447	2	2	1	1				282	AT2G37660.1	| NAD(P)-binding Rossmann-fold superfamily protein | chr2:15795481-15796977 REVERSE LENGTH=325	68	34950	2	2	1	1
	283	AT1G79440.1	ALDH5F1, SSADH1, SSADH | aldehyde dehydrogenase 5F1 | chr1:29882525-29887275 REVERSE LENGTH=528	72	56845	2	2	2	2			283	AT5G26622.1	| Beta-galactosidase related protein | chr5:9356004-9356891 REVERSE LENGTH=295	69	34291	2	2	1	1				283	AT1G63660.1	| GMP synthase (glutamine-hydrolyzing), putative / glutamine amidotransferase, putative | chr1:23604127-23607080 REVERSE LENGTH=534	68	59600	1	1	1	1
	284	AT1G80230.1	| Rubredoxin-like superfamily protein | chr1:30169784-30170999 REVERSE LENGTH=171	71	18801	1	1	1	1			284	AT1G79280.1	NUA, AtTPR | nuclear pore anchor | chr1:29819176-29832809 REVERSE LENGTH=2093	69	237493	2	2	2	2				284	AT2G15290.1	ATTIC21, TIC21, CIA5, PIC1 | translocon at inner membrane of chloroplasts 21 | chr2:6642512-6644011 REVERSE LENGTH=296	68	31303	1	1	1	1
	285	AT5G56680.1	SYNC1, EMB2755, SYNC1 ARATH | Class II aminoacyl-tRNA and biotin synthetases superfamily protein | chr5:22936645-22938841 FORWARD LENGTH=572	71	64156	2	2	1	1			285	AT4G03560.1	ATTPC1, TPC1, ATCCH1, FOU2 | two-pore channel 1 | chr4:1580253-1585691 FORWARD LENGTH=733	69	85278	2	2	1	1				285	AT5G57030.1	LUT2 | Lycopene beta/epsilon cyclase protein | chr5:23077398-23079818 FORWARD LENGTH=524	68	58960	2	2	2	2
	286	AT3G49870.1	ATARLA1C, ARLA1C | ADP-ribosylation factor-like A1C | chr3:18492674-18494021 REVERSE LENGTH=184	71	20574	2	2	1	1			286	AT2G37660.1	| NAD(P)-binding Rossmann-fold superfamily protein | chr2:15795481-15796977 REVERSE LENGTH=325	68	34950	2	2	1	1				286	AT1G71310.1	| cobalt ion binding | chr1:26878717-26879844 REVERSE LENGTH=176	68	19564	1	1	1	1
	287	AT4G35230.1	BSK1 | BR-signaling kinase 1 | chr4:16755325-16758041 REVERSE LENGTH=512	70	57334	1	1	1	1			287	AT1G63660.1	| GMP synthase (glutamine-hydrolyzing), putative / glutamine amidotransferase, putative | chr1:23604127-23607080 REVERSE LENGTH=534	68	59600	1	1	1	1				287	AT3G14390.1	| Pyridoxal-dependent decarboxylase family protein | chr3:4806771-4808954 FORWARD LENGTH=484	68	53937	2	2	2	2
	288	AT1G01960.1	EDA10 | SEC7-like guanine nucleotide exchange family protein | chr1:330830-337582 REVERSE LENGTH=1750	70	196244	2	2	2	2			288	AT2G15290.1	ATTIC21, TIC21, CIA5, PIC1 | translocon at inner membrane of chloroplasts 21 | chr2:6642512-6644011 REVERSE LENGTH=296	68	31303	1	1	1	1				288	AT1G12800.1	| Nucleic acid-binding, OB-fold-like protein | chr1:4361778-4365189 REVERSE LENGTH=767	68	85798	1	1	1	1
	289	AT2G24590.1	RSZ22a, At-RSZ22a | RNA recognition motif and CCHC-type zinc finger domains containing protein | chr2:10449837-10450860 FORWARD LENGTH=196	70	22040	2	2	2	2			289	AT5G57030.1	LUT2 | Lycopene beta/epsilon cyclase protein | chr5:23077398-23079818 FORWARD LENGTH=524	68	58960	2	2	2	2				289	AT1G70730.1	PGM2 | Phosphoglucomutase/phosphomannomutase family protein | chr1:26669020-26672726 REVERSE LENGTH=585	67	63626	1	1	1	1
	290	AT3G10270.1	GYRB1 | DNA GYRASE B1 | chr3:3173805-3179756 REVERSE LENGTH=772	69	86118	2	2	1	1			290	AT1G71310.1	| cobalt ion binding | chr1:26878717-26879844 REVERSE LENGTH=176	68	19564	1	1	1	1				290	AT5G57490.1	VDAC4, ATVDAC4 | voltage dependent anion channel 4 | chr5:23283895-23285335 REVERSE LENGTH=274	67	29533	1	1	1	1
	291	AT4G34950.1	| Major facilitator superfamily protein | chr4:16642544-16644759 REVERSE LENGTH=567	69	61237	2	2	2	2			291	AT3G14390.1	| Pyridoxal-dependent decarboxylase family protein | chr3:4806771-4808954 FORWARD LENGTH=484	68	53937	2	2	2	2				291	AT2G45810.1	| DEA(D/H)-box RNA helicase family protein | chr2:18859836-18862318 FORWARD LENGTH=528	67	60843	1	1	1	1
	292	AT1G13930.1	| Involved in response to salt stress. Knockout mutants are hypersensitive to salt stress. | chr1:4761091-4761558 FORWARD LENGTH=155	69	16154	1	1	1	1			292	AT1G12800.1	| Nucleic acid-binding, OB-fold-like protein | chr1:4361778-4365189 REVERSE LENGTH=767	68	85798	1	1	1	1				292	AT3G11730.1	ATFP8, ATRABD1, RABD1 | Ras-related small GTP-binding family protein | chr3:3709490-3711397 REVERSE LENGTH=205	67	22940	1	1	1	1
	293	AT1G06220.1	MEE5, CLO, GFA1 | Ribosomal protein S5/Elongation factor G/III/V family protein | chr1:1900524-1904583 FORWARD LENGTH=987	69	110831	2	2	2	2			293	AT1G70730.1	PGM2 | Phosphoglucomutase/phosphomannomutase family protein | chr1:26669020-26672726 REVERSE LENGTH=585	67	63626	1	1	1	1				293	AT3G27380.1	SDH2-1 | succinate dehydrogenase 2-1 | chr3:10131209-10132673 REVERSE LENGTH=279	67	31794	2	2	2	2
	294	AT2G32060.1	| Ribosomal protein L7Ae/L30e/S12e/Gadd45 family protein | chr2:13639228-13640104 REVERSE LENGTH=144	69	15595	2	2	2	2			294	AT5G57490.1	VDAC4, ATVDAC4 | voltage dependent anion channel 4 | chr5:23283895-23285335 REVERSE LENGTH=274	67	29533	1	1	1	1				294	AT2G20630.1	PIA1 | PP2C induced by AVRRPM1 | chr2:8897826-8899648 REVERSE LENGTH=279	67	30570	2	2	2	2
	295	AT5G45170.1	| Haloacid dehalogenase-like hydrolase (HAD) superfamily protein | chr5:18270555-18273129 REVERSE LENGTH=372	69	41083	2	2	2	2			295	AT2G45810.1	| DEA(D/H)-box RNA helicase family protein | chr2:18859836-18862318 FORWARD LENGTH=528	67	60843	1	1	1	1				295	AT5G26340.1	MSS1, STP13, ATSTP13 | Major facilitator superfamily protein | chr5:9243851-9246994 REVERSE LENGTH=526	67	57704	1	1	1	1
	296	AT5G20990.1	B73, SIR4, CNX, CHL6, CNX1 | molybdopterin biosynthesis CNX1 protein / molybdenum cofactor biosynthesis enzyme CNX1 (CNX1) | chr5:7128737-7133397 REVERSE LENGTH=670	68	71648	1	1	1	1			296	AT3G11730.1	ATFP8, ATRABD1, RABD1 | Ras-related small GTP-binding family protein | chr3:3709490-3711397 REVERSE LENGTH=205	67	22940	1	1	1	1				296	AT1G09210.1	CRT1b, AtCRT1b | calreticulin 1b | chr1:2973217-2976655 REVERSE LENGTH=424	67	48311	1	1	1	1
	297	AT1G17470.1	ATDRG1, ATDRG, DRG1 | developmentally regulated G-protein 1 | chr1:6003442-6006155 FORWARD LENGTH=399	68	44933	1	1	1	1			297	AT3G27380.1	SDH2-1 | succinate dehydrogenase 2-1 | chr3:10131209-10132673 REVERSE LENGTH=279	67	31794	2	2	2	2				297	AT5G06130.1	| chaperone protein dnaJ-related | chr5:1853754-1855297 REVERSE LENGTH=231	67	25885	1	1	1	1
	298	AT3G51260.1	PAD1 | 20S proteasome alpha subunit PAD1 | chr3:19031086-19032746 FORWARD LENGTH=250	68	27412	1	1	1	1			298	AT2G20630.1	PIA1 | PP2C induced by AVRRPM1 | chr2:8897826-8899648 REVERSE LENGTH=279	67	30570	2	2	2	2				298	AT5G54750.1	| Transport protein particle (TRAPP) component | chr5:22242080-22243477 FORWARD LENGTH=186	67	20976	1	1	1	1
	299	AT4G04040.1	MEE51 | Phosphofructokinase family protein | chr4:1939250-1942765 FORWARD LENGTH=569	68	63070	2	2	2	2			299	AT5G26340.1	MSS1, STP13, ATSTP13 | Major facilitator superfamily protein | chr5:9243851-9246994 REVERSE LENGTH=526	67	57704	1	1	1	1				299	AT3G53990.1	| Adenine nucleotide alpha hydrolases-like superfamily protein | chr3:19989658-19991019 REVERSE LENGTH=160	67	17874	2	2	2	2
	300	AT2G20920.1	| Protein of unknown function (DUF3353) | chr2:8998728-8999789 FORWARD LENGTH=287	68	30553	2	2	2	2			300	AT1G09210.1	CRT1b, AtCRT1b | calreticulin 1b | chr1:2973217-2976655 REVERSE LENGTH=424	67	48311	1	1	1	1				300	AT4G30920.1	| Cytosol aminopeptidase family protein | chr4:15046589-15049304 REVERSE LENGTH=583	67	61590	2	2	2	2
	301	AT1G66240.1	ATX1, ATATX1 | homolog of anti-oxidant 1 | chr1:24686445-24687327 REVERSE LENGTH=106	67	11515	1	1	1	1			301	AT5G06130.1	| chaperone protein dnaJ-related | chr5:1853754-1855297 REVERSE LENGTH=231	67	25885	1	1	1	1				301	AT1G52590.1	| Putative thiol-disulphide oxidoreductase DCC | chr1:19589224-19590231 REVERSE LENGTH=172	66	19834	1	1	1	1
	302	AT3G57330.1	ACA11 | autoinhibited Ca2+-ATPase 11 | chr3:21211655-21216375 REVERSE LENGTH=1025	67	112609	2	2	2	2			302	AT5G54750.1	| Transport protein particle (TRAPP) component | chr5:22242080-22243477 FORWARD LENGTH=186	67	20976	1	1	1	1				302	AT1G04810.1	| 26S proteasome regulatory complex, non-ATPase subcomplex, Rpn2/Psmd1 subunit | chr1:1350304-1355261 FORWARD LENGTH=1001	66	109166	1	1	1	1
	303	AT1G62430.1	ATCDS1, CDS1 | CDP-diacylglycerol synthase 1 | chr1:23106274-23108923 REVERSE LENGTH=421	67	48903	2	2	2	2			303	AT3G53990.1	| Adenine nucleotide alpha hydrolases-like superfamily protein | chr3:19989658-19991019 REVERSE LENGTH=160	67	17874	2	2	2	2				303	AT3G09350.1	Fes1A | Fes1A | chr3:2871216-2873109 FORWARD LENGTH=363	66	40417	3	3	1	1
	304	AT2G39940.1	COI1 | RNI-like superfamily protein | chr2:16672848-16675486 REVERSE LENGTH=592	67	68495	1	1	1	1			304	AT4G30920.1	| Cytosol aminopeptidase family protein | chr4:15046589-15049304 REVERSE LENGTH=583	67	61590	2	2	2	2				304	AT5G16710.1	DHAR3 | dehydroascorbate reductase 1 | chr5:5483312-5484926 FORWARD LENGTH=258	66	28679	1	1	1	1
	305	AT1G20450.1	LTI29, LTI45, ERD10 | Dehydrin family protein | chr1:7088235-7089107 REVERSE LENGTH=260	67	29530	1	1	1	1			305	AT1G52590.1	| Putative thiol-disulphide oxidoreductase DCC | chr1:19589224-19590231 REVERSE LENGTH=172	66	19834	1	1	1	1				305	AT4G11600.1	ATGPX6, PHGPX, LSC803, GPX6 | glutathione peroxidase 6 | chr4:7010021-7011330 REVERSE LENGTH=232	66	25706	2	2	1	1
	306	AT1G79560.1	EMB156, EMB36, EMB1047, FTSH12 | FTSH protease 12 | chr1:29926976-29932308 FORWARD LENGTH=1008	67	115263	2	2	2	2			306	AT1G04810.1	| 26S proteasome regulatory complex, non-ATPase subcomplex, Rpn2/Psmd1 subunit | chr1:1350304-1355261 FORWARD LENGTH=1001	66	109166	1	1	1	1				306	AT5G03610.1	| GDSL-like Lipase/Acylhydrolase superfamily protein | chr5:915650-918326 FORWARD LENGTH=359	66	40448	1	1	1	1
	307	AT2G17972.1	| unknown protein									307	AT3G09350.1	Fes1A | Fes1A | chr3:2871216-2873109 FORWARD LENGTH=363	66	40417	3	3	1	1				307	AT2G40290.1	| Eukaryotic translation initiation factor 2 subunit 1 | chr2:16829030-16830889 REVERSE LENGTH=344	66	38953	1	1	1	1
	308	AT1G65650.1	UCH2 | Peptidase C12, ubiquitin carboxyl-terminal hydrolase 1 | chr1:24415172-24417466 REVERSE LENGTH=330	67	37659	1	1	1	1			308	AT5G16710.1	DHAR3 | dehydroascorbate reductase 1 | chr5:5483312-5484926 FORWARD LENGTH=258	66	28679	1	1	1	1				308	AT3G07480.1	| 2Fe-2S ferredoxin-like superfamily protein | chr3:2389026-2389505 FORWARD LENGTH=159	66	17729	1	1	1	1
	309	AT2G25830.1	| YebC-related | chr2:11019091-11021665 REVERSE LENGTH=331	67	36975	1	1	1	1			309	AT4G11600.1	ATGPX6, PHGPX, LSC803, GPX6 | glutathione peroxidase 6 | chr4:7010021-7011330 REVERSE LENGTH=232	66	25706	2	2	1	1				309	AT2G32920.1	ATPDIL2-3, PDI9, ATPDI9, PDIL2-3 | PDI-like 2-3 | chr2:13962502-13965406 REVERSE LENGTH=440	66	48092	1	1	1	1
	310	AT1G01470.1	LEA14, LSR3 | Late embryogenesis abundant protein | chr1:172295-172826 REVERSE LENGTH=151	67	16579	1	1	1	1			310	AT5G03610.1	| GDSL-like Lipase/Acylhydrolase superfamily protein | chr5:915650-918326 FORWARD LENGTH=359	66	40448	1	1	1	1				310	AT3G15090.1	| GroES-like zinc-binding alcohol dehydrogenase family protein | chr3:5076847-5078870 FORWARD LENGTH=366	66	39554	2	2	2	2
	311	AT5G16710.1	DHAR3 | dehydroascorbate reductase 1 | chr5:5483312-5484926 FORWARD LENGTH=258	66	28679	1	1	1	1			311	AT2G40290.1	| Eukaryotic translation initiation factor 2 subunit 1 | chr2:16829030-16830889 REVERSE LENGTH=344	66	38953	1	1	1	1				311	AT3G45190.1	| SIT4 phosphatase-associated family protein | chr3:16541994-16548161 REVERSE LENGTH=789	65	87999	1	1	1	1
	312	AT1G72750.1	ATTIM23-2, TIM23-2 | translocase inner membrane subunit 23-2 | chr1:27383577-27384143 FORWARD LENGTH=188	66	19912	1	1	1	1			312	AT3G07480.1	| 2Fe-2S ferredoxin-like superfamily protein | chr3:2389026-2389505 FORWARD LENGTH=159	66	17729	1	1	1	1				312	AT3G02260.1	BIG, DOC1, TIR3, UMB1, ASA1, LPR1, CRM1 | auxin transport protein (BIG) | chr3:431152-448489 REVERSE LENGTH=5098	65	573184	1	1	1	1
	313	AT3G18390.1	EMB1865 | CRS1 / YhbY (CRM) domain-containing protein | chr3:6313572-6317584 FORWARD LENGTH=848	66	96029	1	1	1	1			313	AT2G32920.1	ATPDIL2-3, PDI9, ATPDI9, PDIL2-3 | PDI-like 2-3 | chr2:13962502-13965406 REVERSE LENGTH=440	66	48092	1	1	1	1				313	AT1G69410.1	ATELF5A-3, ELF5A-3 | eukaryotic elongation factor 5A-3 | chr1:26089301-26090194 FORWARD LENGTH=158	65	17380	1	1	1	1
	314	AT3G54360.1	| zinc ion binding | chr3:20128570-20131581 REVERSE LENGTH=405	66	45237	1	1	1	1			314	AT3G15090.1	| GroES-like zinc-binding alcohol dehydrogenase family protein | chr3:5076847-5078870 FORWARD LENGTH=366	66	39554	2	2	2	2				314	AT2G47650.1	UXS4 | UDP-xylose synthase 4 | chr2:19538751-19541364 REVERSE LENGTH=443	65	50052	1	1	1	1
	315	AT2G28190.1	CSD2, CZSOD2 | copper/zinc superoxide dismutase 2 | chr2:12014548-12016303 FORWARD LENGTH=216	65	22368	1	1	1	1			315	AT3G45190.1	| SIT4 phosphatase-associated family protein | chr3:16541994-16548161 REVERSE LENGTH=789	65	87999	1	1	1	1				315	AT5G67385.1	| Phototropic-responsive NPH3 family protein | chr5:26884754-26887083 FORWARD LENGTH=604	64	67976	1	1	1	1
	316	AT3G42170.1	| BED zinc finger									316	AT3G02260.1	BIG, DOC1, TIR3, UMB1, ASA1, LPR1, CRM1 | auxin transport protein (BIG) | chr3:431152-448489 REVERSE LENGTH=5098	65	573184	1	1	1	1				316	AT3G13860.1	HSP60-3A | heat shock protein 60-3A | chr3:4561704-4565133 REVERSE LENGTH=572	64	60705	2	2	2	2
	317	AT1G64520.1	RPN12a | regulatory particle non-ATPase 12A | chr1:23956459-23958120 FORWARD LENGTH=267	65	30871	2	2	2	2			317	AT1G69410.1	ATELF5A-3, ELF5A-3 | eukaryotic elongation factor 5A-3 | chr1:26089301-26090194 FORWARD LENGTH=158	65	17380	1	1	1	1				317	AT1G79850.1	RPS17, CS17, PRPS17 | ribosomal protein S17 | chr1:30041473-30041922 REVERSE LENGTH=149	64	16318	2	2	2	2
	318	AT5G40950.1	RPL27 | ribosomal protein large subunit 27 | chr5:16410866-16411845 FORWARD LENGTH=198	65	21769	2	2	2	2			318	AT2G47650.1	UXS4 | UDP-xylose synthase 4 | chr2:19538751-19541364 REVERSE LENGTH=443	65	50052	1	1	1	1				318	AT1G79940.1	ATERDJ2A | DnaJ / Sec63 Brl domains-containing protein | chr1:30070023-30073237 FORWARD LENGTH=687	63	77315	2	2	2	2
	319	AT1G60160.1	| Potassium transporter family protein | chr1:22188330-22191395 REVERSE LENGTH=827	65	92672	1	1	1	1			319	AT5G67385.1	| Phototropic-responsive NPH3 family protein | chr5:26884754-26887083 FORWARD LENGTH=604	64	67976	1	1	1	1				319	AT5G20090.1	| Uncharacterised protein family (UPF0041) | chr5:6787246-6788000 REVERSE LENGTH=110	63	12522	2	2	1	1
	320	AT4G10760.1	EMB1706, MTA | mRNAadenosine methylase | chr4:6619947-6623312 REVERSE LENGTH=685	65	77147	2	2	1	1			320	AT3G13860.1	HSP60-3A | heat shock protein 60-3A | chr3:4561704-4565133 REVERSE LENGTH=572	64	60705	2	2	2	2				320	AT4G04040.1	MEE51 | Phosphofructokinase family protein | chr4:1939250-1942765 FORWARD LENGTH=569	63	63070	2	2	2	2
	321	AT5G16570.1	GLN1									321	AT1G79850.1	RPS17, CS17, PRPS17 | ribosomal protein S17 | chr1:30041473-30041922 REVERSE LENGTH=149	64	16318	2	2	2	2				321	AT2G31790.1	| UDP-Glycosyltransferase superfamily protein | chr2:13518269-13520167 FORWARD LENGTH=457	63	51921	1	1	1	1
	322	AT5G54750.1	| Transport protein particle (TRAPP) component | chr5:22242080-22243477 FORWARD LENGTH=186	65	20976	1	1	1	1			322	AT1G79940.1	ATERDJ2A | DnaJ / Sec63 Brl domains-containing protein | chr1:30070023-30073237 FORWARD LENGTH=687	63	77315	2	2	2	2				322	AT1G67080.1	ABA4 | abscisic acid (aba)-deficient 4 | chr1:25045405-25046681 REVERSE LENGTH=220	62	24792	1	1	1	1
	323	AT1G66670.1	CLPP3, NCLPP3 | CLP protease proteolytic subunit 3 | chr1:24863995-24865646 REVERSE LENGTH=309	65	34133	1	1	1	1			323	AT5G20090.1	| Uncharacterised protein family (UPF0041) | chr5:6787246-6788000 REVERSE LENGTH=110	63	12522	2	2	1	1				323	AT3G01910.1	SOX, AT-SO, AtSO | sulfite oxidase | chr3:314919-317274 REVERSE LENGTH=393	62	43440	1	1	1	1
	324	AT1G50430.1	DWF5, PA, LE, ST7R, 7RED | Ergosterol biosynthesis ERG4/ERG24 family | chr1:18682175-18685555 REVERSE LENGTH=432	64	50156	2	2	1	1			324	AT4G04040.1	MEE51 | Phosphofructokinase family protein | chr4:1939250-1942765 FORWARD LENGTH=569	63	63070	2	2	2	2				324	AT5G14030.1	| translocon-associated protein beta (TRAPB) family protein | chr5:4526878-4528253 FORWARD LENGTH=195	62	21137	1	1	1	1
	325	AT1G04170.1	EIF2 GAMMA | eukaryotic translation initiation factor 2 gamma subunit | chr1:1097423-1099702 FORWARD LENGTH=465	64	51235	2	2	1	1			325	AT2G31790.1	| UDP-Glycosyltransferase superfamily protein | chr2:13518269-13520167 FORWARD LENGTH=457	63	51921	1	1	1	1				325	AT3G47960.1	| Major facilitator superfamily protein | chr3:17698126-17700771 REVERSE LENGTH=636	62	71362	1	1	1	1
	326	AT5G06220.1	| LETM1-like protein | chr5:1880049-1885366 FORWARD LENGTH=832	64	92947	1	1	1	1			326	AT1G67080.1	ABA4 | abscisic acid (aba)-deficient 4 | chr1:25045405-25046681 REVERSE LENGTH=220	62	24792	1	1	1	1				326	AT1G15750.1	WSIP1, TPL | Transducin family protein / WD-40 repeat family protein | chr1:5415086-5420359 REVERSE LENGTH=1131	62	124909	2	2	2	2
	327	AT5G18170.1	GDH1 | glutamate dehydrogenase 1 | chr5:6006172-6008248 FORWARD LENGTH=411	64	44726	2	2	2	2			327	AT3G01910.1	SOX, AT-SO, AtSO | sulfite oxidase | chr3:314919-317274 REVERSE LENGTH=393	62	43440	1	1	1	1				327	AT3G08590.1	| Phosphoglycerate mutase, 2,3-bisphosphoglycerate-independent | chr3:2608683-2611237 REVERSE LENGTH=560	62	60864	2	2	2	2
	328	AT5G22500.1	FAR1 | fatty acid reductase 1 | chr5:7470541-7473916 FORWARD LENGTH=491	64	55675	2	2	1	1			328	AT5G14030.1	| translocon-associated protein beta (TRAPB) family protein | chr5:4526878-4528253 FORWARD LENGTH=195	62	21137	1	1	1	1				328	AT3G27300.1	G6PD5 | glucose-6-phosphate dehydrogenase 5 | chr3:10083318-10086288 REVERSE LENGTH=516	62	59258	2	2	2	2
	329	AT2G03750.1	| P-loop containing nucleoside triphosphate hydrolases superfamily protein | chr2:1147968-1149023 REVERSE LENGTH=351	64	41133	1	1	1	1			329	AT3G47960.1	| Major facilitator superfamily protein | chr3:17698126-17700771 REVERSE LENGTH=636	62	71362	1	1	1	1				329	AT5G47890.1	| NADH-ubiquinone oxidoreductase B8 subunit, putative | chr5:19388806-19390409 FORWARD LENGTH=97	61	10982	1	1	1	1
	330	AT1G64770.1	NDF2, NDH45 | NDH-dependent cyclic electron flow 1 | chr1:24057549-24059415 FORWARD LENGTH=348	64	38211	2	2	2	2			330	AT1G15750.1	WSIP1, TPL | Transducin family protein / WD-40 repeat family protein | chr1:5415086-5420359 REVERSE LENGTH=1131	62	124909	2	2	2	2				330	AT5G15910.1	| NAD(P)-binding Rossmann-fold superfamily protein | chr5:5193207-5195202 FORWARD LENGTH=269	61	28900	1	1	1	1
	331	AT5G62530.1	ALDH12A1, ATP5CDH, P5CDH | aldehyde dehydrogenase 12A1 | chr5:25099768-25103159 REVERSE LENGTH=556	64	62102	1	1	1	1			331	AT3G08590.1	| Phosphoglycerate mutase, 2,3-bisphosphoglycerate-independent | chr3:2608683-2611237 REVERSE LENGTH=560	62	60864	2	2	2	2				331	AT3G20630.1	UBP14, TTN6, ATUBP14, PER1 | ubiquitin-specific protease 14 | chr3:7203001-7208340 REVERSE LENGTH=797	61	88824	1	1	1	1
	332	AT2G21630.1	| Sec23/Sec24 protein transport family protein | chr2:9250346-9253829 FORWARD LENGTH=761	63	85557	1	1	1	1			332	AT3G27300.1	G6PD5 | glucose-6-phosphate dehydrogenase 5 | chr3:10083318-10086288 REVERSE LENGTH=516	62	59258	2	2	2	2				332	AT1G32380.1	PRS2 | phosphoribosyl pyrophosphate (PRPP) synthase 2 | chr1:11682033-11684229 FORWARD LENGTH=400	61	43719	2	2	2	2
	333	AT4G18370.1	DEG5, DEGP5, HHOA | DEGP protease 5 | chr4:10149235-10151051 FORWARD LENGTH=323	63	35040	2	2	2	2			333	AT5G47890.1	| NADH-ubiquinone oxidoreductase B8 subunit, putative | chr5:19388806-19390409 FORWARD LENGTH=97	61	10982	1	1	1	1				333	AT1G78915.1	| Tetratricopeptide repeat (TPR)-like superfamily protein | chr1:29667729-29671081 REVERSE LENGTH=385	60	42599	2	2	2	2
	334	AT4G10320.1	| tRNA synthetase class I (I, L, M and V) family protein | chr4:6397526-6404509 REVERSE LENGTH=1190	63	136180	3	3	3	3			334	AT5G15910.1	| NAD(P)-binding Rossmann-fold superfamily protein | chr5:5193207-5195202 FORWARD LENGTH=269	61	28900	1	1	1	1				334	AT2G37540.1	| NAD(P)-binding Rossmann-fold superfamily protein | chr2:15751695-15753820 REVERSE LENGTH=321	60	35000	1	1	1	1
	335	AT4G18810.1	| NAD(P)-binding Rossmann-fold superfamily protein | chr4:10322622-10325735 REVERSE LENGTH=596	63	65519	1	1	1	1			335	AT3G20630.1	UBP14, TTN6, ATUBP14, PER1 | ubiquitin-specific protease 14 | chr3:7203001-7208340 REVERSE LENGTH=797	61	88824	1	1	1	1				335	AT3G19490.1	ATNHD1, NHD1 | sodium:hydrogen antiporter 1 | chr3:6754875-6758127 REVERSE LENGTH=576	59	61467	1	1	1	1
	336	AT3G06400.1	CHR11 | chromatin-remodeling protein 11 | chr3:1941066-1946700 FORWARD LENGTH=1055	63	122858	1	1	1	1			336	AT1G32380.1	PRS2 | phosphoribosyl pyrophosphate (PRPP) synthase 2 | chr1:11682033-11684229 FORWARD LENGTH=400	61	43719	2	2	2	2				336	AT1G27770.1	ACA1, PEA1 | autoinhibited Ca2+-ATPase 1 | chr1:9671912-9676010 REVERSE LENGTH=1020	59	112018	1	1	1	1
	337	AT5G66120.2	| 3-dehydroquinate synthase, putative | chr5:26431516-26433649 REVERSE LENGTH=442	63	48264	1	1	1	1			337	AT1G78915.1	| Tetratricopeptide repeat (TPR)-like superfamily protein | chr1:29667729-29671081 REVERSE LENGTH=385	60	42599	2	2	2	2				337	AT3G56160.1	| Sodium Bile acid symporter family | chr3:20837733-20841541 REVERSE LENGTH=436	59	47006	2	2	1	1
	338	AT2G24180.1	CYP71B6 | cytochrome p450 71b6 | chr2:10281890-10283589 FORWARD LENGTH=503	63	57203	1	1	1	1			338	AT2G37540.1	| NAD(P)-binding Rossmann-fold superfamily protein | chr2:15751695-15753820 REVERSE LENGTH=321	60	35000	1	1	1	1				338	AT1G72750.1	ATTIM23-2, TIM23-2 | translocase inner membrane subunit 23-2 | chr1:27383577-27384143 FORWARD LENGTH=188	59	19912	1	1	1	1
	339	AT2G35040.1	| AICARFT/IMPCHase bienzyme family protein | chr2:14765347-14768269 REVERSE LENGTH=596	62	65326	1	1	1	1			339	AT3G19490.1	ATNHD1, NHD1 | sodium:hydrogen antiporter 1 | chr3:6754875-6758127 REVERSE LENGTH=576	59	61467	1	1	1	1				339	AT3G50950.1	ZAR1 | HOPZ-ACTIVATED RESISTANCE 1 | chr3:18936127-18938685 FORWARD LENGTH=852	58	97944	1	1	1	1
	340	AT5G47890.1	| NADH-ubiquinone oxidoreductase B8 subunit, putative | chr5:19388806-19390409 FORWARD LENGTH=97	62	10982	1	1	1	1			340	AT1G27770.1	ACA1, PEA1 | autoinhibited Ca2+-ATPase 1 | chr1:9671912-9676010 REVERSE LENGTH=1020	59	112018	1	1	1	1				340	AT1G14000.1	VIK | VH1-interacting kinase | chr1:4797606-4800043 FORWARD LENGTH=438	58	49488	2	2	2	2
	341	AT5G57490.1	VDAC4, ATVDAC4 | voltage dependent anion channel 4 | chr5:23283895-23285335 REVERSE LENGTH=274	62	29533	1	1	1	1			341	AT3G56160.1	| Sodium Bile acid symporter family | chr3:20837733-20841541 REVERSE LENGTH=436	59	47006	2	2	1	1				341	AT1G27390.1	TOM20-2 | translocase outer membrane 20-2 | chr1:9513469-9514912 REVERSE LENGTH=210	58	23293	2	2	2	2
	342	AT2G21620.1	RD2 | Adenine nucleotide alpha hydrolases-like superfamily protein | chr2:9248749-9249986 FORWARD LENGTH=187	62	20759	1	1	1	1			342	AT1G72750.1	ATTIM23-2, TIM23-2 | translocase inner membrane subunit 23-2 | chr1:27383577-27384143 FORWARD LENGTH=188	59	19912	1	1	1	1				342	AT1G78560.1	| Sodium Bile acid symporter family | chr1:29546846-29548764 REVERSE LENGTH=401	58	43179	1	1	1	1
	343	AT1G24020.1	MLP423 | MLP-like protein 423 | chr1:8500653-8501458 REVERSE LENGTH=155	62	17044	1	1	1	1			343	AT3G50950.1	ZAR1 | HOPZ-ACTIVATED RESISTANCE 1 | chr3:18936127-18938685 FORWARD LENGTH=852	58	97944	1	1	1	1				343	AT3G56650.1	| Mog1/PsbP/DUF1795-like photosystem II reaction center PsbP family protein | chr3:20984807-20985913 FORWARD LENGTH=262	58	28704	1	1	1	1
	344	AT3G02730.1	TRXF1, ATF1 | thioredoxin F-type 1 | chr3:588570-589591 REVERSE LENGTH=178	62	19589	1	1	1	1			344	AT1G14000.1	VIK | VH1-interacting kinase | chr1:4797606-4800043 FORWARD LENGTH=438	58	49488	2	2	2	2				344	AT4G00750.1	| S-adenosyl-L-methionine-dependent methyltransferases superfamily protein | chr4:314405-317507 FORWARD LENGTH=633	58	73397	1	1	1	1
	345	AT4G04720.1	CPK21 | calcium-dependent protein kinase 21 | chr4:2394817-2397631 REVERSE LENGTH=531	62	60132	2	2	2	2			345	AT1G27390.1	TOM20-2 | translocase outer membrane 20-2 | chr1:9513469-9514912 REVERSE LENGTH=210	58	23293	2	2	2	2				345	AT1G32500.1	ATNAP6, NAP6 | non-intrinsic ABC protein 6 | chr1:11750091-11751994 REVERSE LENGTH=475	58	52976	1	1	1	1
	346	AT3G14067.1	| Subtilase family protein | chr3:4658421-4660754 REVERSE LENGTH=777	62	82318	2	2	2	2			346	AT1G78560.1	| Sodium Bile acid symporter family | chr1:29546846-29548764 REVERSE LENGTH=401	58	43179	1	1	1	1				346	AT2G01690.1	| ARM repeat superfamily protein | chr2:309144-313499 REVERSE LENGTH=743	58	84182	1	1	1	1
	347	AT5G02120.1	OHP | one helix protein | chr5:419144-419633 FORWARD LENGTH=110	62	12140	1	1	1	1			347	AT3G56650.1	| Mog1/PsbP/DUF1795-like photosystem II reaction center PsbP family protein | chr3:20984807-20985913 FORWARD LENGTH=262	58	28704	1	1	1	1				347	AT1G11720.1	ATSS3, SS3 | starch synthase 3 | chr1:3952460-3956840 FORWARD LENGTH=1042	58	118852	1	1	1	1
	348	AT2G37230.1	| Tetratricopeptide repeat (TPR)-like superfamily protein | chr2:15637177-15639450 REVERSE LENGTH=757	62	85972	1	1	1	1			348	AT4G00750.1	| S-adenosyl-L-methionine-dependent methyltransferases superfamily protein | chr4:314405-317507 FORWARD LENGTH=633	58	73397	1	1	1	1				348	AT3G63170.1	| Chalcone-flavanone isomerase family protein | chr3:23334675-23335993 FORWARD LENGTH=279	57	30468	1	1	1	1
	349	AT1G79940.1	ATERDJ2A | DnaJ / Sec63 Brl domains-containing protein | chr1:30070023-30073237 FORWARD LENGTH=687	61	77315	2	2	2	2			349	AT1G32500.1	ATNAP6, NAP6 | non-intrinsic ABC protein 6 | chr1:11750091-11751994 REVERSE LENGTH=475	58	52976	1	1	1	1				349	AT3G56690.1	CIP111 | Cam interacting protein 111 | chr3:20993869-20998531 REVERSE LENGTH=1022	57	112369	1	1	1	1
	350	AT1G19670.1	ATCLH1, CORI1, ATHCOR1, CLH1 | chlorophyllase 1 | chr1:6803796-6804923 REVERSE LENGTH=324	61	35108	2	2	1	1			350	AT2G01690.1	| ARM repeat superfamily protein | chr2:309144-313499 REVERSE LENGTH=743	58	84182	1	1	1	1				350	AT1G29470.1	| S-adenosyl-L-methionine-dependent methyltransferases superfamily protein | chr1:10310424-10313369 REVERSE LENGTH=770	57	87793	1	1	1	1
	351	AT4G02350.1	SEC15B | exocyst complex component sec15B | chr4:1038157-1040571 FORWARD LENGTH=787	61	88821	1	1	1	1			351	AT1G11720.1	ATSS3, SS3 | starch synthase 3 | chr1:3952460-3956840 FORWARD LENGTH=1042	58	118852	1	1	1	1				351	AT1G01960.1	EDA10 | SEC7-like guanine nucleotide exchange family protein | chr1:330830-337582 REVERSE LENGTH=1750	57	196244	2	2	2	2
	352	AT5G13710.1	SMT1, CPH | sterol methyltransferase 1 | chr5:4424048-4426866 REVERSE LENGTH=336	61	38566	1	1	1	1			352	AT3G63170.1	| Chalcone-flavanone isomerase family protein | chr3:23334675-23335993 FORWARD LENGTH=279	57	30468	1	1	1	1				352	AT1G32550.1	FdC1 | 2Fe-2S ferredoxin-like superfamily protein | chr1:11771969-11774117 REVERSE LENGTH=181	57	20732	1	1	1	1
	353	AT3G61220.1	| NAD(P)-binding Rossmann-fold superfamily protein | chr3:22663025-22664316 FORWARD LENGTH=296	61	33013	2	2	2	2			353	AT3G56690.1	CIP111 | Cam interacting protein 111 | chr3:20993869-20998531 REVERSE LENGTH=1022	57	112369	1	1	1	1				353	AT3G01390.1	VMA10, AVMA10 | vacuolar membrane ATPase 10 | chr3:150265-150922 REVERSE LENGTH=110	57	12389	1	1	1	1
	354	AT1G04810.1	| 26S proteasome regulatory complex, non-ATPase subcomplex, Rpn2/Psmd1 subunit | chr1:1350304-1355261 FORWARD LENGTH=1001	61	109166	1	1	1	1			354	AT1G29470.1	| S-adenosyl-L-methionine-dependent methyltransferases superfamily protein | chr1:10310424-10313369 REVERSE LENGTH=770	57	87793	1	1	1	1				354	AT5G65720.1	ATNIFS1, NIFS1, NFS1, ATNFS1 | nitrogen fixation S (NIFS)-like 1 | chr5:26296349-26297710 FORWARD LENGTH=453	57	50539	1	1	1	1
	355	AT3G60240.2	EIF4G, CUM2 | eukaryotic translation initiation factor 4G | chr3:22261842-22268295 FORWARD LENGTH=1723	61	188078	1	1	1	1			355	AT1G01960.1	EDA10 | SEC7-like guanine nucleotide exchange family protein | chr1:330830-337582 REVERSE LENGTH=1750	57	196244	2	2	2	2				355	AT2G47250.1	| RNA helicase family protein | chr2:19399923-19402981 REVERSE LENGTH=729	57	83107	1	1	1	1
	356	AT2G31660.1	SAD2, URM9 | ARM repeat superfamily protein | chr2:13464519-13471353 FORWARD LENGTH=1040	61	119769	1	1	1	1			356	AT1G32550.1	FdC1 | 2Fe-2S ferredoxin-like superfamily protein | chr1:11771969-11774117 REVERSE LENGTH=181	57	20732	1	1	1	1				356	AT1G10150.1	| Carbohydrate-binding protein | chr1:3326160-3327404 FORWARD LENGTH=414	56	45765	1	1	1	1
	357	AT1G26560.1	BGLU40 | beta glucosidase 40 | chr1:9178513-9181726 FORWARD LENGTH=510	61	58364	1	1	1	1			357	AT3G01390.1	VMA10, AVMA10 | vacuolar membrane ATPase 10 | chr3:150265-150922 REVERSE LENGTH=110	57	12389	1	1	1	1				357	AT4G10320.1	| tRNA synthetase class I (I, L, M and V) family protein | chr4:6397526-6404509 REVERSE LENGTH=1190	56	136180	1	1	1	1
	358	AT4G13780.1	| methionine--tRNA ligase, putative / methionyl-tRNA synthetase, putative / MetRS, putative | chr4:7993366-7998433 REVERSE LENGTH=797	61	90808	1	1	1	1			358	AT5G65720.1	ATNIFS1, NIFS1, NFS1, ATNFS1 | nitrogen fixation S (NIFS)-like 1 | chr5:26296349-26297710 FORWARD LENGTH=453	57	50539	1	1	1	1				358	AT4G19100.1	PAM68 | Protein of unknown function (DUF3464) | chr4:10453453-10454359 FORWARD LENGTH=214	56	24334	2	2	1	1
	359	AT2G46110.1	PANB1, KPHMT1 | ketopantoate hydroxymethyltransferase 1 | chr2:18954807-18956411 REVERSE LENGTH=347	61	36992	1	1	1	1			359	AT2G47250.1	| RNA helicase family protein | chr2:19399923-19402981 REVERSE LENGTH=729	57	83107	1	1	1	1				359	AT5G42130.1	| Mitochondrial substrate carrier family protein | chr5:16835572-16836810 REVERSE LENGTH=412	55	44563	1	1	1	1
	360	AT2G31140.1	| Peptidase S24/S26A/S26B/S26C family protein | chr2:13270088-13271619 FORWARD LENGTH=205	60	23256	1	1	1	1			360	AT1G10150.1	| Carbohydrate-binding protein | chr1:3326160-3327404 FORWARD LENGTH=414	56	45765	1	1	1	1				360	AT3G05000.1	| Transport protein particle (TRAPP) component | chr3:1387444-1388697 REVERSE LENGTH=173	55	19790	1	1	1	1
	361	AT4G28440.1	| Nucleic acid-binding, OB-fold-like protein | chr4:14060054-14060970 FORWARD LENGTH=153	60	16541	2	2	2	2			361	AT4G10320.1	| tRNA synthetase class I (I, L, M and V) family protein | chr4:6397526-6404509 REVERSE LENGTH=1190	56	136180	1	1	1	1				361	AT2G43400.1	ETFQO | electron-transfer flavoprotein:ubiquinone oxidoreductase | chr2:18021304-18025041 FORWARD LENGTH=633	55	70452	1	1	1	1
	362	AT3G26300.1	CYP71B34 | cytochrome P450, family 71, subfamily B, polypeptide 34 | chr3:9639199-9640866 REVERSE LENGTH=500	60	57379	1	1	1	1			362	AT4G19100.1	PAM68 | Protein of unknown function (DUF3464) | chr4:10453453-10454359 FORWARD LENGTH=214	56	24334	2	2	1	1				362	AT5G35220.1	EGY1 | Peptidase M50 family protein | chr5:13484606-13487546 REVERSE LENGTH=548	55	59739	1	1	1	1
	363	AT2G26230.1	| uricase / urate oxidase / nodulin 35, putative | chr2:11164956-11166968 FORWARD LENGTH=309	60	34997	1	1	1	1			363	AT5G42130.1	| Mitochondrial substrate carrier family protein | chr5:16835572-16836810 REVERSE LENGTH=412	55	44563	1	1	1	1				363	AT2G22310.1	ATUBP4, UBP4 | ubiquitin-specific protease 4 | chr2:9476733-9478825 REVERSE LENGTH=365	54	42280	1	1	1	1
	364	AT1G17370.1	UBP1B | oligouridylate binding protein 1B | chr1:5951842-5954825 REVERSE LENGTH=419	60	46295	1	1	1	1			364	AT3G05000.1	| Transport protein particle (TRAPP) component | chr3:1387444-1388697 REVERSE LENGTH=173	55	19790	1	1	1	1				364	AT3G27890.1	NQR | NADPH:quinone oxidoreductase | chr3:10350807-10351938 REVERSE LENGTH=196	54	21543	1	1	1	1
	365	AT4G23940.1	| FtsH extracellular protease family | chr4:12437108-12441841 FORWARD LENGTH=946	60	105661	1	1	1	1			365	AT2G43400.1	ETFQO | electron-transfer flavoprotein:ubiquinone oxidoreductase | chr2:18021304-18025041 FORWARD LENGTH=633	55	70452	1	1	1	1				365	AT2G46100.1	| Nuclear transport factor 2 (NTF2) family protein | chr2:18953326-18954467 FORWARD LENGTH=240	54	27098	1	1	1	1
	366	AT3G17970.1	atToc64-III, TOC64-III | translocon at the outer membrane of chloroplasts 64-III | chr3:6148030-6151794 FORWARD LENGTH=589	59	64445	1	1	1	1			366	AT5G35220.1	EGY1 | Peptidase M50 family protein | chr5:13484606-13487546 REVERSE LENGTH=548	55	59739	1	1	1	1				366	AT2G19870.1	| tRNA/rRNA methyltransferase (SpoU) family protein | chr2:8576034-8577803 FORWARD LENGTH=589	53	65750	1	1	1	1
	367	AT1G71480.1	| Nuclear transport factor 2 (NTF2) family protein | chr1:26932079-26933086 FORWARD LENGTH=216	59	23643	2	2	1	1			367	AT2G22310.1	ATUBP4, UBP4 | ubiquitin-specific protease 4 | chr2:9476733-9478825 REVERSE LENGTH=365	54	42280	1	1	1	1				367	AT1G14030.1	| Rubisco methyltransferase family protein | chr1:4805493-4807440 REVERSE LENGTH=482	53	54716	1	1	1	1
	368	AT5G14250.1	COP13, CSN3, FUS11 | Proteasome component (PCI) domain protein | chr5:4597970-4600561 FORWARD LENGTH=429	59	48079	2	2	2	2			368	AT3G27890.1	NQR | NADPH:quinone oxidoreductase | chr3:10350807-10351938 REVERSE LENGTH=196	54	21543	1	1	1	1				368	AT1G08470.1	SSL3 | strictosidine synthase-like 3 | chr1:2682262-2683977 REVERSE LENGTH=390	53	44238	1	1	1	1
	369	AT4G37200.1	HCF164 | Thioredoxin superfamily protein | chr4:17509836-17511230 REVERSE LENGTH=261	59	28865	1	1	1	1			369	AT2G46100.1	| Nuclear transport factor 2 (NTF2) family protein | chr2:18953326-18954467 FORWARD LENGTH=240	54	27098	1	1	1	1				369	AT4G02530.1	| chloroplast thylakoid lumen protein | chr4:1112335-1114005 REVERSE LENGTH=216	53	23694	1	1	1	1
	370	AT4G34030.1	MCCB | 3-methylcrotonyl-CoA carboxylase | chr4:16301298-16303949 FORWARD LENGTH=587	59	64478	1	1	1	1			370	AT2G19870.1	| tRNA/rRNA methyltransferase (SpoU) family protein | chr2:8576034-8577803 FORWARD LENGTH=589	53	65750	1	1	1	1				370	AT5G60960.1	| Pentatricopeptide repeat (PPR) superfamily protein | chr5:24528423-24529988 REVERSE LENGTH=521	53	59611	1	1	1	1
	371	AT3G56240.1	CCH | copper chaperone | chr3:20863460-20864402 REVERSE LENGTH=121	58	13055	2	2	1	1			371	AT1G14030.1	| Rubisco methyltransferase family protein | chr1:4805493-4807440 REVERSE LENGTH=482	53	54716	1	1	1	1				371	AT2G04350.1	LACS8 | AMP-dependent synthetase and ligase family protein | chr2:1516086-1519178 FORWARD LENGTH=720	53	78753	1	1	1	1
	372	AT5G48230.1	EMB1276, ACAT2 | acetoacetyl-CoA thiolase 2 | chr5:19552570-19555030 REVERSE LENGTH=398	58	41219	1	1	1	1			372	AT1G08470.1	SSL3 | strictosidine synthase-like 3 | chr1:2682262-2683977 REVERSE LENGTH=390	53	44238	1	1	1	1				372	AT5G20830.1	SUS1, ASUS1, atsus1 | sucrose synthase 1 | chr5:7050599-7054032 REVERSE LENGTH=808	53	93399	1	1	1	1
	373	AT1G10590.1	| Nucleic acid-binding, OB-fold-like protein | chr1:3502324-3502991 REVERSE LENGTH=139	58	15491	1	1	1	1			373	AT4G02530.1	| chloroplast thylakoid lumen protein | chr4:1112335-1114005 REVERSE LENGTH=216	53	23694	1	1	1	1				373	AT3G15360.1	ATHM4, TRX-M4, ATM4 | thioredoxin M-type 4 | chr3:5188448-5189457 FORWARD LENGTH=193	53	21297	1	1	1	1
	374	AT2G45220.1	| Plant invertase/pectin methylesterase inhibitor superfamily | chr2:18644281-18646394 REVERSE LENGTH=511	58	56447	1	1	1	1			374	AT5G60960.1	| Pentatricopeptide repeat (PPR) superfamily protein | chr5:24528423-24529988 REVERSE LENGTH=521	53	59611	1	1	1	1				374	AT3G02730.1	TRXF1, ATF1 | thioredoxin F-type 1 | chr3:588570-589591 REVERSE LENGTH=178	53	19589	1	1	1	1
	375	AT3G05500.1	| Rubber elongation factor protein (REF) | chr3:1593540-1594802 FORWARD LENGTH=246	58	27269	1	1	1	1			375	AT2G04350.1	LACS8 | AMP-dependent synthetase and ligase family protein | chr2:1516086-1519178 FORWARD LENGTH=720	53	78753	1	1	1	1				375	AT2G14880.1	| SWIB/MDM2 domain superfamily protein | chr2:6393686-6394841 REVERSE LENGTH=141	53	15984	1	1	1	1
	376	AT5G17020.1	XPO1A, ATCRM1, ATXPO1, XPO1, HIT2 | exportin 1A | chr5:5594904-5602467 FORWARD LENGTH=1075	58	123762	1	1	1	1			376	AT5G20830.1	SUS1, ASUS1, atsus1 | sucrose synthase 1 | chr5:7050599-7054032 REVERSE LENGTH=808	53	93399	1	1	1	1				376	AT3G15010.1	| RNA-binding (RRM/RBD/RNP motifs) family protein | chr3:5052844-5054058 FORWARD LENGTH=404	53	41800	1	1	1	1
	377	AT3G14840.2	| Leucine-rich repeat transmembrane protein kinase | chr3:4988271-4993891 FORWARD LENGTH=1020	58	112896	2	2	2	2			377	AT3G15360.1	ATHM4, TRX-M4, ATM4 | thioredoxin M-type 4 | chr3:5188448-5189457 FORWARD LENGTH=193	53	21297	1	1	1	1				377	AT1G22870.1	| Protein kinase family protein with ARM repeat domain | chr1:8089501-8094173 FORWARD LENGTH=913	52	100407	1	1	1	1
	378	AT1G72170.1	| Domain of unknown function (DUF543) | chr1:27156403-27157516 FORWARD LENGTH=102	58	10837	1	1	1	1			378	AT3G02730.1	TRXF1, ATF1 | thioredoxin F-type 1 | chr3:588570-589591 REVERSE LENGTH=178	53	19589	1	1	1	1				378	AT1G64510.1	| Translation elongation factor EF1B/ribosomal protein S6 family protein | chr1:23954993-23956205 REVERSE LENGTH=207	52	22930	2	2	1	1
	379	AT5G15910.1	| NAD(P)-binding Rossmann-fold superfamily protein | chr5:5193207-5195202 FORWARD LENGTH=269	57	28900	1	1	1	1			379	AT2G14880.1	| SWIB/MDM2 domain superfamily protein | chr2:6393686-6394841 REVERSE LENGTH=141	53	15984	1	1	1	1				379	AT5G48960.1	| HAD-superfamily hydrolase, subfamily IG, 5~-nucleotidase | chr5:19849645-19853382 FORWARD LENGTH=642	52	73122	1	1	1	1
	380	AT1G16880.1	| uridylyltransferase-related | chr1:5773796-5776125 FORWARD LENGTH=290	57	31413	1	1	1	1			380	AT3G15010.1	| RNA-binding (RRM/RBD/RNP motifs) family protein | chr3:5052844-5054058 FORWARD LENGTH=404	53	41800	1	1	1	1				380	AT5G64200.1	ATSC35, SC35, At-SC35 | ortholog of human splicing factor SC35 | chr5:25681849-25683553 REVERSE LENGTH=303	52	35149	1	1	1	1
	381	AT1G78560.1	| Sodium Bile acid symporter family | chr1:29546846-29548764 REVERSE LENGTH=401	57	43179	1	1	1	1			381	AT1G22870.1	| Protein kinase family protein with ARM repeat domain | chr1:8089501-8094173 FORWARD LENGTH=913	52	100407	1	1	1	1				381	AT2G29960.1	CYP5, ATCYP5, CYP19-4 | cyclophilin 5 | chr2:12769183-12770528 REVERSE LENGTH=201	52	21566	1	1	1	1
	382	AT4G20830.1	| FAD-binding Berberine family protein | chr4:11155486-11157577 FORWARD LENGTH=570	57	63703	1	1	1	1			382	AT1G64510.1	| Translation elongation factor EF1B/ribosomal protein S6 family protein | chr1:23954993-23956205 REVERSE LENGTH=207	52	22930	2	2	1	1				382	AT5G14780.1	FDH | formate dehydrogenase | chr5:4777043-4779190 FORWARD LENGTH=384	52	42613	1	1	1	1
	383	AT2G24850.1	TAT3, TAT | tyrosine aminotransferase 3 | chr2:10583070-10585152 REVERSE LENGTH=445	57	49248	1	1	1	1			383	AT5G48960.1	| HAD-superfamily hydrolase, subfamily IG, 5~-nucleotidase | chr5:19849645-19853382 FORWARD LENGTH=642	52	73122	1	1	1	1				383	AT4G04320.1	| malonyl-CoA decarboxylase family protein | chr4:2113565-2116525 FORWARD LENGTH=518	52	58599	1	1	1	1
	384	AT3G56460.1	| GroES-like zinc-binding alcohol dehydrogenase family protein | chr3:20933029-20934425 REVERSE LENGTH=348	57	37426	1	1	1	1			384	AT5G64200.1	ATSC35, SC35, At-SC35 | ortholog of human splicing factor SC35 | chr5:25681849-25683553 REVERSE LENGTH=303	52	35149	1	1	1	1				384	AT2G21340.1	| MATE efflux family protein | chr2:9132629-9136236 FORWARD LENGTH=559	52	60467	1	1	1	1
	385	AT3G55070.1	| LisH/CRA/RING-U-box domains-containing protein | chr3:20408377-20410887 FORWARD LENGTH=418	57	48225	1	1	1	1			385	AT2G29960.1	CYP5, ATCYP5, CYP19-4 | cyclophilin 5 | chr2:12769183-12770528 REVERSE LENGTH=201	52	21566	1	1	1	1				385	AT1G77090.1	| Mog1/PsbP/DUF1795-like photosystem II reaction center PsbP family protein | chr1:28960576-28961875 REVERSE LENGTH=260	51	28622	1	1	1	1
	386	AT3G44100.1	| MD-2-related lipid recognition domain-containing protein | chr3:15866162-15867273 REVERSE LENGTH=152	57	16243	1	1	1	1			386	AT5G14780.1	FDH | formate dehydrogenase | chr5:4777043-4779190 FORWARD LENGTH=384	52	42613	1	1	1	1				386	AT2G43970.1	| RNA-binding protein | chr2:18205535-18208031 REVERSE LENGTH=545	51	60736	1	1	1	1
	387	AT5G63840.1	RSW3, PSL5 | Glycosyl hydrolases family 31 protein | chr5:25545056-25548922 FORWARD LENGTH=921	57	104577	1	1	1	1			387	AT4G04320.1	| malonyl-CoA decarboxylase family protein | chr4:2113565-2116525 FORWARD LENGTH=518	52	58599	1	1	1	1				387	AT3G10090.1	| Nucleic acid-binding, OB-fold-like protein | chr3:3108960-3109154 REVERSE LENGTH=64	51	7366	1	1	1	1
	388	AT2G24060.1	| Translation initiation factor 3 protein | chr2:10229453-10231390 FORWARD LENGTH=312	56	35212	1	1	1	1			388	AT2G21340.1	| MATE efflux family protein | chr2:9132629-9136236 FORWARD LENGTH=559	52	60467	1	1	1	1				388	AT1G13820.1	| alpha/beta-Hydrolases superfamily protein | chr1:4735622-4737617 FORWARD LENGTH=339	51	38349	1	1	1	1
	389	AT4G20130.1	PTAC14 | plastid transcriptionally active 14 | chr4:10878914-10881697 FORWARD LENGTH=483	56	55851	1	1	1	1			389	AT1G77090.1	| Mog1/PsbP/DUF1795-like photosystem II reaction center PsbP family protein | chr1:28960576-28961875 REVERSE LENGTH=260	51	28622	1	1	1	1				389	AT2G25070.1	| Protein phosphatase 2C family protein | chr2:10663517-10665366 REVERSE LENGTH=355	51	39789	1	1	1	1
	390	AT3G07480.1	| 2Fe-2S ferredoxin-like superfamily protein | chr3:2389026-2389505 FORWARD LENGTH=159	56	17729	1	1	1	1			390	AT2G43970.1	| RNA-binding protein | chr2:18205535-18208031 REVERSE LENGTH=545	51	60736	1	1	1	1				390	AT3G05280.1	| Integral membrane Yip1 family protein | chr3:1503992-1505554 REVERSE LENGTH=281	50	30865	1	1	1	1
	391	AT4G04340.1	| ERD (early-responsive to dehydration stress) family protein | chr4:2123235-2126624 FORWARD LENGTH=772	56	87827	2	2	2	2			391	AT3G10090.1	| Nucleic acid-binding, OB-fold-like protein | chr3:3108960-3109154 REVERSE LENGTH=64	51	7366	1	1	1	1				391	AT1G48620.1	HON5 | high mobility group A5 | chr1:17974148-17976301 REVERSE LENGTH=479	50	51406	1	1	1	1
	392	AT3G08943.1	| ARM repeat superfamily protein | chr3:2719198-2721911 REVERSE LENGTH=871	56	97167	1	1	1	1			392	AT1G13820.1	| alpha/beta-Hydrolases superfamily protein | chr1:4735622-4737617 FORWARD LENGTH=339	51	38349	1	1	1	1				392	AT3G07100.1	ERMO2, SEC24A | Sec23/Sec24 protein transport family protein | chr3:2245689-2250077 REVERSE LENGTH=1038	50	114485	1	1	1	1
	393	AT2G14120.1	DRP3B | dynamin related protein | chr2:5954253-5960015 REVERSE LENGTH=780	56	86866	1	1	1	1			393	AT2G25070.1	| Protein phosphatase 2C family protein | chr2:10663517-10665366 REVERSE LENGTH=355	51	39789	1	1	1	1				393	AT1G42550.1	PMI1 | plastid movement impaired1 | chr1:15977131-15979734 FORWARD LENGTH=843	50	94046	1	1	1	1
	394	AT2G30720.1	| Thioesterase/thiol ester dehydrase-isomerase superfamily protein | chr2:13089604-13091538 REVERSE LENGTH=455	56	51582	1	1	1	1			394	AT3G05280.1	| Integral membrane Yip1 family protein | chr3:1503992-1505554 REVERSE LENGTH=281	50	30865	1	1	1	1				394	AT4G00490.1	BAM2, BMY9 | beta-amylase 2 | chr4:222422-224862 FORWARD LENGTH=542	50	61819	1	1	1	1
	395	AT2G21340.1	| MATE efflux family protein | chr2:9132629-9136236 FORWARD LENGTH=559	56	60467	1	1	1	1			395	AT1G48620.1	HON5 | high mobility group A5 | chr1:17974148-17976301 REVERSE LENGTH=479	50	51406	1	1	1	1				395	AT5G04280.1	| RNA-binding (RRM/RBD/RNP motifs) family protein with retrovirus zinc finger-like domain | chr5:1192461-1195413 FORWARD LENGTH=310	50	33650	1	1	1	1
	396	AT1G19910.1	AVA-P2, AVA-2PE, ATVHA-C2 | ATPase, F0/V0 complex, subunit C protein | chr1:6913317-6914322 FORWARD LENGTH=165	56	16724	1	1	1	1			396	AT3G07100.1	ERMO2, SEC24A | Sec23/Sec24 protein transport family protein | chr3:2245689-2250077 REVERSE LENGTH=1038	50	114485	1	1	1	1				396	AT2G01410.1	| NHL domain-containing protein | chr2:175209-176372 REVERSE LENGTH=387	50	43133	1	1	1	1
	397	AT2G46170.1	| Reticulon family protein | chr2:18965410-18966940 FORWARD LENGTH=255	56	28761	1	1	1	1			397	AT1G42550.1	PMI1 | plastid movement impaired1 | chr1:15977131-15979734 FORWARD LENGTH=843	50	94046	1	1	1	1				397	AT5G23010.1	MAM1, IMS3 | methylthioalkylmalate synthase 1 | chr5:7703173-7706769 FORWARD LENGTH=506	50	55504	1	1	1	1
	398	AT4G31115.1	| Protein of unknown function (DUF1997) | chr4:15130243-15131847 FORWARD LENGTH=250	56	28507	1	1	1	1			398	AT4G00490.1	BAM2, BMY9 | beta-amylase 2 | chr4:222422-224862 FORWARD LENGTH=542	50	61819	1	1	1	1				398	AT4G27700.1	| Rhodanese/Cell cycle control phosphatase superfamily protein | chr4:13826541-13827673 REVERSE LENGTH=224	50	24949	1	1	1	1
	399	AT2G38330.1	| MATE efflux family protein | chr2:16064571-16067318 FORWARD LENGTH=521	55	54967	1	1	1	1			399	AT5G04280.1	| RNA-binding (RRM/RBD/RNP motifs) family protein with retrovirus zinc finger-like domain | chr5:1192461-1195413 FORWARD LENGTH=310	50	33650	1	1	1	1				399	AT1G14540.1	| Peroxidase superfamily protein | chr1:4974233-4975600 REVERSE LENGTH=315	50	34849	1	1	1	1
	400	AT5G47880.1	ERF1-1 | eukaryotic release factor 1-1 | chr5:19386555-19387865 REVERSE LENGTH=436	55	48831	2	2	2	2			400	AT2G01410.1	| NHL domain-containing protein | chr2:175209-176372 REVERSE LENGTH=387	50	43133	1	1	1	1				400	AT1G60000.1	| RNA-binding (RRM/RBD/RNP motifs) family protein | chr1:22093678-22094540 REVERSE LENGTH=258	50	28756	1	1	1	1
	401	AT3G56160.1	| Sodium Bile acid symporter family | chr3:20837733-20841541 REVERSE LENGTH=436	55	47006	1	1	1	1			401	AT5G23010.1	MAM1, IMS3 | methylthioalkylmalate synthase 1 | chr5:7703173-7706769 FORWARD LENGTH=506	50	55504	1	1	1	1				401	AT3G27110.1	| Peptidase family M48 family protein | chr3:9998006-9999892 FORWARD LENGTH=344	49	38154	1	1	1	1
	402	AT4G23600.1	CORI3, JR2 | Tyrosine transaminase family protein | chr4:12310657-12312885 FORWARD LENGTH=422	55	47331	2	2	2	2			402	AT4G27700.1	| Rhodanese/Cell cycle control phosphatase superfamily protein | chr4:13826541-13827673 REVERSE LENGTH=224	50	24949	1	1	1	1				402	AT1G55860.1	UPL1 | ubiquitin-protein ligase 1 | chr1:20879900-20895393 REVERSE LENGTH=3930	49	434872	1	1	1	1
	403	AT1G04430.1	| S-adenosyl-L-methionine-dependent methyltransferases superfamily protein | chr1:1198860-1201301 FORWARD LENGTH=623	55	71153	1	1	1	1			403	AT1G14540.1	| Peroxidase superfamily protein | chr1:4974233-4975600 REVERSE LENGTH=315	50	34849	1	1	1	1				403	AT2G30750.1	CYP71A12 | cytochrome P450, family 71, subfamily A, polypeptide 12 | chr2:13099486-13101389 REVERSE LENGTH=503	49	57003	1	1	1	1
	404	AT5G65770.1	LINC4 | little nuclei4 | chr5:26311587-26315610 FORWARD LENGTH=1010	55	117520	2	2	2	2			404	AT1G60000.1	| RNA-binding (RRM/RBD/RNP motifs) family protein | chr1:22093678-22094540 REVERSE LENGTH=258	50	28756	1	1	1	1				404	AT1G80230.1	| Rubredoxin-like superfamily protein | chr1:30169784-30170999 REVERSE LENGTH=171	49	18801	1	1	1	1
	405	AT3G13490.1	OVA5, ATKRS-2 | Lysyl-tRNA synthetase, class II | chr3:4395984-4399302 REVERSE LENGTH=602	54	67913	1	1	1	1			405	AT3G27110.1	| Peptidase family M48 family protein | chr3:9998006-9999892 FORWARD LENGTH=344	49	38154	1	1	1	1				405	AT3G48170.1	ALDH10A9 | aldehyde dehydrogenase 10A9 | chr3:17786290-17789918 REVERSE LENGTH=503	49	55527	1	1	1	1
	406	AT2G46090.1	| Diacylglycerol kinase family protein | chr2:18950919-18953079 FORWARD LENGTH=364	54	39952	1	1	1	1			406	AT1G55860.1	UPL1 | ubiquitin-protein ligase 1 | chr1:20879900-20895393 REVERSE LENGTH=3930	49	434872	1	1	1	1				406	AT1G03090.2	MCCA | methylcrotonyl-CoA carboxylase alpha chain, mitochondrial / 3-methylcrotonyl-CoA carboxylase 1 (MCCA) | chr1:739715-743819 FORWARD LENGTH=734	49	80769	1	1	1	1
	407	AT1G77090.1	| Mog1/PsbP/DUF1795-like photosystem II reaction center PsbP family protein | chr1:28960576-28961875 REVERSE LENGTH=260	54	28622	1	1	1	1			407	AT2G30750.1	CYP71A12 | cytochrome P450, family 71, subfamily A, polypeptide 12 | chr2:13099486-13101389 REVERSE LENGTH=503	49	57003	1	1	1	1				407	AT1G01510.1	AN | NAD(P)-binding Rossmann-fold superfamily protein | chr1:187235-189836 FORWARD LENGTH=636	49	70703	1	1	1	1
	408	AT3G11730.1	ATFP8, ATRABD1, RABD1 | Ras-related small GTP-binding family protein | chr3:3709490-3711397 REVERSE LENGTH=205	54	22940	1	1	1	1			408	AT1G80230.1	| Rubredoxin-like superfamily protein | chr1:30169784-30170999 REVERSE LENGTH=171	49	18801	1	1	1	1				408	AT3G11820.1	SYP121, AT-SYR1, ATSYP121, SYR1, ATSYR1, PEN1 | syntaxin of plants 121 | chr3:3729540-3730868 REVERSE LENGTH=346	49	38071	1	1	1	1
	409	AT3G23600.1	| alpha/beta-Hydrolases superfamily protein | chr3:8473833-8475655 FORWARD LENGTH=239	54	26075	1	1	1	1			409	AT3G48170.1	ALDH10A9 | aldehyde dehydrogenase 10A9 | chr3:17786290-17789918 REVERSE LENGTH=503	49	55527	1	1	1	1				409	AT2G25540.1	CESA10 | cellulose synthase 10 | chr2:10867070-10872077 REVERSE LENGTH=1065	49	121735	1	1	1	1
	410	AT4G25970.1	PSD3 | phosphatidylserine decarboxylase 3 | chr4:13184240-13189139 FORWARD LENGTH=635	54	70905	1	1	1	1			410	AT1G03090.2	MCCA | methylcrotonyl-CoA carboxylase alpha chain, mitochondrial / 3-methylcrotonyl-CoA carboxylase 1 (MCCA) | chr1:739715-743819 FORWARD LENGTH=734	49	80769	1	1	1	1				410	AT5G65560.1	| Pentatricopeptide repeat (PPR) superfamily protein | chr5:26201012-26203759 REVERSE LENGTH=915	49	105034	2	2	1	1
	411	AT3G27020.1	YSL6 | YELLOW STRIPE like 6 | chr3:9961623-9964461 REVERSE LENGTH=676	54	74353	1	1	1	1			411	AT1G01510.1	AN | NAD(P)-binding Rossmann-fold superfamily protein | chr1:187235-189836 FORWARD LENGTH=636	49	70703	1	1	1	1				411	AT2G34360.1	| MATE efflux family protein | chr2:14507294-14510231 FORWARD LENGTH=480	49	52704	2	2	1	1
	412	AT2G27290.1	| Protein of unknown function (DUF1279) | chr2:11678586-11679765 REVERSE LENGTH=201	54	21838	1	1	1	1			412	AT3G11820.1	SYP121, AT-SYR1, ATSYP121, SYR1, ATSYR1, PEN1 | syntaxin of plants 121 | chr3:3729540-3730868 REVERSE LENGTH=346	49	38071	1	1	1	1				412	AT2G37230.1	| Tetratricopeptide repeat (TPR)-like superfamily protein | chr2:15637177-15639450 REVERSE LENGTH=757	48	85972	1	1	1	1
	413	AT3G48500.1	PDE312, PTAC10 | Nucleic acid-binding, OB-fold-like protein | chr3:17962209-17965408 FORWARD LENGTH=668	53	79041	1	1	1	1			413	AT2G25540.1	CESA10 | cellulose synthase 10 | chr2:10867070-10872077 REVERSE LENGTH=1065	49	121735	1	1	1	1				413	AT2G42500.1	PP2A-3 | protein phosphatase 2A-3 | chr2:17698099-17701226 REVERSE LENGTH=313	48	36315	1	1	1	1
	414	AT1G22940.1	TH1, TH-1, THIE | thiamin biosynthesis protein, putative | chr1:8122384-8124908 FORWARD LENGTH=522	53	56284	1	1	1	1			414	AT5G65560.1	| Pentatricopeptide repeat (PPR) superfamily protein | chr5:26201012-26203759 REVERSE LENGTH=915	49	105034	2	2	1	1				414	AT1G10510.1	emb2004 | RNI-like superfamily protein | chr1:3461771-3465590 FORWARD LENGTH=605	48	64866	1	1	1	1
	415	AT5G20830.1	SUS1, ASUS1, atsus1 | sucrose synthase 1 | chr5:7050599-7054032 REVERSE LENGTH=808	53	93399	1	1	1	1			415	AT2G34360.1	| MATE efflux family protein | chr2:14507294-14510231 FORWARD LENGTH=480	49	52704	2	2	1	1				415	AT2G01470.1	STL2P, ATSEC12 | SEC12P-like 2 protein | chr2:212215-214435 REVERSE LENGTH=393	48	43135	1	1	1	1
	416	AT3G48500.1	PDE312, PTAC10 | Nucleic acid-binding, OB-fold-like protein | chr3:17962209-17965408 FORWARD LENGTH=668	53	79041	1	1	1	1			416	AT2G37230.1	| Tetratricopeptide repeat (TPR)-like superfamily protein | chr2:15637177-15639450 REVERSE LENGTH=757	48	85972	1	1	1	1				416	AT1G24040.1	| Acyl-CoA N-acyltransferases (NAT) superfamily protein | chr1:8505794-8506753 REVERSE LENGTH=319	48	36226	1	1	1	1
	417	AT1G22940.1	TH1, TH-1, THIE | thiamin biosynthesis protein, putative | chr1:8122384-8124908 FORWARD LENGTH=522	53	56284	1	1	1	1			417	AT2G42500.1	PP2A-3 | protein phosphatase 2A-3 | chr2:17698099-17701226 REVERSE LENGTH=313	48	36315	1	1	1	1				417	AT3G20680.1	| Domain of unknown function (DUF1995) | chr3:7230147-7231163 REVERSE LENGTH=338	48	37597	1	1	1	1
	418	AT5G20830.1	SUS1, ASUS1, atsus1 | sucrose synthase 1 | chr5:7050599-7054032 REVERSE LENGTH=808	53	93399	1	1	1	1			418	AT1G10510.1	emb2004 | RNI-like superfamily protein | chr1:3461771-3465590 FORWARD LENGTH=605	48	64866	1	1	1	1				418	AT1G72160.1	| Sec14p-like phosphatidylinositol transfer family protein | chr1:27153823-27155609 REVERSE LENGTH=490	48	56254	1	1	1	1
	419	AT2G23070.1	| Protein kinase superfamily protein | chr2:9824162-9826871 REVERSE LENGTH=432	53	50435	1	1	1	1			419	AT2G01470.1	STL2P, ATSEC12 | SEC12P-like 2 protein | chr2:212215-214435 REVERSE LENGTH=393	48	43135	1	1	1	1				419	AT1G78140.1	| S-adenosyl-L-methionine-dependent methyltransferases superfamily protein | chr1:29401937-29403878 REVERSE LENGTH=355	47	39822	1	1	1	1
	420	AT1G10940.1	ASK1, SNRK2-4, SNRK2.4, SRK2A | Protein kinase superfamily protein | chr1:3656050-3658170 REVERSE LENGTH=363	53	41419	1	1	1	1			420	AT1G24040.1	| Acyl-CoA N-acyltransferases (NAT) superfamily protein | chr1:8505794-8506753 REVERSE LENGTH=319	48	36226	1	1	1	1				420	AT2G14120.1	DRP3B | dynamin related protein | chr2:5954253-5960015 REVERSE LENGTH=780	47	86866	1	1	1	1
	421	AT1G61790.1	| Oligosaccharyltransferase complex/magnesium transporter family protein | chr1:22814390-22815430 FORWARD LENGTH=346	53	38827	1	1	1	1			421	AT3G20680.1	| Domain of unknown function (DUF1995) | chr3:7230147-7231163 REVERSE LENGTH=338	48	37597	1	1	1	1				421	AT1G02840.1	SR1, ATSRP34, SRP34, SR34, At-SR34 | RNA-binding (RRM/RBD/RNP motifs) family protein | chr1:626918-629583 FORWARD LENGTH=303	47	33801	1	1	1	1
	422	AT4G12740.1	| HhH-GPD base excision DNA repair family protein | chr4:7494578-7497596 REVERSE LENGTH=630	53	72644	2	2	1	1			422	AT1G72160.1	| Sec14p-like phosphatidylinositol transfer family protein | chr1:27153823-27155609 REVERSE LENGTH=490	48	56254	1	1	1	1				422	AT3G07670.1	| Rubisco methyltransferase family protein | chr3:2451651-2454617 FORWARD LENGTH=504	47	57945	1	1	1	1
	423	AT1G21600.1	PTAC6 | plastid transcriptionally active 6 | chr1:7571514-7573782 REVERSE LENGTH=328	52	37491	1	1	1	1			423	AT1G78140.1	| S-adenosyl-L-methionine-dependent methyltransferases superfamily protein | chr1:29401937-29403878 REVERSE LENGTH=355	47	39822	1	1	1	1				423	AT1G75950.1	SKP1, ASK1, ATSKP1, SKP1A, UIP1 | S phase kinase-associated protein 1 | chr1:28516715-28517454 FORWARD LENGTH=160	47	17984	1	1	1	1
	424	AT3G53180.1	| glutamate-ammonia ligases									424	AT2G14120.1	DRP3B | dynamin related protein | chr2:5954253-5960015 REVERSE LENGTH=780	47	86866	1	1	1	1				424	AT2G29720.1	CTF2B | FAD/NAD(P)-binding oxidoreductase family protein | chr2:12700592-12702289 REVERSE LENGTH=427	47	47131	1	1	1	1
	425	AT5G09880.1	| Splicing factor, CC1-like | chr5:3081646-3085179 REVERSE LENGTH=527	52	59482	1	1	1	1			425	AT1G02840.1	SR1, ATSRP34, SRP34, SR34, At-SR34 | RNA-binding (RRM/RBD/RNP motifs) family protein | chr1:626918-629583 FORWARD LENGTH=303	47	33801	1	1	1	1				425	AT3G10920.1	MSD1, MEE33, ATMSD1 | manganese superoxide dismutase 1 | chr3:3418015-3419581 FORWARD LENGTH=231	47	25474	1	1	1	1
	426	AT4G32770.1	VTE1, ATSDX1 | tocopherol cyclase, chloroplast / vitamin E deficient 1 (VTE1) / sucrose export defective 1 (SXD1) | chr4:15804981-15807790 FORWARD LENGTH=488	52	55054	1	1	1	1			426	AT3G07670.1	| Rubisco methyltransferase family protein | chr3:2451651-2454617 FORWARD LENGTH=504	47	57945	1	1	1	1
	427	AT2G39810.1	HOS1 | ubiquitin-protein ligases | chr2:16612941-16617802 FORWARD LENGTH=927	52	106267	1	1	1	1			427	AT1G75950.1	SKP1, ASK1, ATSKP1, SKP1A, UIP1 | S phase kinase-associated protein 1 | chr1:28516715-28517454 FORWARD LENGTH=160	47	17984	1	1	1	1
	428	AT3G27110.1	| Peptidase family M48 family protein | chr3:9998006-9999892 FORWARD LENGTH=344	52	38154	1	1	1	1			428	AT2G29720.1	CTF2B | FAD/NAD(P)-binding oxidoreductase family protein | chr2:12700592-12702289 REVERSE LENGTH=427	47	47131	1	1	1	1
	429	ATCG01050.1	NDHD | NADH-Ubiquinone/plastoquinone (complex I) protein | chrC:115665-117185 REVERSE LENGTH=506	52	57067	1	1	1	1			429	AT3G10920.1	MSD1, MEE33, ATMSD1 | manganese superoxide dismutase 1 | chr3:3418015-3419581 FORWARD LENGTH=231	47	25474	1	1	1	1
	430	AT1G04620.1	| coenzyme F420 hydrogenase family / dehydrogenase, beta subunit family | chr1:1282869-1286492 REVERSE LENGTH=462	52	52088	1	1	1	1			430	AT1G69200.1	FLN2 | fructokinase-like 2 | chr1:26016018-26018365 FORWARD LENGTH=616	47	69720	1	1	1	1
	431	AT1G06190.1	| Rho termination factor | chr1:1892467-1894078 REVERSE LENGTH=401	52	44687	1	1	1	1			431	AT1G78070.1	| Transducin/WD40 repeat-like superfamily protein | chr1:29355219-29358368 FORWARD LENGTH=449	47	50957	1	1	1	1
	432	AT2G48070.1	RPH1 | resistance to phytophthora 1 | chr2:19662863-19663773 FORWARD LENGTH=197	52	22171	1	1	1	1			432	AT5G13200.1	| GRAM domain family protein | chr5:4207081-4208079 FORWARD LENGTH=272	47	30144	1	1	1	1
	433	AT3G55980.1	SZF1, ATSZF1 | salt-inducible zinc finger 1 | chr3:20776857-20778599 FORWARD LENGTH=580	51	64753	1	1	1	1			433	AT4G37910.1	mtHsc70-1 | mitochondrial heat shock protein 70-1 | chr4:17825368-17828099 REVERSE LENGTH=682	47	73260	1	1	1	1
	434	AT2G38270.1	CXIP2, ATGRX2 | CAX-interacting protein 2 | chr2:16031347-16033054 REVERSE LENGTH=293	51	32324	1	1	1	1			434	AT4G04950.1	| thioredoxin family protein | chr4:2517882-2519924 REVERSE LENGTH=488	46	53358	1	1	1	1
	435	AT3G15010.1	| RNA-binding (RRM/RBD/RNP motifs) family protein | chr3:5052844-5054058 FORWARD LENGTH=404	51	41800	1	1	1	1			435	AT3G10410.1	SCPL49, CPY | SERINE CARBOXYPEPTIDASE-LIKE 49 | chr3:3235518-3238063 REVERSE LENGTH=516	46	57678	1	1	1	1
	436	AT5G65620.1	| Zincin-like metalloproteases family protein | chr5:26221951-26225784 FORWARD LENGTH=791	51	88977	1	1	1	1			436	AT3G53460.1	CP29 | chloroplast RNA-binding protein 29 | chr3:19819738-19821423 REVERSE LENGTH=342	46	36077	1	1	1	1
	437	AT3G51140.1	| Protein of unknown function (DUF3353) | chr3:18998182-18999437 FORWARD LENGTH=278	51	31516	1	1	1	1			437	AT1G49650.1	| alpha/beta-Hydrolases superfamily protein | chr1:18377363-18378487 REVERSE LENGTH=374	46	41989	1	1	1	1
	438	AT5G06130.1	| chaperone protein dnaJ-related | chr5:1853754-1855297 REVERSE LENGTH=231	51	25885	1	1	1	1
	439	AT1G10510.1	emb2004 | RNI-like superfamily protein | chr1:3461771-3465590 FORWARD LENGTH=605	51	64866	1	1	1	1
	440	AT1G11680.1	CYP51G1, EMB1738, CYP51A2, CYP51 | CYTOCHROME P450 51G1 | chr1:3938925-3940585 FORWARD LENGTH=488	51	55644	1	1	1	1
	441	AT5G08300.1	| Succinyl-CoA ligase, alpha subunit | chr5:2667579-2669672 FORWARD LENGTH=347	51	36497	1	1	1	1
	442	AT1G18210.1	| Calcium-binding EF-hand family protein | chr1:6268273-6268785 REVERSE LENGTH=170	50	18477	1	1	1	1
	443	AT3G13860.1	HSP60-3A | heat shock protein 60-3A | chr3:4561704-4565133 REVERSE LENGTH=572	50	60705	1	1	1	1
	444	AT3G07160.1	ATGSL10, gsl10, CALS9 | glucan synthase-like 10 | chr3:2265142-2279383 REVERSE LENGTH=1890	50	217593	1	1	1	1
	445	AT1G09850.1	XBCP3 | xylem bark cysteine peptidase 3 | chr1:3201848-3203875 FORWARD LENGTH=437	50	49100	1	1	1	1
	446	AT4G11600.1	ATGPX6, PHGPX, LSC803, GPX6 | glutathione peroxidase 6 | chr4:7010021-7011330 REVERSE LENGTH=232	50	25706	1	1	1	1
	447	AT2G22310.1	ATUBP4, UBP4 | ubiquitin-specific protease 4 | chr2:9476733-9478825 REVERSE LENGTH=365	50	42280	1	1	1	1
	448	AT2G29960.1	CYP5, ATCYP5, CYP19-4 | cyclophilin 5 | chr2:12769183-12770528 REVERSE LENGTH=201	50	21566	1	1	1	1
	449	AT1G10370.1	GST30, ATGSTU17, GST30B, ERD9 | Glutathione S-transferase family protein | chr1:3397274-3398273 REVERSE LENGTH=227	50	25429	1	1	1	1
	450	AT3G09090.1	DEX1 | defective in exine formation protein (DEX1) | chr3:2782912-2787552 REVERSE LENGTH=896	50	99971	1	1	1	1
	451	AT5G26210.1	AL4 | alfin-like 4 | chr5:9158566-9160221 REVERSE LENGTH=255	50	29221	1	1	1	1
	452	AT1G05150.1	| Calcium-binding tetratricopeptide family protein | chr1:1484280-1486706 REVERSE LENGTH=808	49	90757	1	1	1	1
	453	AT4G33250.1	EIF3K, TIF3K1, ATTIF3K1 | eukaryotic translation initiation factor 3K | chr4:16039066-16040617 REVERSE LENGTH=226	49	25804	1	1	1	1
	454	AT4G19006.1	| Proteasome component (PCI) domain protein | chr4:10409349-10411347 REVERSE LENGTH=386	49	44131	1	1	1	1
	455	AT1G74920.1	ALDH10A8 | aldehyde dehydrogenase 10A8 | chr1:28139175-28142573 REVERSE LENGTH=501	49	54949	1	1	1	1
	456	AT2G42490.1	| Copper amine oxidase family protein | chr2:17691600-17695526 REVERSE LENGTH=776	49	87280	1	1	1	1
	457	AT1G09020.1	SNF4, ATSNF4 | homolog of yeast sucrose nonfermenting 4 | chr1:2900149-2904212 REVERSE LENGTH=487	49	53754	1	1	1	1
	458	AT4G01100.1	ADNT1 | adenine nucleotide transporter 1 | chr4:477411-479590 FORWARD LENGTH=352	49	38439	1	1	1	1
	459	AT3G15850.1	FAD5, FADB, JB67, ADS3 | fatty acid desaturase 5 | chr3:5359087-5360998 FORWARD LENGTH=371	48	42783	1	1	1	1
	460	AT3G60820.1	PBF1 | N-terminal nucleophile aminohydrolases (Ntn hydrolases) superfamily protein | chr3:22472038-22473809 REVERSE LENGTH=223	48	24812	1	1	1	1
	461	AT1G04980.1	ATPDIL2-2, ATPDI10, PDI10, PDIL2-2 | PDI-like 2-2 | chr1:1413869-1416120 REVERSE LENGTH=447	48	48786	1	1	1	1
	462	AT2G21280.1	GC1, ATSULA, SULA | NAD(P)-binding Rossmann-fold superfamily protein | chr2:9110502-9112679 REVERSE LENGTH=347	48	37952	1	1	1	1
	463	AT1G76080.1	ATCDSP32, CDSP32 | chloroplastic drought-induced stress protein of 32 kD | chr1:28548063-28549348 REVERSE LENGTH=302	48	33893	1	1	1	1
	464	AT4G19640.1	ARA7, ARA-7, ATRABF2B, ATRAB5B, RABF2B, ATRAB-F2B, RAB-F2B | Ras-related small GTP-binding family protein | chr4:10687441-10689449 REVERSE LENGTH=200	48	21951	1	1	1	1
	465	AT4G26500.1	EMB1374, CPSUFE, ATSUFE, SUFE1 | chloroplast sulfur E | chr4:13382456-13383571 REVERSE LENGTH=371	48	40946	1	1	1	1
	466	AT2G01690.1	| ARM repeat superfamily protein | chr2:309144-313499 REVERSE LENGTH=743	48	84182	1	1	1	1
	467	AT3G47860.1	CHL | chloroplastic lipocalin | chr3:17656778-17658269 REVERSE LENGTH=353	48	39642	1	1	1	1
	468	AT4G37510.1	| Ribonuclease III family protein | chr4:17626259-17628854 REVERSE LENGTH=537	48	62898	1	1	1	1
	469	AT1G11260.1	STP1, ATSTP1 | sugar transporter 1 | chr1:3777460-3780133 FORWARD LENGTH=522	48	57895	1	1	1	1
	470	AT4G12420.1	SKU5 | Cupredoxin superfamily protein | chr4:7349941-7352868 REVERSE LENGTH=587	48	65734	1	1	1	1
	471	AT4G13670.1	PTAC5 | plastid transcriptionally active 5 | chr4:7948644-7950779 FORWARD LENGTH=387	47	44452	1	1	1	1
	472	AT3G52140.1	| tetratricopeptide repeat (TPR)-containing protein | chr3:19333232-19341295 FORWARD LENGTH=1403	47	154366	1	1	1	1
	473	AT3G50670.1	U1-70K, U1SNRNP | U1 small nuclear ribonucleoprotein-70K | chr3:18826476-18829492 REVERSE LENGTH=427	47	50404	1	1	1	1
	474	AT2G16460.1	| Protein of unknown function (DUF1640) | chr2:7133704-7135483 REVERSE LENGTH=230	47	25820	1	1	1	1
	475	AT1G47830.1	| SNARE-like superfamily protein | chr1:17613346-17614784 REVERSE LENGTH=142	47	17148	1	1	1	1
	476	AT2G20120.1	COV1 | Protein of unknown function (DUF502) | chr2:8687568-8689321 REVERSE LENGTH=268	47	29793	1	1	1	1
	477	AT3G62550.1	| Adenine nucleotide alpha hydrolases-like superfamily protein | chr3:23136194-23137074 FORWARD LENGTH=162	47	18391	1	1	1	1
	478	AT1G01090.1	PDH-E1 ALPHA | pyruvate dehydrogenase E1 alpha | chr1:47705-49166 REVERSE LENGTH=428	47	47512	1	1	1	1
	479	AT4G12830.1	| alpha/beta-Hydrolases superfamily protein | chr4:7531189-7533327 FORWARD LENGTH=393	47	43965	1	1	1	1
	480	AT4G22260.1	IM, IM1 | Alternative oxidase family protein | chr4:11769967-11772350 REVERSE LENGTH=351	47	40824	1	1	1	1

## Sheet: ACS7_GFP_1
			ACS7_GFP-trap
		prot_hit_num	prot_acc	prot_desc	prot_score	prot_mass	prot_matches	prot_matches_sig	prot_sequences	prot_sequences_sig
		1	ATCG00480.1	ATPB, PB | ATP synthase subunit beta | chrC:52660-54156 REVERSE LENGTH=498	13134	53946	226	226	30	30
		2	ATCG00120.1	ATPA | ATP synthase subunit alpha | chrC:9938-11461 REVERSE LENGTH=507	11276	55340	199	199	22	22
		3	ATCG00680.1	PSBB | photosystem II reaction center protein B | chrC:72371-73897 FORWARD LENGTH=508	7950	56139	149	149	16	16
		4	AT3G45140.1	LOX2, ATLOX2 | lipoxygenase 2 | chr3:16525437-16529233 FORWARD LENGTH=896	6867	102442	154	154	34	34
		5	ATCG00280.1	PSBC | photosystem II reaction center protein C | chrC:33720-35141 FORWARD LENGTH=473	5530	52019	111	111	13	13
		6	AT1G42970.1	GAPB | glyceraldehyde-3-phosphate dehydrogenase B subunit | chr1:16127552-16129584 FORWARD LENGTH=447	4990	47997	83	83	17	17
		7	AT3G26650.1	GAPA, GAPA-1 | glyceraldehyde 3-phosphate dehydrogenase A subunit | chr3:9795226-9796848 FORWARD LENGTH=396	4878	42693	90	90	16	16
		8	AT1G12900.1	GAPA-2 | glyceraldehyde 3-phosphate dehydrogenase A subunit 2 | chr1:4392634-4394283 REVERSE LENGTH=399	4724	43050	88	88	14	14
		9	ATCG00540.1	PETA | photosynthetic electron transfer A | chrC:61657-62619 FORWARD LENGTH=320	4722	35427	105	105	16	16
		10	AT5G50920.1	CLPC, ATHSP93-V, HSP93-V, DCA1, CLPC1 | CLPC homologue 1 | chr5:20715710-20719800 REVERSE LENGTH=929	4581	103572	92	92	34	34
		11	ATCG00490.1	RBCL | ribulose-bisphosphate carboxylases | chrC:54958-56397 FORWARD LENGTH=479	4351	53335	99	99	21	21
		12	AT4G20360.1	ATRAB8D, ATRABE1B, RABE1b | RAB GTPase homolog E1B | chr4:10990036-10991466 FORWARD LENGTH=476	4154	51828	74	74	13	13
		13	AT2G39730.1	RCA | rubisco activase | chr2:16570951-16573345 REVERSE LENGTH=474	4009	52270	70	70	17	17
		14	AT4G10340.1	LHCB5 | light harvesting complex of photosystem II 5 | chr4:6408200-6409496 FORWARD LENGTH=280	3975	30184	87	87	13	13
		15	AT3G08940.2	LHCB4.2 | light harvesting complex photosystem II | chr3:2717717-2718665 FORWARD LENGTH=287	3765	31220	73	73	9	9
		16	ATCG00340.1	PSAB | Photosystem I, PsaA/PsaB protein | chrC:37375-39579 REVERSE LENGTH=734	3696	82515	62	62	11	11
		17	AT3G14420.1	| Aldolase-type TIM barrel family protein | chr3:4821804-4823899 FORWARD LENGTH=367	3533	40362	82	82	17	17
		18	AT5G08670.1	| ATP synthase alpha/beta family protein | chr5:2818395-2821149 REVERSE LENGTH=556	3351	59732	60	60	14	14
		19	AT1G15820.1	LHCB6, CP24 | light harvesting complex photosystem II subunit 6 | chr1:5446685-5447676 REVERSE LENGTH=258	3332	27505	63	63	11	11
		20	AT3G12780.1	PGK1 | phosphoglycerate kinase 1 | chr3:4061127-4063140 REVERSE LENGTH=481	3314	50173	65	65	16	16
		21	AT3G14415.1	| Aldolase-type TIM barrel family protein | chr3:4818667-4820748 FORWARD LENGTH=367	3282	40327	76	76	15	15
		22	AT5G01530.1	LHCB4.1 | light harvesting complex photosystem II | chr5:209084-210243 FORWARD LENGTH=290	2990	31166	59	59	7	7
		23	AT1G03130.1	PSAD-2 | photosystem I subunit D-2 | chr1:753528-754142 REVERSE LENGTH=204	2988	22339	73	73	14	14
		24	AT5G42650.1	AOS, CYP74A, DDE2 | allene oxide synthase | chr5:17097803-17099359 REVERSE LENGTH=518	2883	58298	50	50	17	17
		25	AT3G46780.1	PTAC16 | plastid transcriptionally active 16 | chr3:17228766-17231021 FORWARD LENGTH=510	2792	54325	53	53	20	20
		26	AT4G04640.1	ATPC1 | ATPase, F1 complex, gamma subunit protein | chr4:2350761-2351882 REVERSE LENGTH=373	2786	41115	56	56	15	15
		27	ATCG00350.1	PSAA | Photosystem I, PsaA/PsaB protein | chrC:39605-41857 REVERSE LENGTH=750	2730	83362	67	67	9	9
		28	AT1G56190.1	| Phosphoglycerate kinase family protein | chr1:21028403-21030454 FORWARD LENGTH=478	2549	50000	48	48	15	15
		29	ATCG00270.1	PSBD | photosystem II reaction center protein D | chrC:32711-33772 FORWARD LENGTH=353	2497	39706	45	45	9	9
		30	AT1G74470.1	| Pyridine nucleotide-disulphide oxidoreductase family protein | chr1:27991248-27992845 FORWARD LENGTH=467	2495	52127	44	44	15	15
		31	AT1G32900.1	| UDP-Glycosyltransferase superfamily protein | chr1:11920582-11923506 REVERSE LENGTH=610	2453	67388	47	47	19	19
		32	AT1G23310.1	GGT1, AOAT1, GGAT1 | glutamate:glyoxylate aminotransferase | chr1:8268720-8271329 REVERSE LENGTH=481	2440	53681	51	51	21	21
		33	AT4G37930.1	SHM1, STM, SHMT1 | serine transhydroxymethyltransferase 1 | chr4:17831891-17834742 REVERSE LENGTH=517	2306	57502	51	51	16	16
		34	AT4G32260.1	| ATPase, F0 complex, subunit B/B~, bacterial/chloroplast | chr4:15573859-15574586 REVERSE LENGTH=219	2257	23903	48	48	13	13
		35	AT2G30950.1	VAR2, FTSH2 | FtsH extracellular protease family | chr2:13174692-13177064 FORWARD LENGTH=695	2239	74249	48	48	17	17
		36	AT5G14740.2	CA2, CA18, BETA CA2 | carbonic anhydrase 2 | chr5:4760536-4762382 FORWARD LENGTH=259	2237	28602	43	43	12	12
		37	AT5G42270.1	VAR1, FTSH5 | FtsH extracellular protease family | chr5:16902659-16905102 FORWARD LENGTH=704	2211	75323	36	36	14	14
		38	AT1G06950.1	ATTIC110, TIC110 | translocon at the inner envelope membrane of chloroplasts 110 | chr1:2130303-2135563 REVERSE LENGTH=1016	2196	112465	44	44	17	17
		39	AT5G66570.1	PSBO-1, OEE1, OEE33, OE33, PSBO1, MSP-1 | PS II oxygen-evolving complex 1 | chr5:26568744-26570124 FORWARD LENGTH=332	2043	35305	42	42	15	15
		40	AT1G50250.1	FTSH1 | FTSH protease 1 | chr1:18614398-18616930 REVERSE LENGTH=716	2031	76850	32	32	13	13
		41	AT1G29930.1	CAB1, AB140, CAB140, LHCB1.3 | chlorophyll A/B binding protein 1 | chr1:10478071-10478874 FORWARD LENGTH=267	2016	28269	42	42	8	8
		42	AT2G34420.1	LHB1B2, LHCB1.5 | photosystem II light harvesting complex gene B1B2 | chr2:14522716-14523513 REVERSE LENGTH=265	2000	28082	44	44	7	7
		43	AT1G31330.1	PSAF | photosystem I subunit F | chr1:11215011-11215939 REVERSE LENGTH=221	1956	24296	42	42	9	9
		44	AT3G50820.1	PSBO2, PSBO-2, OEC33 | photosystem II subunit O-2 | chr3:18891008-18892311 REVERSE LENGTH=331	1916	35182	39	39	15	15
		45	AT3G16000.1	MFP1 | MAR binding filament-like protein 1 | chr3:5431041-5433613 REVERSE LENGTH=726	1900	82107	43	43	16	16
		46	AT4G09650.1	ATPD | ATP synthase delta-subunit gene | chr4:6100799-6101503 FORWARD LENGTH=234	1883	25653	43	43	11	11
		47	AT1G20620.1	CAT3, SEN2, ATCAT3 | catalase 3 | chr1:7143142-7146193 FORWARD LENGTH=492	1856	56981	42	42	13	13
		48	AT4G21280.1	PSBQ, PSBQA, PSBQ-1 | photosystem II subunit QA | chr4:11334446-11335587 FORWARD LENGTH=223	1775	23781	33	33	9	9
		49	AT5G09660.1	PMDH2 | peroxisomal NAD-malate dehydrogenase 2 | chr5:2993645-2995551 REVERSE LENGTH=354	1772	37622	29	29	8	8
		50	AT3G60750.1	| Transketolase | chr3:22454004-22456824 FORWARD LENGTH=741	1759	80286	42	42	14	14
		51	AT3G23400.1	FIB4 | Plastid-lipid associated protein PAP / fibrillin family protein | chr3:8376636-8378225 REVERSE LENGTH=284	1742	30482	31	31	8	8
		52	AT1G11860.1	| Glycine cleavage T-protein family | chr1:4001801-4003245 FORWARD LENGTH=408	1736	44693	32	32	8	8
		53	AT2G18960.1	AHA1, PMA, OST2, HA1 | H(+)-ATPase 1 | chr2:8221858-8227268 FORWARD LENGTH=949	1690	104526	37	37	14	14
		54	ATCG00130.1	ATPF | ATPase, F0 complex, subunit B/B~, bacterial/chloroplast | chrC:11529-12798 REVERSE LENGTH=184	1684	21090	40	40	10	10
		55	AT4G35090.1	CAT2 | catalase 2 | chr4:16700937-16703215 REVERSE LENGTH=492	1676	57171	42	42	13	13
		56	AT5G23060.1	CaS | calcium sensing receptor | chr5:7736760-7738412 REVERSE LENGTH=387	1600	41352	27	27	12	12
		57	AT4G30190.1	AHA2, PMA2, HA2 | H(+)-ATPase 2 | chr4:14770820-14775920 REVERSE LENGTH=948	1575	104657	33	33	12	12
		58	AT1G06430.1	FTSH8 | FTSH protease 8 | chr1:1960214-1962525 REVERSE LENGTH=685	1568	73291	34	34	11	11
		59	ATCG00020.1	PSBA | photosystem II reaction center protein A | chrC:383-1444 REVERSE LENGTH=353	1542	39003	35	35	8	8
		60	AT3G01500.1	CA1, ATBCA1, SABP3, ATSABP3 | carbonic anhydrase 1 | chr3:194853-196716 REVERSE LENGTH=270	1536	29761	36	36	11	11
		61	AT1G78900.1	VHA-A | vacuolar ATP synthase subunit A | chr1:29660463-29664575 FORWARD LENGTH=623	1532	69045	32	32	18	18
		62	ATCG00720.1	PETB | photosynthetic electron transfer B | chrC:74841-76292 FORWARD LENGTH=215	1531	24229	31	31	6	6
		63	AT4G03280.1	PETC, PGR1 | photosynthetic electron transfer C | chr4:1440314-1441717 FORWARD LENGTH=229	1505	24580	20	20	4	4
		64	AT1G61520.1	LHCA3 | photosystem I light harvesting complex gene 3 | chr1:22700152-22701149 FORWARD LENGTH=273	1498	29163	27	27	6	6
		65	AT1G09340.1	CRB, CSP41B, HIP1.3 | chloroplast RNA binding | chr1:3015473-3018035 FORWARD LENGTH=378	1461	42731	30	30	11	11
		66	AT1G07920.1	| GTP binding Elongation factor Tu family protein | chr1:2455559-2457001 FORWARD LENGTH=449	1441	49747	29	29	5	5
		67	AT1G56070.1	LOS1 | Ribosomal protein S5/Elongation factor G/III/V family protein | chr1:20968245-20971077 REVERSE LENGTH=843	1435	94566	41	41	20	20
		68	ATCG00470.1	ATPE | ATP synthase epsilon chain | chrC:52265-52663 REVERSE LENGTH=132	1431	14536	29	29	6	6
		69	AT2G43030.1	| Ribosomal protein L3 family protein | chr2:17894898-17895713 FORWARD LENGTH=271	1423	29345	28	28	11	11
		70	AT4G09010.1	APX4, TL29 | ascorbate peroxidase 4 | chr4:5777502-5779338 REVERSE LENGTH=349	1406	38048	23	23	11	11
		71	AT2G34430.1	LHB1B1, LHCB1.4 | light-harvesting chlorophyll-protein complex II subunit B1 | chr2:14524818-14525618 FORWARD LENGTH=266	1381	28198	34	34	7	7
		72	AT3G46970.1	ATPHS2, PHS2 | alpha-glucan phosphorylase 2 | chr3:17301625-17306111 REVERSE LENGTH=841	1375	95421	27	27	15	15
		73	AT2G07698.1	| ATPase, F1 complex, alpha subunit protein | chr2:3361474-3364028 FORWARD LENGTH=777	1373	86155	30	30	13	13
		74	AT3G14210.1	ESM1 | epithiospecifier modifier 1 | chr3:4729886-4731562 FORWARD LENGTH=392	1372	44308	27	27	8	8
		75	AT5G42020.1	BIP, BIP2 | Heat shock protein 70 (Hsp 70) family protein | chr5:16807697-16810480 REVERSE LENGTH=668	1348	73746	25	25	11	11
		76	AT1G67090.1	RBCS1A | ribulose bisphosphate carboxylase small chain 1A | chr1:25048465-25049249 REVERSE LENGTH=180	1345	20433	28	28	7	7
		77	AT5G38420.1	| Ribulose bisphosphate carboxylase (small chain) family protein | chr5:15381203-15381978 REVERSE LENGTH=181	1327	20567	32	32	6	6
		78	ATCG00380.1	RPS4 | chloroplast ribosomal protein S4 | chrC:45223-45828 REVERSE LENGTH=201	1317	23318	28	28	7	7
		79	AT1G79550.1	PGK | phosphoglycerate kinase | chr1:29924347-29926295 REVERSE LENGTH=401	1312	42151	23	23	7	7
		80	AT4G28750.1	PSAE-1 | Photosystem I reaction centre subunit IV / PsaE protein | chr4:14202951-14203888 REVERSE LENGTH=143	1307	14958	23	23	5	5
		81	ATCG00730.1	PETD | photosynthetic electron transfer D | chrC:76481-77672 FORWARD LENGTH=160	1293	17465	30	30	1	1
		82	AT5G04140.1	GLU1, GLS1, GLUS, FD-GOGAT | glutamate synthase 1 | chr5:1130031-1138186 FORWARD LENGTH=1622	1274	177790	28	28	17	17
		83	AT2G05070.1	LHCB2.2, LHCB2 | photosystem II light harvesting complex gene 2.2 | chr2:1799436-1800329 REVERSE LENGTH=265	1269	28648	32	32	5	5
		84	AT3G08580.1	AAC1 | ADP/ATP carrier 1 | chr3:2605706-2607030 REVERSE LENGTH=381	1268	41541	30	30	9	9
		85	AT1G07660.1	| Histone superfamily protein | chr1:2369212-2369523 FORWARD LENGTH=103	1244	11402	26	26	7	7
		86	AT1G20260.1	| ATPase, V1 complex, subunit B protein | chr1:7016971-7020290 FORWARD LENGTH=487	1242	54370	27	27	11	11
		87	AT1G71500.1	| Rieske (2Fe-2S) domain-containing protein | chr1:26936084-26937331 FORWARD LENGTH=287	1240	31845	25	25	11	11
		88	AT3G09440.1	| Heat shock protein 70 (Hsp 70) family protein | chr3:2903434-2905632 REVERSE LENGTH=649	1239	71471	25	25	11	11
		89	AT4G01150.1	| unknown protein
		90	AT4G38970.1	FBA2 | fructose-bisphosphate aldolase 2 | chr4:18163714-18165659 REVERSE LENGTH=398	1228	43099	23	23	9	9
		91	AT1G52230.1	PSAH2, PSAH-2, PSI-H | photosystem I subunit H2 | chr1:19454902-19455508 FORWARD LENGTH=145	1226	15264	30	30	2	2
		92	AT5G02500.1	HSC70-1, HSP70-1, AT-HSC70-1, HSC70 | heat shock cognate protein 70-1 | chr5:554055-556334 REVERSE LENGTH=651	1194	71635	25	25	12	12
		93	AT3G05590.1	RPL18 | ribosomal protein L18 | chr3:1621511-1622775 FORWARD LENGTH=187	1171	20959	21	21	5	5
		94	AT1G20010.1	TUB5 | tubulin beta-5 chain | chr1:6938033-6940481 REVERSE LENGTH=449	1152	50770	24	24	7	7
		95	AT5G38430.1	| Ribulose bisphosphate carboxylase (small chain) family protein | chr5:15384350-15385155 REVERSE LENGTH=181	1148	20503	27	27	6	6
		96	AT4G33010.1	AtGLDP1, GLDP1 | glycine decarboxylase P-protein 1 | chr4:15926852-15931150 REVERSE LENGTH=1037	1129	113634	24	24	7	7
		97	AT5G17920.1	ATCIMS, ATMETS, ATMS1 | Cobalamin-independent synthase family protein | chr5:5935771-5939195 FORWARD LENGTH=765	1126	84579	22	22	11	11
		98	AT1G68010.1	HPR, ATHPR1 | hydroxypyruvate reductase | chr1:25493418-25495720 FORWARD LENGTH=386	1124	42405	24	24	12	12
		99	AT3G11130.1	| Clathrin, heavy chain | chr3:3482575-3491667 REVERSE LENGTH=1705	1095	194180	25	25	19	19
		100	AT5G62690.1	TUB2 | tubulin beta chain 2 | chr5:25181560-25183501 FORWARD LENGTH=450	1064	51253	22	22	5	5
		101	AT5G25980.1	TGG2, BGLU37 | glucoside glucohydrolase 2 | chr5:9072730-9075143 FORWARD LENGTH=467	1062	53802	29	29	10	10
		102	AT4G20890.1	TUB9 | tubulin beta-9 chain | chr4:11182218-11183840 FORWARD LENGTH=444	1061	50177	22	22	5	5
		103	AT1G03630.1	POR C, PORC | protochlorophyllide oxidoreductase C | chr1:907699-909245 FORWARD LENGTH=401	1055	44040	31	31	8	8
		104	AT5G23120.1	HCF136 | photosystem II stability/assembly factor, chloroplast (HCF136) | chr5:7778154-7780463 FORWARD LENGTH=403	1046	44122	22	22	12	12
		105	AT5G56010.1	HSP81-3, Hsp81.3, AtHsp90-3, AtHsp90.3 | heat shock protein 81-3 | chr5:22681410-22683911 FORWARD LENGTH=699	1034	80232	26	26	15	15
		106	AT5G02940.1	| Protein of unknown function (DUF1012) | chr5:684671-689674 REVERSE LENGTH=813	1033	92631	25	25	11	11
		107	ATCG01110.1	NDHH | NAD(P)H dehydrogenase subunit H | chrC:122011-123192 REVERSE LENGTH=393	1028	45611	28	28	9	9
		108	AT5G64040.1	PSAN | photosystem I reaction center subunit PSI-N, chloroplast, putative / PSI-N, putative (PSAN) | chr5:25628724-25629409 REVERSE LENGTH=171	1022	18647	16	16	4	4
		109	AT1G54780.1	TLP18.3 | thylakoid lumen 18.3 kDa protein | chr1:20439533-20440953 FORWARD LENGTH=285	998	31120	21	21	7	7
		110	AT3G13920.1	EIF4A1, RH4, TIF4A1 | eukaryotic translation initiation factor 4A1 | chr3:4592635-4594128 REVERSE LENGTH=412	996	46905	26	26	12	12
		111	AT1G44575.1	NPQ4, PSBS | Chlorophyll A-B binding family protein | chr1:16871768-16873194 FORWARD LENGTH=265	983	27990	18	18	7	7
		112	AT3G08530.1	| Clathrin, heavy chain | chr3:2587171-2595411 REVERSE LENGTH=1703	978	194160	23	23	18	18
		113	AT1G06680.1	PSBP-1, OEE2, PSII-P, OE23 | photosystem II subunit P-1 | chr1:2047940-2049186 FORWARD LENGTH=263	977	28216	18	18	5	5
		114	AT3G01280.1	VDAC1, ATVDAC1 | voltage dependent anion channel 1 | chr3:85754-87612 FORWARD LENGTH=276	968	29453	20	20	8	8
		115	AT2G24820.1	TIC55-II | translocon at the inner envelope membrane of chloroplasts 55-II | chr2:10575038-10576829 FORWARD LENGTH=539	948	61167	18	18	8	8
		116	AT5G12250.1	TUB6 | beta-6 tubulin | chr5:3961317-3962971 REVERSE LENGTH=449	940	51105	19	19	4	4
		117	AT4G38510.1	| ATPase, V1 complex, subunit B protein | chr4:18011155-18014789 REVERSE LENGTH=487	934	54363	19	19	8	8
		118	AT5G26742.1	emb1138 | DEAD box RNA helicase (RH3) | chr5:9285540-9288871 REVERSE LENGTH=747	924	81227	19	19	10	10
		119	AT5G20290.1	| Ribosomal protein S8e family protein | chr5:6851695-6853012 REVERSE LENGTH=222	924	25070	14	14	5	5
		120	AT1G33120.1	| Ribosomal protein L6 family | chr1:12010986-12012223 FORWARD LENGTH=194	918	22096	15	15	6	6
		121	AT5G35630.1	GS2, GLN2, ATGSL1 | glutamine synthetase 2 | chr5:13831220-13833239 FORWARD LENGTH=430	917	47703	26	26	8	8
		122	AT2G29550.1	TUB7 | tubulin beta-7 chain | chr2:12644258-12645932 REVERSE LENGTH=449	910	51220	19	19	4	4
		123	AT4G09000.1	GRF1, GF14 CHI | general regulatory factor 1 | chr4:5775387-5777157 FORWARD LENGTH=267	910	30005	23	23	7	7
		124	AT4G27440.1	PORB | protochlorophyllide oxidoreductase B | chr4:13725648-13727107 FORWARD LENGTH=401	892	43516	24	24	9	9
		125	AT3G54890.1	LHCA1 | photosystem I light harvesting complex gene 1 | chr3:20339706-20340922 REVERSE LENGTH=241	890	26117	16	16	3	3
		126	AT4G29130.1	ATHXK1, GIN2, HXK1 | hexokinase 1 | chr4:14352338-14354865 REVERSE LENGTH=496	888	53949	18	18	9	9
		127	AT1G08520.1	ALB1, ALB-1V, V157, PDE166, CHLD | ALBINA 1 | chr1:2696538-2700819 FORWARD LENGTH=760	888	83600	27	27	16	16
		128	AT1G51980.1	| Insulinase (Peptidase family M16) protein | chr1:19323692-19326771 REVERSE LENGTH=503	887	54506	19	19	8	8
		129	AT4G02510.1	TOC159, TOC86, PPI2, TOC160, ATTOC159 | translocon at the outer envelope membrane of chloroplasts 159 | chr4:1104766-1109360 FORWARD LENGTH=1503	883	160951	17	17	9	9
		130	AT3G47470.1	LHCA4, CAB4 | light-harvesting chlorophyll-protein complex I subunit A4 | chr3:17493622-17494773 REVERSE LENGTH=251	881	27762	15	15	6	6
		131	AT4G12800.1	PSAL | photosystem I subunit l | chr4:7521469-7522493 FORWARD LENGTH=219	879	23083	20	20	6	6
		132	AT1G59900.1	AT-E1 ALPHA, E1 ALPHA | pyruvate dehydrogenase complex E1 alpha subunit | chr1:22051368-22053660 FORWARD LENGTH=389	872	43399	12	12	3	3
		133	AT4G25080.1	CHLM | magnesium-protoporphyrin IX methyltransferase | chr4:12877015-12878128 FORWARD LENGTH=312	870	33912	23	23	12	12
		134	AT3G25920.1	RPL15 | ribosomal protein L15 | chr3:9491268-9492558 REVERSE LENGTH=277	868	29827	20	20	7	7
		135	AT1G32060.1	PRK | phosphoribulokinase | chr1:11532668-11534406 FORWARD LENGTH=395	863	44666	18	18	7	7
		136	AT3G26070.1	| Plastid-lipid associated protein PAP / fibrillin family protein | chr3:9526904-9528199 FORWARD LENGTH=242	853	27192	17	17	7	7
		137	AT1G20630.1	CAT1 | catalase 1 | chr1:7146812-7149609 FORWARD LENGTH=492	852	57002	24	24	7	7
		138	AT2G40100.1	LHCB4.3 | light harvesting complex photosystem II | chr2:16745884-16747190 FORWARD LENGTH=276	843	30239	15	15	4	4
		139	AT2G20450.1	| Ribosomal protein L14 | chr2:8813923-8815071 FORWARD LENGTH=134	835	15497	17	17	3	3
		140	AT5G15090.1	VDAC3, ATVDAC3 | voltage dependent anion channel 3 | chr5:4889641-4891389 REVERSE LENGTH=274	832	29193	19	19	7	7
		141	AT3G11630.1	| Thioredoxin superfamily protein | chr3:3672189-3673937 FORWARD LENGTH=266	822	29166	15	15	5	5
		142	AT3G63520.1	CCD1, ATCCD1, ATNCED1, NCED1 | carotenoid cleavage dioxygenase 1 | chr3:23452940-23455896 FORWARD LENGTH=538	816	61099	19	19	11	11
		143	AT2G26080.1	AtGLDP2, GLDP2 | glycine decarboxylase P-protein 2 | chr2:11109330-11113786 REVERSE LENGTH=1044	815	114484	18	18	8	8
		144	AT5G62670.1	AHA11, HA11 | H(+)-ATPase 11 | chr5:25159495-25164957 FORWARD LENGTH=956	811	105332	17	17	11	11
		145	AT3G27925.1	DEGP1, Deg1 | DegP protease 1 | chr3:10366659-10368864 REVERSE LENGTH=439	808	46783	16	16	7	7
		146	AT3G56940.1	CRD1, CHL27, ACSF | dicarboxylate diiron protein, putative (Crd1) | chr3:21076594-21078269 FORWARD LENGTH=409	807	47830	16	16	6	6
		147	AT5G65220.1	| Ribosomal L29 family protein | chr5:26061301-26062506 FORWARD LENGTH=173	807	19365	17	17	5	5
		148	AT1G59870.1	PEN3, PDR8, ATPDR8, ABCG36, ATABCG36 | ABC-2 and Plant PDR ABC-type transporter family protein | chr1:22034661-22039844 FORWARD LENGTH=1469	806	165665	21	21	12	12
		149	ATCG00580.1	PSBE | photosystem II reaction center protein E | chrC:64071-64322 REVERSE LENGTH=83	797	9391	20	20	2	2
		150	AT3G46740.1	TOC75-III, MAR1 | translocon at the outer envelope membrane of chloroplasts 75-III | chr3:17216104-17219296 REVERSE LENGTH=818	790	89501	15	15	9	9
		151	AT1G07320.1	RPL4 | ribosomal protein L4 | chr1:2249190-2250189 FORWARD LENGTH=282	785	30540	15	15	5	5
		152	AT5G49910.1	CPHSC70-2EAT SHOCK PROTEIN 70-2, HSC70-7, cpHsc70-2 | chloroplast heat shock protein 70-2 | chr5:20303470-20306295 FORWARD LENGTH=718	785	77042	18	18	11	11
		153	AT3G63490.1	| Ribosomal protein L1p/L10e family | chr3:23444269-23446020 FORWARD LENGTH=346	782	37747	16	16	8	8
		154	AT5G67500.1	VDAC2, ATVDAC2 | voltage dependent anion channel 2 | chr5:26935223-26937123 FORWARD LENGTH=276	781	29622	14	14	4	4
		155	AT4G01050.1	TROL | thylakoid rhodanese-like | chr4:455874-458175 FORWARD LENGTH=466	774	49357	15	15	8	8
		156	AT3G18890.1	| NAD(P)-binding Rossmann-fold superfamily protein | chr3:6511169-6514729 FORWARD LENGTH=641	770	68575	21	21	9	9
		157	AT1G04820.1	TUA4, TOR2 | tubulin alpha-4 chain | chr1:1356421-1358266 REVERSE LENGTH=450	768	50061	12	12	6	6
		158	AT1G13440.1	GAPC-2, GAPC2 | glyceraldehyde-3-phosphate dehydrogenase C2 | chr1:4608465-4610494 REVERSE LENGTH=338	764	36982	16	16	7	7
		159	AT3G63410.1	APG1, VTE3, IEP37, E37 | S-adenosyl-L-methionine-dependent methyltransferases superfamily protein | chr3:23415816-23417002 REVERSE LENGTH=338	758	38087	10	10	4	4
		160	AT1G10630.1	ATARFA1F, ARFA1F | ADP-ribosylation factor A1F | chr1:3513189-3514230 REVERSE LENGTH=181	747	20656	16	16	4	4
		161	ATCG00710.1	PSBH | photosystem II reaction center protein H | chrC:74485-74706 FORWARD LENGTH=73	745	7697	15	15	1	1
		162	AT3G02090.1	MPPBETA | Insulinase (Peptidase family M16) protein | chr3:365624-368526 FORWARD LENGTH=531	738	59169	17	17	8	8
		163	AT1G49240.1	ACT8 | actin 8 | chr1:18216539-18217947 FORWARD LENGTH=377	720	42020	15	15	7	7
		164	AT1G23410.1	| Ribosomal protein S27a / Ubiquitin family protein | chr1:8314940-8315410 FORWARD LENGTH=156	719	17844	15	15	4	4
		165	AT4G39080.1	VHA-A3 | vacuolar proton ATPase A3 | chr4:18209513-18214752 FORWARD LENGTH=821	717	93233	13	13	8	8
		166	AT2G21330.1	FBA1 | fructose-bisphosphate aldolase 1 | chr2:9128416-9130152 REVERSE LENGTH=399	712	43042	15	15	7	7
		167	AT2G20260.1	PSAE-2 | photosystem I subunit E-2 | chr2:8736780-8737644 FORWARD LENGTH=145	709	15180	14	14	5	5
		168	AT1G01790.1	KEA1, ATKEA1 | K+ efflux antiporter 1 | chr1:284781-290869 FORWARD LENGTH=1193	707	128414	11	11	5	5
		169	ATCG00800.1	| structural constituent of ribosome | chrC:82826-83482 REVERSE LENGTH=218	704	25310	21	21	6	6
		170	AT4G01800.1	AGY1, AtcpSecA, SECA1 | Albino or Glassy Yellow 1 | chr4:770926-776131 REVERSE LENGTH=1022	701	115572	17	17	11	11
		171	AT2G21390.1	| Coatomer, alpha subunit | chr2:9152428-9156577 FORWARD LENGTH=1218	695	137208	16	16	9	9
		172	AT5G30510.1	RPS1, ARRPS1 | ribosomal protein S1 | chr5:11619262-11621223 REVERSE LENGTH=416	693	45266	20	20	8	8
		173	AT4G01690.1	PPOX, HEMG1, PPO1 | Flavin containing amine oxidoreductase family | chr4:729929-732309 FORWARD LENGTH=537	688	57935	13	13	8	8
		174	AT3G25770.1	AOC2 | allene oxide cyclase 2 | chr3:9406975-9407839 FORWARD LENGTH=253	685	27710	11	11	5	5
		175	AT4G34450.1	| coatomer gamma-2 subunit, putative / gamma-2 coat protein, putative / gamma-2 COP, putative | chr4:16471956-16476795 FORWARD LENGTH=886	676	98980	18	18	11	11
		176	AT1G18060.1	| unknown protein
		177	AT4G35250.1	| NAD(P)-binding Rossmann-fold superfamily protein | chr4:16771401-16773269 REVERSE LENGTH=395	674	44064	15	15	8	8
		178	AT1G57720.1	| Translation elongation factor EF1B, gamma chain | chr1:21377873-21380114 FORWARD LENGTH=413	673	46554	13	13	4	4
		179	AT5G38660.1	APE1 | acclimation of photosynthesis to environment | chr5:15473285-15475497 REVERSE LENGTH=286	661	31601	15	15	5	5
		180	AT2G13360.1	AGT, AGT1, SGAT | alanine:glyoxylate aminotransferase | chr2:5539417-5540902 REVERSE LENGTH=401	656	44410	15	15	8	8
		181	AT1G35160.1	GRF4, 14-3-3PHI, GF14 PHI | GF14 protein phi chain | chr1:12867264-12868514 FORWARD LENGTH=267	656	30267	17	17	6	6
		182	AT3G17390.1	MTO3, SAMS3, MAT4 | S-adenosylmethionine synthetase family protein | chr3:5952484-5953665 REVERSE LENGTH=393	653	43091	14	14	6	6
		183	AT2G33150.1	PKT3, PED1, KAT2 | peroxisomal 3-ketoacyl-CoA thiolase 3 | chr2:14047814-14050983 REVERSE LENGTH=462	649	48962	13	13	9	9
		184	AT5G17170.1	ENH1 | rubredoxin family protein | chr5:5649335-5650975 FORWARD LENGTH=271	646	28625	11	11	3	3
		185	ATCG00900.1	RPS7.1, RPS7 | Ribosomal protein S7p/S5e family protein | chrC:97478-97945 REVERSE LENGTH=155	644	17347	18	18	5	5
		186	AT2G39470.1	PPL2 | PsbP-like protein 2 | chr2:16476335-16477653 FORWARD LENGTH=238	638	27130	17	17	8	8
		187	AT1G65260.1	PTAC4, VIPP1 | plastid transcriptionally active 4 | chr1:24236329-24240428 FORWARD LENGTH=330	637	36508	12	12	7	7
		188	AT5G03940.1	FFC, 54CP, CPSRP54, SRP54CP | chloroplast signal recognition particle 54 kDa subunit | chr5:1060265-1063257 REVERSE LENGTH=564	636	61423	15	15	8	8
		189	AT1G62750.1	ATSCO1, ATSCO1/CPEF-G, SCO1 | Translation elongation factor EFG/EF2 protein | chr1:23233622-23236321 REVERSE LENGTH=783	635	86279	12	12	8	8
		190	AT5G63400.1	ADK1 | adenylate kinase 1 | chr5:25393274-25394817 REVERSE LENGTH=246	634	27099	13	13	6	6
		191	AT1G51110.1	| Plastid-lipid associated protein PAP / fibrillin family protein | chr1:18935380-18937484 FORWARD LENGTH=409	631	46012	14	14	8	8
		192	AT5G66190.1	ATLFNR1, FNR1 | ferredoxin-NADP(+)-oxidoreductase 1 | chr5:26451203-26453012 REVERSE LENGTH=360	628	40577	16	16	5	5
		193	AT5G66680.1	DGL1 | dolichyl-diphosphooligosaccharide-protein glycosyltransferase 48kDa subunit family protein | chr5:26617840-26620581 REVERSE LENGTH=437	618	48806	13	13	8	8
		194	AT4G39960.1	| Molecular chaperone Hsp40/DnaJ family protein | chr4:18534194-18536320 FORWARD LENGTH=447	617	48553	15	15	7	7
		195	AT3G15190.1	| chloroplast 30S ribosomal protein S20, putative | chr3:5116216-5117412 FORWARD LENGTH=202	615	22043	12	12	6	6
		196	AT1G78300.1	GRF2, 14-3-3OMEGA, GF14 OMEGA | general regulatory factor 2 | chr1:29461883-29463052 FORWARD LENGTH=259	613	29235	15	15	6	6
		197	AT5G10360.1	EMB3010, RPS6B | Ribosomal protein S6e | chr5:3258734-3260142 REVERSE LENGTH=249	610	28328	12	12	4	4
		198	AT1G48030.1	mtLPD1 | mitochondrial lipoamide dehydrogenase 1 | chr1:17717432-17719141 REVERSE LENGTH=507	607	54184	12	12	8	8
		199	AT1G20020.1	ATLFNR2, FNR2 | ferredoxin-NADP(+)-oxidoreductase 2 | chr1:6942851-6944868 FORWARD LENGTH=369	607	41418	9	9	2	2
		200	AT2G01250.1	| Ribosomal protein L30/L7 family protein | chr2:132943-134264 REVERSE LENGTH=242	591	28199	11	11	6	6
		201	AT4G24280.1	cpHsc70-1 | chloroplast heat shock protein 70-1 | chr4:12590094-12593437 FORWARD LENGTH=718	587	76553	14	14	10	10
		202	AT3G44890.1	RPL9 | ribosomal protein L9 | chr3:16386505-16387963 FORWARD LENGTH=197	586	22166	16	16	5	5
		203	AT4G31700.1	RPS6, RPS6A | ribosomal protein S6 | chr4:15346306-15347714 REVERSE LENGTH=250	579	28534	11	11	4	4
		204	AT1G15980.1	NDF1, NDH48 | NDH-dependent cyclic electron flow 1 | chr1:5489314-5491199 FORWARD LENGTH=461	578	51220	15	15	6	6
		205	AT5G14320.1	| Ribosomal protein S13/S18 family | chr5:4617839-4618772 REVERSE LENGTH=169	575	19314	15	15	6	6
		206	ATCG01090.1	NDHI | NADPH dehydrogenases | chrC:119244-119762 REVERSE LENGTH=172	570	20487	11	11	4	4
		207	AT4G18480.1	CHLI1, CH42, CH-42, CHL11, CHLI-1 | P-loop containing nucleoside triphosphate hydrolases superfamily protein | chr4:10201897-10203361 REVERSE LENGTH=424	566	46471	11	11	5	5
		208	AT2G17360.1	| Ribosomal protein S4 (RPS4A) family protein | chr2:7546598-7548138 FORWARD LENGTH=261	565	29876	16	16	6	6
		209	ATCG00500.1	ACCD | acetyl-CoA carboxylase carboxyl transferase subunit beta | chrC:57075-58541 FORWARD LENGTH=488	564	56126	11	11	6	6
		210	AT3G25760.1	AOC1, ERD12 | allene oxide cyclase 1 | chr3:9403972-9405105 FORWARD LENGTH=254	564	27830	10	10	5	5
		211	AT2G04030.1	CR88, EMB1956, HSP90.5, Hsp88.1, AtHsp90.5 | Chaperone protein htpG family protein | chr2:1281983-1285909 FORWARD LENGTH=780	558	88976	13	13	11	11
		212	AT3G09630.1	| Ribosomal protein L4/L1 family | chr3:2953813-2955444 FORWARD LENGTH=406	557	44766	10	10	4	4
		213	AT2G31610.1	| Ribosomal protein S3 family protein | chr2:13450384-13451669 FORWARD LENGTH=250	555	27640	15	15	6	6
		214	AT2G44120.1	| Ribosomal protein L30/L7 family protein | chr2:18249227-18250402 REVERSE LENGTH=242	552	27968	10	10	4	4
		215	AT5G51070.1	ERD1, CLPD, SAG15 | Clp ATPase | chr5:20764479-20768481 FORWARD LENGTH=945	550	103539	13	13	8	8
		216	AT4G28080.1	| Tetratricopeptide repeat (TPR)-like superfamily protein | chr4:13948993-13957840 REVERSE LENGTH=1819	548	200188	11	11	7	7
		217	AT5G19760.1	| Mitochondrial substrate carrier family protein | chr5:6679591-6681845 REVERSE LENGTH=298	547	32259	11	11	5	5
		218	AT3G22890.1	APS1 | ATP sulfurylase 1 | chr3:8112837-8114734 FORWARD LENGTH=463	543	51473	13	13	8	8
		219	AT5G67030.1	ABA1, LOS6, NPQ2, ATABA1, ZEP, IBS3, ATZEP | zeaxanthin epoxidase (ZEP) (ABA1) | chr5:26753745-26757090 REVERSE LENGTH=667	539	74255	13	13	8	8
		220	AT1G10290.1	ADL6, DRP2A | dynamin-like protein 6 | chr1:3370774-3377120 FORWARD LENGTH=914	537	99336	11	11	10	10
		221	AT4G24190.1	SHD, HSP90.7, AtHsp90.7, AtHsp90-7 | Chaperone protein htpG family protein | chr4:12551902-12555851 REVERSE LENGTH=823	537	94192	12	12	8	8
		222	AT1G15690.1	AVP1, ATAVP3, AVP-3, AtVHP1
		223	AT2G33040.1	ATP3 | gamma subunit of Mt ATP synthase | chr2:14018978-14021047 REVERSE LENGTH=325	534	35564	14	14	6	6
		224	AT5G19940.1	| Plastid-lipid associated protein PAP / fibrillin family protein | chr5:6739693-6740661 FORWARD LENGTH=239	531	26558	8	8	3	3
		225	AT3G61440.1	ATCYSC1, ARATH
		226	AT2G38140.1	PSRP4 | plastid-specific ribosomal protein 4 | chr2:15980948-15981459 FORWARD LENGTH=118	528	12868	13	13	1	1
		227	AT4G35100.1	PIP3, PIP3A, PIP2
		228	AT3G02520.1	GRF7, GF14 NU | general regulatory factor 7 | chr3:526800-527915 REVERSE LENGTH=265	518	29898	16	16	7	7
		229	AT1G73990.1	SPPA, SPPA1 | signal peptide peptidase | chr1:27824465-27828807 FORWARD LENGTH=677	516	75231	12	12	6	6
		230	AT3G20320.1	TGD2 | trigalactosyldiacylglycerol2 | chr3:7087657-7089640 REVERSE LENGTH=381	514	41834	10	10	7	7
		231	AT3G26080.1	| plastid-lipid associated protein PAP / fibrillin family protein | chr3:9528998-9530404 FORWARD LENGTH=234	513	26324	10	10	4	4
		232	AT2G44640.1	| FUNCTIONS IN: molecular_function unknown
		233	AT3G13470.1	| TCP-1/cpn60 chaperonin family protein | chr3:4389685-4392624 FORWARD LENGTH=596	510	63624	12	12	9	9
		234	AT4G21150.1	HAP6 | ribophorin II (RPN2) family protein | chr4:11278646-11283599 FORWARD LENGTH=691	506	74852	11	11	6	6
		235	AT5G13120.1	ATCYP20-2, CYP20-2 | cyclophilin 20-2 | chr5:4162714-4164720 REVERSE LENGTH=259	503	28472	12	12	6	6
		236	AT5G09810.1	ACT7 | actin 7 | chr5:3052809-3054220 FORWARD LENGTH=377	503	41893	9	9	4	4
		237	AT5G48300.1	ADG1, APS1 | ADP glucose pyrophosphorylase 1 | chr5:19570326-19572557 FORWARD LENGTH=520	500	56891	12	12	6	6
		238	AT1G77490.1	TAPX | thylakoidal ascorbate peroxidase | chr1:29117688-29120046 FORWARD LENGTH=426	498	46248	10	10	5	5
		239	AT5G15200.1	| Ribosomal protein S4 | chr5:4935124-4936334 REVERSE LENGTH=198	498	23068	14	14	5	5
		240	AT5G35790.1	G6PD1 | glucose-6-phosphate dehydrogenase 1 | chr5:13956879-13959686 REVERSE LENGTH=576	489	65708	13	13	8	8
		241	AT5G26000.1	TGG1, BGLU38 | thioglucoside glucohydrolase 1 | chr5:9079678-9082347 REVERSE LENGTH=541	489	61554	10	10	4	4
		242	AT5G12470.1	| Protein of unknown function (DUF3411) | chr5:4044950-4047290 REVERSE LENGTH=386	489	41527	11	11	5	5
		243	AT2G28900.1	OEP16, ATOEP16-L, ATOEP16-1, OEP16-1 | outer plastid envelope protein 16-1 | chr2:12414423-12415459 REVERSE LENGTH=148	488	15518	8	8	2	2
		244	AT5G38480.1	GRF3, RCI1 | general regulatory factor 3 | chr5:15410277-15411285 FORWARD LENGTH=255	486	28680	15	15	6	6
		245	AT2G38040.1	CAC3 | acetyl Co-enzyme a carboxylase carboxyltransferase alpha subunit | chr2:15917612-15920749 FORWARD LENGTH=769	481	85345	10	10	6	6
		246	AT1G16030.1	Hsp70b | heat shock protein 70B | chr1:5502386-5504326 REVERSE LENGTH=646	479	71192	9	9	5	5
		247	AT2G21410.1	VHA-A2 | vacuolar proton ATPase A2 | chr2:9162703-9168141 FORWARD LENGTH=821	479	93505	8	8	5	5
		248	AT3G05560.1	| Ribosomal L22e protein family | chr3:1614641-1615204 FORWARD LENGTH=124	475	14055	11	11	4	4
		249	AT3G62030.1	ROC4 | rotamase CYP 4 | chr3:22973708-22975139 FORWARD LENGTH=260	474	28466	11	11	3	3
		250	AT3G47520.1	MDH | malate dehydrogenase | chr3:17513657-17514868 FORWARD LENGTH=403	471	42563	11	11	6	6
		251	AT4G11010.1	NDPK3 | nucleoside diphosphate kinase 3 | chr4:6732780-6734298 REVERSE LENGTH=238	469	25810	11	11	4	4
		252	ATCG00770.1	RPS8 | ribosomal protein S8 | chrC:80068-80472 REVERSE LENGTH=134	469	15516	9	9	3	3
		253	AT4G14070.1	AAE15 | acyl-activating enzyme 15 | chr4:8112122-8118039 REVERSE LENGTH=727	465	81782	11	11	6	6
		254	AT3G59780.1	| Rhodanese/Cell cycle control phosphatase superfamily protein | chr3:22086906-22090324 FORWARD LENGTH=686	463	74120	11	11	9	9
		255	AT1G22300.1	GRF10, 14-3-3EPSILON, GF14 EPSILON | general regulatory factor 10 | chr1:7879146-7881103 REVERSE LENGTH=254	462	28989	12	12	4	4
		256	AT1G07790.1	HTB1 | Histone superfamily protein | chr1:2413049-2413495 FORWARD LENGTH=148	461	16392	10	10	3	3
		257	AT3G14990.1	| Class I glutamine amidotransferase-like superfamily protein | chr3:5047510-5049621 FORWARD LENGTH=392	460	42153	8	8	4	4
		258	AT5G52640.1	HSP81-1, ATHS83, HSP81.1, HSP83, ATHSP90.1, AtHsp90-1, HSP90.1 | heat shock protein 90.1 | chr5:21352542-21355147 FORWARD LENGTH=705	455	81359	12	12	6	6
		259	AT4G02930.1	| GTP binding Elongation factor Tu family protein | chr4:1295751-1298354 REVERSE LENGTH=454	454	49563	11	11	7	7
		260	AT1G05190.1	emb2394 | Ribosomal protein L6 family | chr1:1502515-1503738 REVERSE LENGTH=223	454	24736	9	9	3	3
		261	AT2G45740.1	PEX11D | peroxin 11D | chr2:18839865-18841102 FORWARD LENGTH=236	451	26111	8	8	4	4
		262	AT5G37510.1	EMB1467, CI76 | NADH-ubiquinone dehydrogenase, mitochondrial, putative | chr5:14897490-14900352 FORWARD LENGTH=745	450	82004	10	10	7	7
		263	AT1G03860.1	ATPHB2, PHB2 | prohibitin 2 | chr1:979611-981157 REVERSE LENGTH=286	449	31791	7	7	4	4
		264	AT1G67700.1	| unknown protein
		265	AT2G47610.1	| Ribosomal protein L7Ae/L30e/S12e/Gadd45 family protein | chr2:19529854-19531401 FORWARD LENGTH=257	449	29295	14	14	7	7
		266	AT5G19770.1	TUA3 | tubulin alpha-3 | chr5:6682761-6684474 REVERSE LENGTH=450	446	50128	11	11	5	5
		267	AT4G15000.1	| Ribosomal L27e protein family | chr4:8571896-8572303 FORWARD LENGTH=135	445	15690	11	11	3	3
		268	AT1G73060.1	LPA3 | Low PSII Accumulation 3 | chr1:27479027-27481258 FORWARD LENGTH=358	445	40188	11	11	6	6
		269	AT4G01310.1	| Ribosomal L5P family protein | chr4:544166-545480 REVERSE LENGTH=262	442	28418	12	12	9	9
		270	AT2G22230.1	| Thioesterase superfamily protein | chr2:9450042-9451427 FORWARD LENGTH=220	441	24318	9	9	3	3
		271	AT5G60600.1	GCPE, ISPG, CSB3, CLB4, HDS | 4-hydroxy-3-methylbut-2-enyl diphosphate synthase | chr5:24359447-24363274 FORWARD LENGTH=741	439	82710	11	11	7	7
		272	AT5G13630.1	GUN5, CCH, CHLH, CCH1, ABAR | magnesium-chelatase subunit chlH, chloroplast, putative / Mg-protoporphyrin IX chelatase, putative (CHLH) | chr5:4387567-4392082 REVERSE LENGTH=1381	439	153846	10	10	7	7
		273	AT2G43750.1	OASB, ACS1, CPACS1, ATCS-B | O-acetylserine (thiol) lyase B | chr2:18129604-18132322 REVERSE LENGTH=392	435	41860	8	8	6	6
		274	AT2G44060.1	| Late embryogenesis abundant protein, group 2 | chr2:18226922-18227988 FORWARD LENGTH=325	435	36152	9	9	5	5
		275	AT5G50850.1	MAB1 | Transketolase family protein | chr5:20689671-20692976 FORWARD LENGTH=363	435	39381	8	8	5	5
		276	AT2G24020.1	| Uncharacterised BCR, YbaB family COG0718 | chr2:10217869-10219269 REVERSE LENGTH=182	433	19845	9	9	4	4
		277	AT1G03600.1	PSB27 | photosystem II family protein | chr1:898916-899440 FORWARD LENGTH=174	429	18823	5	5	1	1
		278	AT1G27400.1	| Ribosomal protein L22p/L17e family protein | chr1:9515230-9516725 FORWARD LENGTH=176	428	20022	10	10	2	2
		279	AT2G33800.1	| Ribosomal protein S5 family protein | chr2:14300925-14302352 REVERSE LENGTH=303	428	32671	10	10	5	5
		280	ATCG00170.1	RPOC2 | DNA-directed RNA polymerase family protein | chrC:15938-20068 REVERSE LENGTH=1376	427	157050	12	12	9	9
		281	AT5G25100.1	| Endomembrane protein 70 protein family | chr5:8648374-8651015 REVERSE LENGTH=644	426	74485	7	7	3	3
		282	AT5G43745.1	| Protein of unknown function (DUF1012) | chr5:17569435-17574954 REVERSE LENGTH=817	426	92750	10	10	5	5
		283	AT5G08650.1	| Small GTP-binding protein | chr5:2806533-2813220 REVERSE LENGTH=681	422	75849	10	10	7	7
		284	AT1G79040.1	PSBR | photosystem II subunit R | chr1:29736085-29736781 FORWARD LENGTH=140	420	14577	12	12	2	2
		285	AT1G34000.1	OHP2 | one-helix protein 2 | chr1:12358151-12358902 REVERSE LENGTH=172	419	18792	10	10	1	1
		286	AT1G59610.1	ADL3, CF1, DRP2B, DL3 | dynamin-like 3 | chr1:21893413-21900780 FORWARD LENGTH=920	418	100397	8	8	7	7
		287	AT5G21430.1	| Chaperone DnaJ-domain superfamily protein | chr5:7222294-7223400 FORWARD LENGTH=218	415	24560	9	9	4	4
		288	AT3G51420.1	SSL4, ATSSL4 | strictosidine synthase-like 4 | chr3:19084082-19085451 FORWARD LENGTH=370	413	41753	9	9	4	4
		289	AT5G61790.1	CNX1, ATCNX1 | calnexin 1 | chr5:24827394-24829642 REVERSE LENGTH=530	411	60724	11	11	4	4
		290	AT2G28000.1	CPN60A, CH-CPN60A, SLP | chaperonin-60alpha | chr2:11926603-11929184 FORWARD LENGTH=586	411	62172	11	11	8	8
		291	AT3G01480.1	CYP38, ATCYP38 | cyclophilin 38 | chr3:188569-190674 FORWARD LENGTH=437	411	48136	8	8	6	6
		292	AT5G20140.1	| SOUL heme-binding family protein | chr5:6799047-6800892 REVERSE LENGTH=378	408	43270	11	11	4	4
		293	AT3G16240.1	DELTA-TIP, TIP2
		294	AT3G62870.1	| Ribosomal protein L7Ae/L30e/S12e/Gadd45 family protein | chr3:23242862-23244273 REVERSE LENGTH=256	402	29154	14	14	6	6
		295	AT3G09200.1	| Ribosomal protein L10 family protein | chr3:2823364-2825020 REVERSE LENGTH=320	400	34158	8	8	3	3
		296	AT2G20890.1	PSB29, THF1 | photosystem II reaction center PSB29 protein | chr2:8987783-8989185 FORWARD LENGTH=300	400	33958	10	10	5	5
		297	AT3G55410.1	| 2-oxoglutarate dehydrogenase, E1 component | chr3:20541897-20545728 FORWARD LENGTH=1017	399	115735	8	8	4	4
		298	AT5G13650.1	| elongation factor family protein | chr5:4397821-4402364 FORWARD LENGTH=675	399	74728	7	7	3	3
		299	AT1G80410.1	EMB2753 | tetratricopeptide repeat (TPR)-containing protein | chr1:30227963-30234832 REVERSE LENGTH=897	399	102680	8	8	6	6
		300	AT1G72370.1	P40, AP40, RP40, RPSAA | 40s ribosomal protein SA | chr1:27243148-27244842 REVERSE LENGTH=298	398	32455	10	10	4	4
		301	AT5G41790.1	CIP1 | COP1-interactive protein 1 | chr5:16727530-16732391 FORWARD LENGTH=1586	396	182005	10	10	8	8
		302	AT5G08540.1	| unknown protein
		303	AT3G27240.1	| Cytochrome C1 family | chr3:10056144-10058370 REVERSE LENGTH=307	391	33721	8	8	4	4
		304	AT3G52930.1	| Aldolase superfamily protein | chr3:19627383-19628874 REVERSE LENGTH=358	391	38792	7	7	6	6
		305	AT4G22890.1	PGR5-LIKE A | PGR5-LIKE A | chr4:12007157-12009175 FORWARD LENGTH=324	391	35974	8	8	7	7
		306	AT2G36250.1	FTSZ2-1, ATFTSZ2-1 | Tubulin/FtsZ family protein | chr2:15197661-15199932 REVERSE LENGTH=478	389	50736	7	7	6	6
		307	AT5G46110.1	APE2, TPT | Glucose-6-phosphate/phosphate translocator-related | chr5:18697606-18700212 FORWARD LENGTH=410	389	44742	10	10	3	3
		308	AT3G04790.1	| Ribose 5-phosphate isomerase, type A protein | chr3:1313365-1314195 FORWARD LENGTH=276	388	29379	6	6	4	4
		309	AT2G42590.1	GRF9, GF14 MU | general regulatory factor 9 | chr2:17732118-17733775 REVERSE LENGTH=263	388	29594	12	12	5	5
		310	AT4G05180.1	PSBQ, PSBQ-2, PSII-Q | photosystem II subunit Q-2 | chr4:2672093-2673170 REVERSE LENGTH=230	382	24628	7	7	5	5
		311	AT4G31480.1	| Coatomer, beta subunit | chr4:15264145-15267384 FORWARD LENGTH=948	381	106951	9	9	7	7
		312	AT1G03160.1	FZL | FZO-like | chr1:761321-766053 FORWARD LENGTH=912	379	101082	8	8	6	6
		313	AT1G62020.1	| Coatomer, alpha subunit | chr1:22919814-22923728 FORWARD LENGTH=1216	376	137354	10	10	6	6
		314	AT3G17240.1	mtLPD2 | lipoamide dehydrogenase 2 | chr3:5890278-5892166 REVERSE LENGTH=507	376	54182	8	8	4	4
		315	AT3G15520.1	| Cyclophilin-like peptidyl-prolyl cis-trans isomerase family protein | chr3:5249739-5252432 REVERSE LENGTH=466	375	50497	11	11	7	7
		316	AT5G02870.1	| Ribosomal protein L4/L1 family | chr5:657830-659526 FORWARD LENGTH=407	375	44786	7	7	4	4
		317	AT3G58140.1	| phenylalanyl-tRNA synthetase class IIc family protein | chr3:21529988-21532386 REVERSE LENGTH=429	375	49543	10	10	6	6
		318	AT3G27830.1	RPL12-A, RPL12 | ribosomal protein L12-A | chr3:10318576-10319151 FORWARD LENGTH=191	374	20063	9	9	4	4
		319	AT4G13940.1	HOG1, EMB1395, SAHH1, MEE58, ATSAHH1 | S-adenosyl-L-homocysteine hydrolase | chr4:8054931-8056676 FORWARD LENGTH=485	372	53850	8	8	5	5
		320	AT2G21660.1	ATGRP7, CCR2, GR-RBP7, GRP7 | cold, circadian rhythm, and rna binding 2 | chr2:9265477-9266316 REVERSE LENGTH=176	372	16926	8	8	4	4
		321	AT5G14040.1	PHT3
		322	AT4G31390.1	| Protein kinase superfamily protein | chr4:15233126-15236764 FORWARD LENGTH=682	370	77077	11	11	7	7
		323	AT3G62530.1	| ARM repeat superfamily protein | chr3:23132219-23133121 FORWARD LENGTH=221	369	24626	7	7	4	4
		324	AT5G18660.1	PCB2 | NAD(P)-binding Rossmann-fold superfamily protein | chr5:6220872-6222125 REVERSE LENGTH=417	369	46186	9	9	4	4
		325	AT2G37190.1	| Ribosomal protein L11 family protein | chr2:15619559-15620059 REVERSE LENGTH=166	368	18023	8	8	4	4
		326	ATCG00750.1	RPS11 | ribosomal protein S11 | chrC:78960-79376 REVERSE LENGTH=138	368	15106	6	6	2	2
		327	AT1G74310.1	ATHSP101, HSP101, HOT1 | heat shock protein 101 | chr1:27936715-27939862 REVERSE LENGTH=911	367	101416	7	7	6	6
		328	AT2G22360.1	| DNAJ heat shock family protein | chr2:9498162-9500459 FORWARD LENGTH=442	365	48237	8	8	4	4
		329	AT5G51545.1	LPA2 | low psii accumulation2 | chr5:20936434-20937243 FORWARD LENGTH=185	364	20292	9	9	3	3
		330	AT1G70770.1	| Protein of unknown function DUF2359, transmembrane | chr1:26688622-26691185 REVERSE LENGTH=610	364	67099	10	10	5	5
		331	AT5G27770.1	| Ribosomal L22e protein family | chr5:9836166-9837113 FORWARD LENGTH=124	364	14084	10	10	4	4
		332	AT4G35000.1	APX3 | ascorbate peroxidase 3 | chr4:16665007-16667541 REVERSE LENGTH=287	361	31690	9	9	3	3
		333	AT4G26530.1	| Aldolase superfamily protein | chr4:13391566-13392937 FORWARD LENGTH=358	361	38500	7	7	3	3
		334	ATCG00830.1	RPL2.1 | ribosomal protein L2 | chrC:84337-85843 REVERSE LENGTH=274	361	30076	8	8	5	5
		335	AT3G49010.1	ATBBC1, BBC1, RSU2 | breast basic conserved 1 | chr3:18166971-18168047 REVERSE LENGTH=206	359	23752	8	8	4	4
		336	AT1G17220.1	FUG1 | Translation initiation factor 2, small GTP-binding protein | chr1:5885383-5890165 FORWARD LENGTH=1026	359	110047	7	7	6	6
		337	ATCG01120.1	RPS15 | chloroplast ribosomal protein S15 | chrC:123296-123562 REVERSE LENGTH=88	357	10712	10	10	4	4
		338	AT5G10450.1	GRF6, AFT1, 14-3-3lambda | G-box regulating factor 6 | chr5:3284452-3286261 REVERSE LENGTH=248	357	28050	10	10	3	3
		339	AT5G64290.1	DCT, DIT2.1 | dicarboxylate transport 2.1 | chr5:25714495-25716642 REVERSE LENGTH=563	356	60229	7	7	3	3
		340	AT3G55610.1	P5CS2 | delta 1-pyrroline-5-carboxylate synthase 2 | chr3:20624278-20628989 REVERSE LENGTH=726	356	79098	8	8	6	6
		341	AT2G25140.1	HSP98.7, CLPB-M, CLPB4 | casein lytic proteinase B4 | chr2:10697877-10701998 REVERSE LENGTH=964	353	108870	8	8	2	2
		342	AT3G58730.1	| vacuolar ATP synthase subunit D (VATD) / V-ATPase D subunit / vacuolar proton pump D subunit (VATPD) | chr3:21718495-21719280 REVERSE LENGTH=261	351	29087	10	10	6	6
		343	AT1G10760.1	SEX1, SOP1, SOP, GWD1, GWD | Pyruvate phosphate dikinase, PEP/pyruvate binding domain | chr1:3581210-3590043 REVERSE LENGTH=1399	348	156944	7	7	5	5
		344	AT1G02500.1	SAM1, SAM-1, MAT1, AtSAM1 | S-adenosylmethionine synthetase 1 | chr1:519037-520218 FORWARD LENGTH=393	347	43499	8	8	4	4
		345	AT4G34240.1	ALDH3I1, ALDH3 | aldehyde dehydrogenase 3I1 | chr4:16389801-16392633 FORWARD LENGTH=550	345	60548	9	9	6	6
		346	AT3G42050.1	| vacuolar ATP synthase subunit H family protein | chr3:14228846-14232228 REVERSE LENGTH=441	345	50620	9	9	3	3
		347	AT4G33510.1	DHS2 | 3-deoxy-d-arabino-heptulosonate 7-phosphate synthase | chr4:16116496-16118549 FORWARD LENGTH=507	344	56343	9	9	4	4
		348	AT1G55670.1	PSAG | photosystem I subunit G | chr1:20802874-20803356 REVERSE LENGTH=160	344	17075	9	9	3	3
		349	AT2G35410.1	| RNA-binding (RRM/RBD/RNP motifs) family protein | chr2:14898341-14899590 FORWARD LENGTH=308	343	33857	7	7	5	5
		350	AT1G14345.1	| NAD(P)-linked oxidoreductase superfamily protein | chr1:4899176-4899766 FORWARD LENGTH=196	342	21256	5	5	1	1
		351	AT5G37360.1	| unknown protein
		352	AT1G04270.1	RPS15 | cytosolic ribosomal protein S15 | chr1:1141852-1142960 REVERSE LENGTH=152	342	17118	6	6	1	1
		353	AT1G53750.1	RPT1A | regulatory particle triple-A 1A | chr1:20065921-20068324 REVERSE LENGTH=426	342	48187	5	5	4	4
		354	AT5G35170.1	| adenylate kinase family protein | chr5:13419278-13423482 FORWARD LENGTH=588	340	65973	7	7	5	5
		355	AT2G40300.1	ATFER4, FER4 | ferritin 4 | chr2:16831501-16833214 REVERSE LENGTH=259	340	29057	8	8	3	3
		356	AT1G74050.1	| Ribosomal protein L6 family protein | chr1:27847256-27848680 REVERSE LENGTH=233	338	26091	6	6	3	3
		357	ATCG00650.1	RPS18 | ribosomal protein S18 | chrC:67917-68222 FORWARD LENGTH=101	337	12053	7	7	2	2
		358	ATCG00840.1	RPL23.1, RPL23 | ribosomal protein L23.1 | chrC:85862-86143 REVERSE LENGTH=93	337	10782	5	5	1	1
		359	AT3G61050.1	NTMC2TYPE4, NTMC2T4 | Calcium-dependent lipid-binding (CaLB domain) family protein | chr3:22597485-22600932 FORWARD LENGTH=510	337	55152	8	8	5	5
		360	AT5G46800.1	BOU | Mitochondrial substrate carrier family protein | chr5:18988779-18989810 REVERSE LENGTH=300	337	31141	8	8	4	4
		361	AT4G39710.1	FKBP16-2 | FK506-binding protein 16-2 | chr4:18427249-18428325 REVERSE LENGTH=217	333	23567	7	7	2	2
		362	AT3G63140.1	CSP41A | chloroplast stem-loop binding protein of 41 kDa | chr3:23327006-23328620 REVERSE LENGTH=406	330	44040	8	8	3	3
		363	AT3G63160.1	| FUNCTIONS IN: molecular_function unknown
		364	AT5G13720.1	| Uncharacterised protein family (UPF0114) | chr5:4427960-4429029 FORWARD LENGTH=262	328	29077	8	8	2	2
		365	AT2G34460.1	| NAD(P)-binding Rossmann-fold superfamily protein | chr2:14529635-14530732 FORWARD LENGTH=280	326	30544	9	9	4	4
		366	AT5G01600.1	ATFER1, FER1 | ferretin 1 | chr5:228149-229594 REVERSE LENGTH=255	326	28160	6	6	3	3
		367	AT4G13430.1	IIL1, ATLEUC1 | isopropyl malate isomerase large subunit 1 | chr4:7804194-7807789 REVERSE LENGTH=509	325	55668	6	6	5	5
		368	AT5G54270.1	LHCB3, LHCB3*1 | light-harvesting chlorophyll B-binding protein 3 | chr5:22038424-22039383 FORWARD LENGTH=265	325	28734	6	6	2	2
		369	AT2G39460.1	ATRPL23A, RPL23A, RPL23AA | ribosomal protein L23AA | chr2:16475049-16475904 FORWARD LENGTH=154	322	17430	6	6	2	2
		370	AT2G21170.1	TIM, PDTPI | triosephosphate isomerase | chr2:9071047-9073106 REVERSE LENGTH=315	321	33509	7	7	4	4
		371	AT2G47510.1	FUM1 | fumarase 1 | chr2:19498614-19502020 FORWARD LENGTH=492	321	53380	6	6	3	3
		372	AT4G39730.1	| Lipase/lipooxygenase, PLAT/LH2 family protein | chr4:18432950-18433581 FORWARD LENGTH=181	319	20353	8	8	3	3
		373	AT2G47730.1	ATGSTF8, ATGSTF5, GST6, GSTF8 | glutathione S-transferase phi 8 | chr2:19558213-19559266 FORWARD LENGTH=263	317	29259	9	9	4	4
		374	ATCG00160.1	RPS2 | ribosomal protein S2 | chrC:15013-15723 REVERSE LENGTH=236	317	27117	8	8	4	4
		375	AT3G04840.1	| Ribosomal protein S3Ae | chr3:1329751-1331418 FORWARD LENGTH=262	314	30016	7	7	5	5
		376	AT5G10470.1	KCA1, KAC1 | kinesin like protein for actin based chloroplast movement 1 | chr5:3290121-3297248 REVERSE LENGTH=1273	313	141408	9	9	7	7
		377	ATMG00510.1	NAD7 | NADH dehydrogenase subunit 7 | chrM:132071-138153 FORWARD LENGTH=394	313	44871	7	7	2	2
		378	ATCG00560.1	PSBL | photosystem II reaction center protein L | chrC:63804-63920 REVERSE LENGTH=38	311	4467	4	4	1	1
		379	AT2G37270.1	ATRPS5B, RPS5B | ribosomal protein 5B | chr2:15647883-15649042 REVERSE LENGTH=207	309	23068	5	5	1	1
		380	AT4G13200.1	| unknown protein
		381	AT1G14320.1	SAC52, RPL10, RPL10A | Ribosomal protein L16p/L10e family protein | chr1:4888270-4889408 FORWARD LENGTH=220	308	25269	4	4	2	2
		382	AT1G15520.1	PDR12, ATPDR12, ABCG40, ATABCG40 | pleiotropic drug resistance 12 | chr1:5331993-5338175 REVERSE LENGTH=1423	307	161190	7	7	4	4
		383	AT2G21960.1	| unknown protein
		384	AT1G01320.1	| Tetratricopeptide repeat (TPR)-like superfamily protein | chr1:121582-130099 REVERSE LENGTH=1797	302	199433	5	5	4	4
		385	ATCG00190.1	RPOB | RNA polymerase subunit beta | chrC:23111-26329 REVERSE LENGTH=1072	302	121489	7	7	4	4
		386	AT3G58610.1	| ketol-acid reductoisomerase | chr3:21671561-21674639 FORWARD LENGTH=591	301	64094	7	7	7	7
		387	AT2G04842.1	EMB2761 | threonyl-tRNA synthetase, putative / threonine--tRNA ligase, putative | chr2:1698466-1701271 REVERSE LENGTH=650	299	75151	6	6	5	5
		388	AT1G26630.1	FBR12, ATELF5A-2, ELF5A-2 | Eukaryotic translation initiation factor 5A-1 (eIF-5A 1) protein | chr1:9205968-9207098 FORWARD LENGTH=159	298	17313	7	7	3	3
		389	AT1G69830.1	ATAMY3, AMY3 | alpha-amylase-like 3 | chr1:26288518-26293003 REVERSE LENGTH=887	295	100194	6	6	5	5
		390	AT3G03960.1	| TCP-1/cpn60 chaperonin family protein | chr3:1024432-1027604 FORWARD LENGTH=549	295	59362	6	6	6	6
		391	ATCG01060.1	PSAC | iron-sulfur cluster binding
		392	AT5G15450.1	APG6, CLPB3, CLPB-P | casein lytic proteinase B3 | chr5:5014399-5018255 REVERSE LENGTH=968	293	109014	11	11	4	4
		393	AT2G30860.1	ATGSTF9, GLUTTR, ATGSTF7, GSTF9 | glutathione S-transferase PHI 9 | chr2:13139132-13140057 FORWARD LENGTH=215	292	24131	8	8	3	3
		394	AT4G19710.2	AK-HSDH II, AK-HSDH | aspartate kinase-homoserine dehydrogenase ii | chr4:10725229-10729536 FORWARD LENGTH=916	290	100785	6	6	4	4
		395	AT3G53420.1	PIP2A, PIP2, PIP2
		396	AT5G13450.1	ATP5 | delta subunit of Mt ATP synthase | chr5:4310558-4311941 REVERSE LENGTH=238	289	26351	8	8	4	4
		397	AT1G31230.1	AK-HSDH I, AK-HSDH | aspartate kinase-homoserine dehydrogenase i | chr1:11158744-11163055 REVERSE LENGTH=911	287	99893	5	5	3	3
		398	AT5G65750.1	| 2-oxoglutarate dehydrogenase, E1 component | chr5:26304212-26307947 FORWARD LENGTH=1025	286	117108	6	6	3	3
		399	AT3G04920.1	| Ribosomal protein S24e family protein | chr3:1360989-1362065 FORWARD LENGTH=133	285	15363	6	6	2	2
		400	AT2G18020.1	EMB2296 | Ribosomal protein L2 family | chr2:7837151-7838160 FORWARD LENGTH=258	285	27980	5	5	4	4
		401	AT3G56010.1	| unknown protein
		402	AT1G19800.1	TGD1 | trigalactosyldiacylglycerol 1 | chr1:6846812-6847954 FORWARD LENGTH=350	282	38296	4	4	1	1
		403	AT4G02520.1	ATGSTF2, ATPM24.1, ATPM24, GST2, GSTF2 | glutathione S-transferase PHI 2 | chr4:1110673-1111531 REVERSE LENGTH=212	281	24114	6	6	4	4
		404	AT4G14040.1	EDA38, SBP2 | selenium-binding protein 2 | chr4:8100691-8102828 REVERSE LENGTH=487	281	54225	5	5	4	4
		405	AT4G11150.1	TUF, emb2448, TUFF, VHA-E1 | vacuolar ATP synthase subunit E1 | chr4:6800091-6801696 FORWARD LENGTH=230	280	26228	5	5	5	5
		406	AT1G32470.1	| Single hybrid motif superfamily protein | chr1:11739479-11740246 REVERSE LENGTH=166	280	17978	5	5	1	1
		407	AT3G25860.1	LTA2, PLE2 | 2-oxoacid dehydrogenases acyltransferase family protein | chr3:9460632-9462585 FORWARD LENGTH=480	280	50095	6	6	5	5
		408	AT5G44070.1	CAD1, ARA8, ATPCS1, PCS1 | phytochelatin synthase 1 (PCS1) | chr5:17734876-17737672 FORWARD LENGTH=485	276	55221	7	7	5	5
		409	AT3G27280.1	ATPHB4, PHB4 | prohibitin 4 | chr3:10076904-10078051 FORWARD LENGTH=279	276	30619	6	6	3	3
		410	AT3G13930.1	| Dihydrolipoamide acetyltransferase, long form protein | chr3:4596240-4600143 FORWARD LENGTH=539	275	58799	7	7	5	5
		411	AT5G52840.1	| NADH-ubiquinone oxidoreductase-related | chr5:21413718-21414794 FORWARD LENGTH=169	273	19305	8	8	7	7
		412	AT4G20850.1	TPP2 | tripeptidyl peptidase ii | chr4:11160935-11169889 REVERSE LENGTH=1380	271	153147	7	7	4	4
		413	AT5G07350.1	Tudor1, AtTudor1, TSN1 | TUDOR-SN protein 1 | chr5:2320344-2324892 REVERSE LENGTH=991	271	108536	6	6	4	4
		414	AT1G80070.1	SUS2, EMB33, EMB177, EMB14 | Pre-mRNA-processing-splicing factor | chr1:30118052-30127574 FORWARD LENGTH=2359	270	276309	7	7	6	6
		415	AT4G24820.1	| 26S proteasome, regulatory subunit Rpn7
		416	AT5G05740.1	ATEGY2, EGY2 | ethylene-dependent gravitropism-deficient and yellow-green-like 2 | chr5:1724023-1726859 REVERSE LENGTH=556	269	60348	5	5	3	3
		417	AT4G30950.1	FAD6, FADC, SFD4 | fatty acid desaturase 6 | chr4:15057278-15059673 REVERSE LENGTH=448	268	51560	7	7	3	3
		418	AT3G11510.1	| Ribosomal protein S11 family protein | chr3:3623757-3624866 REVERSE LENGTH=150	267	16309	5	5	3	3
		419	AT3G54210.1	| Ribosomal protein L17 family protein | chr3:20067672-20068385 REVERSE LENGTH=211	267	23467	7	7	4	4
		420	ATCG00790.1	RPL16 | ribosomal protein L16 | chrC:81189-82652 REVERSE LENGTH=135	266	15330	6	6	2	2
		421	AT3G26060.1	ATPRX Q | Thioredoxin superfamily protein | chr3:9524807-9526123 FORWARD LENGTH=216	266	23801	5	5	3	3
		422	ATCG00430.1	PSBG | photosystem II reaction center protein G | chrC:49257-49934 REVERSE LENGTH=225	266	25580	4	4	2	2
		423	AT3G56090.1	ATFER3, FER3 | ferritin 3 | chr3:20814350-20815984 REVERSE LENGTH=259	265	28865	8	8	4	4
		424	AT1G73110.1	| P-loop containing nucleoside triphosphate hydrolases superfamily protein | chr1:27494344-27496844 REVERSE LENGTH=432	264	48341	7	7	5	5
		425	AT3G02360.1	| 6-phosphogluconate dehydrogenase family protein | chr3:482498-483958 FORWARD LENGTH=486	263	53773	5	5	2	2
		426	AT3G61870.1	| unknown protein
		427	AT1G08550.1	NPQ1, AVDE1 | non-photochemical quenching 1 | chr1:2707462-2709387 FORWARD LENGTH=462	262	52720	7	7	5	5
		428	AT1G64190.1	| 6-phosphogluconate dehydrogenase family protein | chr1:23825549-23827012 REVERSE LENGTH=487	261	53620	5	5	2	2
		429	AT3G52180.1	ATPTPKIS1, DSP4, SEX4, ATSEX4 | dual specificity protein phosphatase (DsPTP1) family protein | chr3:19349884-19353459 REVERSE LENGTH=379	261	43012	9	9	5	5
		430	AT1G02920.1	ATGSTF7, GST11, ATGSTF8, GSTF7, ATGST11 | glutathione S-transferase 7 | chr1:658886-659705 REVERSE LENGTH=209	261	23583	5	5	1	1
		431	AT1G79600.1	| Protein kinase superfamily protein | chr1:29950105-29952516 REVERSE LENGTH=711	261	79157	6	6	5	5
		432	AT1G43170.1	ARP1, emb2207, RPL3A, RP1 | ribosomal protein 1 | chr1:16266992-16268631 FORWARD LENGTH=389	260	44761	7	7	2	2
		433	AT3G23990.1	HSP60, HSP60-3B | heat shock protein 60 | chr3:8669013-8672278 FORWARD LENGTH=577	259	61518	6	6	6	6
		434	AT2G36880.1	MAT3 | methionine adenosyltransferase 3 | chr2:15479721-15480893 REVERSE LENGTH=390	259	42838	8	8	6	6
		435	AT2G35490.1	| Plastid-lipid associated protein PAP / fibrillin family protein | chr2:14912309-14913797 REVERSE LENGTH=376	258	40527	6	6	4	4
		436	AT4G25130.1	PMSR4 | peptide met sulfoxide reductase 4 | chr4:12898802-12899998 REVERSE LENGTH=258	256	28902	5	5	2	2
		437	AT1G64790.1	ILA | ILITYHIA | chr1:24065232-24081908 REVERSE LENGTH=2610	255	286530	5	5	4	4
		438	AT3G60190.1	ADL4, ADLP2, EDR3, DRP1E, ADL1E, DL1E | DYNAMIN-like 1E | chr3:22244367-22247651 REVERSE LENGTH=624	255	70036	6	6	3	3
		439	AT4G09320.1	NDPK1 | Nucleoside diphosphate kinase family protein | chr4:5923424-5924366 FORWARD LENGTH=169	254	18940	4	4	3	3
		440	AT4G00100.1	ATRPS13A, RPS13, PFL2, RPS13A | ribosomal protein S13A | chr4:37172-38123 FORWARD LENGTH=151	253	17120	6	6	4	4
		441	AT1G74970.1	RPS9, TWN3 | ribosomal protein S9 | chr1:28157761-28159202 REVERSE LENGTH=208	253	22609	4	4	2	2
		442	AT2G47450.1	CAO, CPSRP43 | chloroplast signal recognition particle component (CAO) | chr2:19472781-19473902 FORWARD LENGTH=373	252	41483	7	7	4	4
		443	ATCG00780.1	RPL14 | ribosomal protein L14 | chrC:80696-81064 REVERSE LENGTH=122	251	13665	8	8	5	5
		444	AT1G70410.1	ATBCA4, BCA4, CA4 | beta carbonic anhydrase 4 | chr1:26534167-26536505 REVERSE LENGTH=258	251	28670	7	7	4	4
		445	AT1G18540.1	| Ribosomal protein L6 family protein | chr1:6377448-6378548 REVERSE LENGTH=233	249	26136	5	5	3	3
		446	AT3G47070.1	| LOCATED IN: thylakoid, chloroplast thylakoid membrane, chloroplast, chloroplast envelope
		447	AT1G06460.1	ACD32.1, ACD31.2 | alpha-crystallin domain 32.1 | chr1:1967308-1969414 REVERSE LENGTH=285	248	31341	4	4	2	2
		448	AT5G13430.1	| Ubiquinol-cytochrome C reductase iron-sulfur subunit | chr5:4305414-4307399 REVERSE LENGTH=272	248	29773	6	6	1	1
		449	AT4G11420.1	EIF3A, ATEIF3A-1, EIF3A-1, ATTIF3A1, TIF3A1 | eukaryotic translation initiation factor 3A | chr4:6947834-6952053 REVERSE LENGTH=987	248	114505	7	7	7	7
		450	AT1G12840.1	DET3, ATVHA-C | vacuolar ATP synthase subunit C (VATC) / V-ATPase C subunit / vacuolar proton pump C subunit (DET3) | chr1:4375584-4378220 FORWARD LENGTH=375	247	42823	4	4	3	3
		451	AT1G71810.1	| Protein kinase superfamily protein | chr1:27002602-27007964 REVERSE LENGTH=692	246	77505	6	6	5	5
		452	AT5G47210.1	| Hyaluronan / mRNA binding family | chr5:19169222-19171012 REVERSE LENGTH=357	245	37977	6	6	1	1
		453	AT4G15110.1	CYP97B3 | cytochrome P450, family 97, subfamily B, polypeptide 3 | chr4:8629922-8632993 REVERSE LENGTH=580	245	65410	7	7	4	4
		454	AT1G68830.1	STN7 | STT7 homolog STN7 | chr1:25872654-25875473 REVERSE LENGTH=562	244	63488	6	6	4	4
		455	AT2G42520.1	| P-loop containing nucleoside triphosphate hydrolases superfamily protein | chr2:17705382-17708744 FORWARD LENGTH=633	244	67769	5	5	5	5
		456	AT5G23900.1	| Ribosomal protein L13e family protein | chr5:8064176-8065081 REVERSE LENGTH=206	244	23471	6	6	2	2
		457	AT3G48110.1	EDD1, EDD | glycine-tRNA ligases | chr3:17763111-17770964 FORWARD LENGTH=1067	243	120066	5	5	3	3
		458	AT3G61070.1	PEX11E | peroxin 11E | chr3:22604873-22606159 REVERSE LENGTH=231	242	25680	4	4	2	2
		459	AT5G11560.1	| catalytics | chr5:3709734-3713994 REVERSE LENGTH=982	241	109031	5	5	4	4
		460	AT4G27800.1	TAP38, PPH1 | thylakoid-associated phosphatase 38 | chr4:13852013-13854091 REVERSE LENGTH=388	241	42923	3	3	1	1
		461	AT5G35360.1	CAC2 | acetyl Co-enzyme a carboxylase biotin carboxylase subunit | chr5:13584300-13588268 FORWARD LENGTH=537	241	58764	5	5	4	4
		462	AT5G08740.1	NDC1 | NAD(P)H dehydrogenase C1 | chr5:2848752-2851323 REVERSE LENGTH=519	240	57121	6	6	3	3
		463	AT3G29320.1	| Glycosyl transferase, family 35 | chr3:11252871-11257587 FORWARD LENGTH=962	240	108977	5	5	5	5
		464	AT1G52740.1	HTA9 | histone H2A protein 9 | chr1:19645409-19646221 FORWARD LENGTH=134	239	14263	5	5	2	2
		465	AT1G37130.1	NIA2, B29, NIA2-1, CHL3, NR, NR2, ATNR2 | nitrate reductase 2 | chr1:14158617-14161652 FORWARD LENGTH=917	237	103514	6	6	5	5
		466	AT1G53240.1	mMDH1 | Lactate/malate dehydrogenase family protein | chr1:19854966-19856802 REVERSE LENGTH=341	237	35966	5	5	4	4
		467	AT4G17170.1	AT-RAB2, ATRABB1C, ATRAB2A, RAB2A, RABB1C, ATRAB-B1B, RAB-B1B | RAB GTPase homolog B1C | chr4:9644908-9646220 REVERSE LENGTH=211	237	23334	5	5	3	3
		468	AT5G19620.1	EMB213, OEP80, ATOEP80, TOC75 | outer envelope protein of 80 kDa | chr5:6623323-6627641 FORWARD LENGTH=732	237	80346	6	6	6	6
		469	AT5G19220.1	ADG2, APL1 | ADP glucose pyrophosphorylase large subunit 1 | chr5:6463931-6466775 REVERSE LENGTH=522	237	57960	7	7	4	4
		470	AT1G72520.1	LOX4 | PLAT/LH2 domain-containing lipoxygenase family protein | chr1:27308611-27312589 FORWARD LENGTH=926	237	105116	7	7	3	3
		471	AT1G20200.1	EMB2719, HAP15 | PAM domain (PCI/PINT associated module) protein | chr1:7001409-7004154 REVERSE LENGTH=488	237	55824	7	7	7	7
		472	AT3G57610.1	ADSS | adenylosuccinate synthase | chr3:21334519-21336603 REVERSE LENGTH=490	236	53299	4	4	3	3
		473	AT2G39390.1	| Ribosomal L29 family protein | chr2:16450803-16451762 REVERSE LENGTH=123	236	14222	7	7	2	2
		474	AT1G52510.1	| alpha/beta-Hydrolases superfamily protein | chr1:19563039-19565260 REVERSE LENGTH=380	236	41905	3	3	3	3
		475	AT2G44350.1	ATCS, CSY4 | Citrate synthase family protein | chr2:18316673-18320524 FORWARD LENGTH=473	235	52897	5	5	4	4
		476	AT1G52360.1	| Coatomer, beta~ subunit | chr1:19499282-19505397 FORWARD LENGTH=926	234	105182	6	6	5	5
		477	AT1G65930.1	cICDH | cytosolic NADP+-dependent isocitrate dehydrogenase | chr1:24539088-24541861 FORWARD LENGTH=410	234	45993	7	7	4	4
		478	AT1G55450.1	| S-adenosyl-L-methionine-dependent methyltransferases superfamily protein | chr1:20705274-20706825 REVERSE LENGTH=311	234	34546	7	7	4	4
		479	ATCG00660.1	RPL20 | ribosomal protein L20 | chrC:68512-68865 REVERSE LENGTH=117	233	14200	6	6	3	3
		480	AT5G55710.1	| FUNCTIONS IN: molecular_function unknown
		481	AT5G06320.1	NHL3 | NDR1/HIN1-like 3 | chr5:1931016-1931711 REVERSE LENGTH=231	231	26344	5	5	4	4
		482	AT3G45030.1	| Ribosomal protein S10p/S20e family protein | chr3:16471606-16472312 REVERSE LENGTH=124	231	13962	4	4	2	2
		483	AT2G20580.1	RPN1A, ATRPN1A | 26S proteasome regulatory subunit S2 1A | chr2:8859211-8864699 FORWARD LENGTH=891	230	98634	5	5	4	4
		484	AT5G61780.1	Tudor2, AtTudor2, TSN2 | TUDOR-SN protein 2 | chr5:24822012-24826641 FORWARD LENGTH=985	230	108043	5	5	3	3
		485	AT2G09990.1	| Ribosomal protein S5 domain 2-like superfamily protein | chr2:3781442-3781882 FORWARD LENGTH=146	230	16805	6	6	2	2
		486	AT1G48850.1	EMB1144 | chorismate synthase, putative / 5-enolpyruvylshikimate-3-phosphate phospholyase, putative | chr1:18065154-18067956 REVERSE LENGTH=436	229	47656	7	7	3	3
		487	AT5G22800.1	EMB86, EMB1030, EMB263 | Alanyl-tRNA synthetase, class IIc | chr5:7616221-7619961 REVERSE LENGTH=978	229	108131	5	5	5	5
		488	ATMG00070.1	NAD9 | NADH dehydrogenase subunit 9 | chrM:23663-24235 REVERSE LENGTH=190	229	22765	4	4	2	2
		489	AT3G46830.1	ATRAB11A, ATRABA2C, ATRAB-A2C, RAB-A2C, RABA2c | RAB GTPase homolog A2C | chr3:17246699-17248362 REVERSE LENGTH=217	228	23972	6	6	3	3
		490	ATMG00160.1	COX2 | cytochrome oxidase 2 | chrM:40502-42628 REVERSE LENGTH=260	228	29541	4	4	1	1
		491	AT2G42220.1	| Rhodanese/Cell cycle control phosphatase superfamily protein | chr2:17592105-17593305 FORWARD LENGTH=234	228	25678	5	5	3	3
		492	AT5G41670.1	| 6-phosphogluconate dehydrogenase family protein | chr5:16665647-16667110 REVERSE LENGTH=487	228	53560	5	5	2	2
		493	AT3G44330.1	| INVOLVED IN: protein processing
		494	AT2G37620.1	ACT1, AAc1 | actin 1 | chr2:15779761-15781241 FORWARD LENGTH=377	226	42001	5	5	2	2
		495	AT1G15140.1	| FAD/NAD(P)-binding oxidoreductase | chr1:5210403-5212137 REVERSE LENGTH=295	226	31995	6	6	4	4
		496	AT2G30970.1	ASP1 | aspartate aminotransferase 1 | chr2:13179012-13181686 FORWARD LENGTH=430	225	48003	4	4	3	3
		497	AT4G34620.1	SSR16 | small subunit ribosomal protein 16 | chr4:16535084-16536092 REVERSE LENGTH=113	224	12737	4	4	3	3
		498	AT5G65940.1	CHY1 | beta-hydroxyisobutyryl-CoA hydrolase 1 | chr5:26376830-26379161 REVERSE LENGTH=378	224	42369	5	5	2	2
		499	AT3G44310.1	NIT1, ATNIT1, NITI | nitrilase 1 | chr3:15986901-15988841 FORWARD LENGTH=346	222	38450	3	3	2	2
		500	AT3G09500.1	| Ribosomal L29 family protein | chr3:2917047-2917895 FORWARD LENGTH=123	222	14276	7	7	2	2
		501	AT5G47190.1	| Ribosomal protein L19 family protein | chr5:19164432-19166064 REVERSE LENGTH=229	220	25453	7	7	3	3
		502	AT2G47470.1	ATPDIL2-1, UNE5, MEE30, PDI11, ATPDI11 | thioredoxin family protein | chr2:19481503-19483683 FORWARD LENGTH=361	220	39748	4	4	3	3
		503	AT2G36460.1	| Aldolase superfamily protein | chr2:15296929-15298387 REVERSE LENGTH=358	220	38639	5	5	4	4
		504	AT4G31180.1	| Class II aminoacyl-tRNA and biotin synthetases superfamily protein | chr4:15156696-15159362 FORWARD LENGTH=558	219	63292	4	4	4	4
		505	AT5G13030.1	| unknown protein
		506	ATCG00820.1	RPS19 | ribosomal protein S19 | chrC:84005-84283 REVERSE LENGTH=92	219	10570	4	4	2	2
		507	AT5G11670.1	ATNADP-ME2, NADP-ME2 | NADP-malic enzyme 2 | chr5:3754456-3758040 FORWARD LENGTH=588	218	64694	6	6	4	4
		508	AT1G01820.1	PEX11C | peroxin 11c | chr1:296213-297723 REVERSE LENGTH=235	218	26080	4	4	2	2
		509	AT1G22700.1	| Tetratricopeptide repeat (TPR)-like superfamily protein | chr1:8028323-8029878 REVERSE LENGTH=301	217	33641	6	6	4	4
		510	AT4G34670.1	| Ribosomal protein S3Ae | chr4:16548724-16550222 FORWARD LENGTH=262	216	29923	5	5	3	3
		511	AT4G29010.1	AIM1 | Enoyl-CoA hydratase/isomerase family | chr4:14297312-14302016 REVERSE LENGTH=721	215	78131	5	5	3	3
		512	AT4G20260.1	ATPCAP1, PCAP1 | plasma-membrane associated cation-binding protein 1 | chr4:10941593-10943227 FORWARD LENGTH=225	215	24569	4	4	3	3
		513	AT2G01720.1	| Ribophorin I | chr2:317193-320016 REVERSE LENGTH=464	214	52232	5	5	4	4
		514	AT5G50370.1	| Adenylate kinase family protein | chr5:20509382-20510631 REVERSE LENGTH=248	214	27502	6	6	3	3
		515	AT4G24770.1	RBP31, ATRBP31, CP31, ATRBP33 | 31-kDa RNA binding protein | chr4:12766223-12767952 REVERSE LENGTH=329	214	35766	5	5	3	3
		516	AT2G30110.1	ATUBA1, MOS5, UBA1 | ubiquitin-activating enzyme 1 | chr2:12852632-12857369 REVERSE LENGTH=1080	213	121003	5	5	5	5
		517	AT1G65980.1	TPX1 | thioredoxin-dependent peroxidase 1 | chr1:24559524-24560753 REVERSE LENGTH=162	213	17509	4	4	2	2
		518	AT2G40840.1	DPE2 | disproportionating enzyme 2 | chr2:17045368-17050779 FORWARD LENGTH=955	212	110397	6	6	5	5
		519	AT5G08050.1	| Protein of unknown function (DUF1118) | chr5:2578418-2578964 FORWARD LENGTH=158	210	16616	3	3	2	2
		520	AT2G36620.1	RPL24A | ribosomal protein L24 | chr2:15350548-15351819 REVERSE LENGTH=164	208	18976	3	3	2	2
		521	AT1G07890.1	APX1, MEE6, CS1, ATAPX1, ATAPX01 | ascorbate peroxidase 1 | chr1:2438005-2439435 FORWARD LENGTH=250	207	27774	5	5	2	2
		522	AT1G75600.1	| Histone superfamily protein | chr1:28390753-28391461 FORWARD LENGTH=136	207	15439	8	8	2	2
		523	ATCG01010.1	NDHF | NADH-Ubiquinone oxidoreductase (complex I), chain 5 protein | chrC:110398-112638 REVERSE LENGTH=746	207	85596	6	6	3	3
		524	AT2G05620.1	PGR5 | proton gradient regulation 5 | chr2:2081204-2081687 REVERSE LENGTH=133	206	14376	4	4	1	1
		525	AT4G18440.1	| L-Aspartase-like family protein | chr4:10186385-10188832 REVERSE LENGTH=536	206	59904	4	4	3	3
		526	AT4G19170.1	NCED4, CCD4 | nine-cis-epoxycarotenoid dioxygenase 4 | chr4:10481835-10483622 FORWARD LENGTH=595	206	65790	4	4	3	3
		527	AT4G30530.1	| Class I glutamine amidotransferase-like superfamily protein | chr4:14920605-14922286 FORWARD LENGTH=250	205	28597	7	7	5	5
		528	AT3G19820.1	DWF1, DIM, EVE1, DIM1, CBB1 | cell elongation protein / DWARF1 / DIMINUTO (DIM) | chr3:6879835-6881616 REVERSE LENGTH=561	205	65582	6	6	3	3
		529	AT5G05200.1	| Protein kinase superfamily protein | chr5:1544206-1547082 REVERSE LENGTH=540	204	60414	5	5	4	4
		530	AT2G36160.1	| Ribosomal protein S11 family protein | chr2:15169925-15171159 FORWARD LENGTH=150	204	16293	4	4	3	3
		531	AT4G23890.1	| unknown protein
		532	AT1G64740.1	TUA1 | alpha-1 tubulin | chr1:24050114-24052296 FORWARD LENGTH=450	204	50320	4	4	3	3
		533	AT4G26900.1	AT-HF, HISN4 | HIS HF | chr4:13515514-13519608 FORWARD LENGTH=592	203	64475	4	4	3	3
		534	AT1G06530.1	| Tropomyosin-related | chr1:2001625-2002596 FORWARD LENGTH=323	203	36143	3	3	3	3
		535	AT1G50450.1	| Saccharopine dehydrogenase | chr1:18687902-18690348 REVERSE LENGTH=428	203	46714	6	6	5	5
		536	AT1G56050.1	| GTP-binding protein-related | chr1:20963793-20966181 FORWARD LENGTH=421	203	45922	5	5	3	3
		537	AT1G32080.1	| membrane protein, putative | chr1:11537572-11539756 REVERSE LENGTH=512	203	54396	3	3	2	2
		538	AT4G17530.1	RAB1C, ATRAB1C, ATRABD2C | RAB GTPase homolog 1C | chr4:9773721-9775424 REVERSE LENGTH=202	203	22488	4	4	2	2
		539	AT1G21750.1	ATPDIL1-1, ATPDI5, PDI5, PDIL1-1 | PDI-like 1-1 | chr1:7645767-7648514 FORWARD LENGTH=501	202	55797	4	4	3	3
		540	AT1G32990.1	PRPL11 | plastid ribosomal protein l11 | chr1:11955827-11957139 FORWARD LENGTH=222	202	23272	6	6	4	4
		541	AT4G23650.1	CDPK6, CPK3 | calcium-dependent protein kinase 6 | chr4:12324967-12327415 REVERSE LENGTH=529	201	59483	5	5	4	4
		542	AT5G39410.1	| Saccharopine dehydrogenase | chr5:15768415-15770274 REVERSE LENGTH=454	201	49972	6	6	5	5
		543	AT4G34870.1	ROC5, ATCYP1 | rotamase cyclophilin 5 | chr4:16614451-16614969 FORWARD LENGTH=172	201	18550	4	4	3	3
		544	AT1G78630.1	emb1473 | Ribosomal protein L13 family protein | chr1:29575997-29577406 FORWARD LENGTH=241	200	26864	6	6	2	2
		545	AT1G80030.1	| Molecular chaperone Hsp40/DnaJ family protein | chr1:30105398-30108873 REVERSE LENGTH=500	200	54201	5	5	4	4
		546	AT1G09620.1	| ATP binding
		547	AT1G24510.1	| TCP-1/cpn60 chaperonin family protein | chr1:8685504-8688101 REVERSE LENGTH=535	199	59761	7	7	5	5
		548	AT3G51820.1	ATG4, G4, CHLG | UbiA prenyltransferase family protein | chr3:19216301-19218934 REVERSE LENGTH=387	199	42039	3	3	2	2
		549	AT3G06510.1	SFR2, ATSFR2 | Glycosyl hydrolase superfamily protein | chr3:2016450-2019533 FORWARD LENGTH=622	199	70917	5	5	4	4
		550	AT3G62700.1	ATMRP10, MRP10, ABCC14 | multidrug resistance-associated protein 10 | chr3:23190428-23195727 REVERSE LENGTH=1539	198	172947	5	5	5	5
		551	AT3G58510.1	| DEA(D/H)-box RNA helicase family protein | chr3:21640608-21643464 FORWARD LENGTH=612	198	66261	3	3	3	3
		552	AT2G36145.1	| unknown protein
		553	AT2G15620.1	NIR1, NIR, ATHNIR | nitrite reductase 1 | chr2:6810552-6812666 FORWARD LENGTH=586	198	65878	5	5	4	4
		554	AT2G25080.1	ATGPX1, GPX1 | glutathione peroxidase 1 | chr2:10668134-10669828 FORWARD LENGTH=236	196	26137	6	6	4	4
		555	AT3G01440.1	PQL1, PQL2 | PsbQ-like 1 | chr3:168478-169407 FORWARD LENGTH=220	195	24858	7	7	4	4
		556	AT5G63420.1	emb2746 | RNA-metabolising metallo-beta-lactamase family protein | chr5:25400515-25405807 FORWARD LENGTH=911	194	100950	6	6	5	5
		557	AT3G44880.1	ACD1, LLS1, PAO | Pheophorbide a oxygenase family protein with Rieske [2Fe-2S] domain | chr3:16383858-16386204 FORWARD LENGTH=537	194	61177	4	4	2	2
		558	AT3G06650.1	ACLB-1 | ATP-citrate lyase B-1 | chr3:2079247-2082633 REVERSE LENGTH=608	194	66232	4	4	4	4
		559	AT5G38520.1	| alpha/beta-Hydrolases superfamily protein | chr5:15421605-15423234 FORWARD LENGTH=362	193	39729	5	5	2	2
		560	AT4G26910.1	| Dihydrolipoamide succinyltransferase | chr4:13520127-13522889 REVERSE LENGTH=464	192	50028	5	5	4	4
		561	AT3G57020.1	| Calcium-dependent phosphotriesterase superfamily protein | chr3:21098515-21100303 REVERSE LENGTH=370	191	41707	3	3	3	3
		562	AT3G52580.1	| Ribosomal protein S11 family protein | chr3:19503324-19504701 FORWARD LENGTH=150	191	16274	4	4	3	3
		563	AT3G48730.1	GSA2 | glutamate-1-semialdehyde 2,1-aminomutase 2 | chr3:18049697-18051550 FORWARD LENGTH=472	190	50385	3	3	3	3
		564	AT4G14880.1	OASA1, OLD3, CYTACS1 | O-acetylserine (thiol) lyase (OAS-TL) isoform A1 | chr4:8518209-8520050 REVERSE LENGTH=322	190	33876	4	4	3	3
		565	AT3G02200.2	| Proteasome component (PCI) domain protein | chr3:406692-408919 FORWARD LENGTH=417	189	47031	4	4	4	4
		566	AT2G45960.1	PIP1B, TMP-A, ATHH2, PIP1
		567	AT1G26880.1	| Ribosomal protein L34e superfamily protein | chr1:9315640-9316681 REVERSE LENGTH=120	189	13743	4	4	1	1
		568	AT1G35680.1	| Ribosomal protein L21 | chr1:13208777-13210246 FORWARD LENGTH=220	189	24162	6	6	4	4
		569	AT1G01080.1	| RNA-binding (RRM/RBD/RNP motifs) family protein | chr1:45503-46789 REVERSE LENGTH=293	188	32693	5	5	4	4
		570	AT5G20980.1	ATMS3, MS3 | methionine synthase 3 | chr5:7124397-7128353 REVERSE LENGTH=812	188	90904	5	5	4	4
		571	AT2G41680.1	NTRC | NADPH-dependent thioredoxin reductase C | chr2:17376349-17379028 REVERSE LENGTH=529	188	58235	4	4	2	2
		572	AT2G07785.1	| NADH dehydrogenase family protein | chr2:3348114-3348413 FORWARD LENGTH=99	188	10604	3	3	1	1
		573	AT2G20990.1	SYTA, NTMC2TYPE1.1, ATSYTA, NTMC2T1.1, SYT1 | synaptotagmin A | chr2:9014827-9017829 FORWARD LENGTH=541	187	61888	5	5	3	3
		574	AT1G71820.1	SEC6 | SEC6 | chr1:27010022-27016745 FORWARD LENGTH=752	187	86217	4	4	2	2
		575	AT5G62390.1	ATBAG7, BAG7 | BCL-2-associated athanogene 7 | chr5:25052377-25054170 REVERSE LENGTH=446	186	51673	5	5	4	4
		576	AT5G58260.1	| oxidoreductases, acting on NADH or NADPH, quinone or similar compound as acceptor | chr5:23561075-23561929 REVERSE LENGTH=209	186	23613	4	4	3	3
		577	AT4G39980.1	DHS1 | 3-deoxy-D-arabino-heptulosonate 7-phosphate synthase 1 | chr4:18539654-18541832 FORWARD LENGTH=525	186	58356	6	6	3	3
		578	AT2G42600.1	ATPPC2, PPC2 | phosphoenolpyruvate carboxylase 2 | chr2:17734541-17738679 REVERSE LENGTH=963	186	110190	3	3	3	3
		579	AT5G62790.1	DXR, PDE129 | 1-deoxy-D-xylulose 5-phosphate reductoisomerase | chr5:25214358-25217292 REVERSE LENGTH=477	185	52207	4	4	4	4
		580	AT1G19450.1	| Major facilitator superfamily protein | chr1:6731671-6734633 REVERSE LENGTH=488	185	52983	3	3	2	2
		581	AT3G14110.1	FLU | Tetratricopeptide repeat (TPR)-like superfamily protein | chr3:4676222-4677602 REVERSE LENGTH=316	185	34749	6	6	3	3
		582	AT2G41560.1	ACA4 | autoinhibited Ca(2+)-ATPase, isoform 4 | chr2:17332256-17337179 REVERSE LENGTH=1030	185	113322	6	6	6	6
		583	AT4G30620.1	| Uncharacterised BCR, YbaB family COG0718 | chr4:14948724-14950035 REVERSE LENGTH=180	184	19617	5	5	3	3
		584	AT1G17420.1	LOX3 | lipoxygenase 3 | chr1:5977512-5981384 FORWARD LENGTH=919	183	103891	4	4	3	3
		585	AT4G08870.1	| Arginase/deacetylase superfamily protein | chr4:5646654-5648693 REVERSE LENGTH=344	183	38049	4	4	3	3
		586	AT2G33220.1	| GRIM-19 protein | chr2:14078974-14079929 FORWARD LENGTH=143	183	16111	3	3	2	2
		587	AT5G24650.1	| Mitochondrial import inner membrane translocase subunit Tim17/Tim22/Tim23 family protein | chr5:8437123-8438859 FORWARD LENGTH=259	182	27801	2	2	1	1
		588	AT5G53460.1	GLT1 | NADH-dependent glutamate synthase 1 | chr5:21700518-21709629 FORWARD LENGTH=2208	181	243355	4	4	4	4
		589	AT1G78570.1	RHM1, ROL1, ATRHM1 | rhamnose biosynthesis 1 | chr1:29550110-29552207 FORWARD LENGTH=669	181	75738	4	4	2	2
		590	AT3G15980.1	| Coatomer, beta~ subunit | chr3:5411699-5418313 REVERSE LENGTH=909	180	103240	4	4	4	4
		591	AT5G47200.1	ATRABD2B, ATRAB1A, RAB1A | RAB GTPase homolog 1A | chr5:19167029-19168718 FORWARD LENGTH=202	180	22437	3	3	2	2
		592	AT1G63940.1	MDAR6 | monodehydroascorbate reductase 6 | chr1:23730206-23733534 FORWARD LENGTH=486	180	52699	4	4	4	4
		593	AT2G21530.1	| SMAD/FHA domain-containing protein | chr2:9219372-9220464 FORWARD LENGTH=209	179	22800	4	4	4	4
		594	AT1G22780.1	PFL, RPS18A, PFL1 | Ribosomal protein S13/S18 family | chr1:8067990-8069163 FORWARD LENGTH=152	179	17580	5	5	3	3
		595	AT2G30490.1	ATC4H, C4H, CYP73A5, REF3 | cinnamate-4-hydroxylase | chr2:12993861-12995683 REVERSE LENGTH=505	178	57939	6	6	3	3
		596	AT4G35260.1	IDH1, IDH-I | isocitrate dehydrogenase 1 | chr4:16774494-16776233 REVERSE LENGTH=367	178	39923	3	3	3	3
		597	AT3G26618.1	ERF1-3 | eukaryotic release factor 1-3 | chr3:9788854-9790161 FORWARD LENGTH=435	178	49115	5	5	4	4
		598	AT2G33380.1	RD20, CLO-3 | Caleosin-related family protein | chr2:14144984-14146374 REVERSE LENGTH=236	178	26629	3	3	1	1
		599	AT4G14680.1	APS3 | Pseudouridine synthase/archaeosine transglycosylase-like family protein | chr4:8413443-8415311 REVERSE LENGTH=465	178	52043	5	5	4	4
		600	AT1G14150.1	PQL1, PQL2 | PsbQ-like 2 | chr1:4839885-4840632 FORWARD LENGTH=190	177	22235	3	3	3	3
		601	AT1G30360.1	ERD4 | Early-responsive to dehydration stress protein (ERD4) | chr1:10715892-10718799 FORWARD LENGTH=724	177	82204	4	4	4	4
		602	AT2G41840.1	| Ribosomal protein S5 family protein | chr2:17460016-17461398 REVERSE LENGTH=285	177	31043	3	3	3	3
		603	AT5G62140.1	| unknown protein
		604	AT1G02150.1	| Tetratricopeptide repeat (TPR)-like superfamily protein | chr1:408779-410433 FORWARD LENGTH=524	176	60166	3	3	3	3
		605	AT4G37925.1	NDH-M | subunit NDH-M of NAD(P)H:plastoquinone dehydrogenase complex | chr4:17830748-17831485 REVERSE LENGTH=217	176	24917	5	5	3	3
		606	AT3G49910.1	| Translation protein SH3-like family protein | chr3:18504311-18504751 FORWARD LENGTH=146	175	16934	4	4	2	2
		607	ATCG00810.1	RPL22 | ribosomal protein L22 | chrC:83467-83949 REVERSE LENGTH=160	175	18759	5	5	1	1
		608	AT2G42690.1	| alpha/beta-Hydrolases superfamily protein | chr2:17776356-17777682 REVERSE LENGTH=412	175	46350	4	4	3	3
		609	AT1G36240.1	| Ribosomal protein L7Ae/L30e/S12e/Gadd45 family protein | chr1:13614890-13616233 FORWARD LENGTH=112	175	12447	4	4	2	2
		610	AT2G21160.1	| Translocon-associated protein (TRAP), alpha subunit | chr2:9068428-9070207 FORWARD LENGTH=258	174	28242	2	2	1	1
		611	AT1G76180.1	ERD14 | Dehydrin family protein | chr1:28587013-28587657 REVERSE LENGTH=185	174	20774	5	5	2	2
		612	AT1G15750.1	WSIP1, TPL | Transducin family protein / WD-40 repeat family protein | chr1:5415086-5420359 REVERSE LENGTH=1131	174	124909	4	4	3	3
		613	AT5G26360.1	| TCP-1/cpn60 chaperonin family protein | chr5:9255561-9258891 REVERSE LENGTH=555	174	60761	4	4	3	3
		614	AT2G29630.1	PY, THIC | thiaminC | chr2:12667395-12669569 FORWARD LENGTH=644	174	72447	4	4	3	3
		615	AT2G42130.1	| Plastid-lipid associated protein PAP / fibrillin family protein | chr2:17566242-17567651 FORWARD LENGTH=270	173	29951	4	4	4	4
		616	AT2G47840.1	| Uncharacterised conserved protein ycf60 | chr2:19594331-19594957 REVERSE LENGTH=208	173	23035	4	4	2	2
		617	AT4G18950.1	| Integrin-linked protein kinase family | chr4:10375685-10378129 FORWARD LENGTH=459	173	52860	6	6	4	4
		618	AT4G39460.1	SAMC1, SAMT1 | S-adenosylmethionine carrier 1 | chr4:18356093-18358596 REVERSE LENGTH=325	173	34978	4	4	3	3
		619	AT4G21210.1	ATRP1, RP1 | PPDK regulatory protein | chr4:11307002-11308587 FORWARD LENGTH=403	173	43794	4	4	3	3
		620	AT5G35970.1	| P-loop containing nucleoside triphosphate hydrolases superfamily protein | chr5:14119060-14123078 REVERSE LENGTH=961	172	105901	3	3	3	3
		621	AT1G11910.1	APA1, ATAPA1 | aspartic proteinase A1 | chr1:4017119-4019874 REVERSE LENGTH=506	172	55176	4	4	4	4
		622	AT3G28220.1	| TRAF-like family protein | chr3:10524420-10526497 FORWARD LENGTH=370	172	42998	6	6	4	4
		623	AT3G16640.1	TCTP | translationally controlled tumor protein | chr3:5669709-5670729 REVERSE LENGTH=168	172	18944	4	4	2	2
		624	AT5G26570.1	PWD, OK1, ATGWD3 | catalytics
		625	AT1G18170.1	| FKBP-like peptidyl-prolyl cis-trans isomerase family protein | chr1:6254291-6255507 FORWARD LENGTH=247	171	26605	4	4	3	3
		626	AT1G75350.1	emb2184 | Ribosomal protein L31 | chr1:28272163-28272687 FORWARD LENGTH=144	170	16160	2	2	2	2
		627	AT4G17560.1	| Ribosomal protein L19 family protein | chr4:9780343-9781752 FORWARD LENGTH=225	170	25549	6	6	2	2
		628	AT5G23890.1	| LOCATED IN: mitochondrion, chloroplast thylakoid membrane, chloroplast, plastid, chloroplast envelope
		629	AT3G43300.1	ATMIN7, BEN1 | HOPM interactor 7 | chr3:15234235-15245034 REVERSE LENGTH=1758	169	196312	4	4	4	4
		630	AT1G79920.1	| Heat shock protein 70 (Hsp 70) family protein | chr1:30058935-30062224 REVERSE LENGTH=831	169	92221	5	5	5	5
		631	AT2G36580.1	| Pyruvate kinase family protein | chr2:15339253-15342781 FORWARD LENGTH=527	169	57978	5	5	3	3
		632	AT4G23400.1	PIP1D, PIP1
		633	AT4G33350.1	| Tic22-like family protein | chr4:16064638-16066715 REVERSE LENGTH=268	168	30225	3	3	2	2
		634	AT1G62780.1	| unknown protein
		635	AT5G01920.1	STN8 | Protein kinase superfamily protein | chr5:359154-360867 FORWARD LENGTH=495	166	55174	6	6	5	5
		636	AT3G11930.1	| Adenine nucleotide alpha hydrolases-like superfamily protein | chr3:3776371-3777393 FORWARD LENGTH=199	166	21628	3	3	2	2
		637	AT5G53170.1	FTSH11 | FTSH protease 11 | chr5:21563023-21567922 REVERSE LENGTH=806	166	88984	3	3	3	3
		638	AT5G12860.1	DiT1 | dicarboxylate transporter 1 | chr5:4059927-4061919 REVERSE LENGTH=557	165	59405	4	4	2	2
		639	AT2G24420.1	| DNA repair ATPase-related | chr2:10380147-10382624 FORWARD LENGTH=440	164	50459	3	3	2	2
		640	AT5G13640.1	ATPDAT, PDAT, PDAT1 | phospholipid:diacylglycerol acyltransferase | chr5:4393529-4397213 FORWARD LENGTH=671	164	74799	2	2	2	2
		641	AT2G04390.1	| Ribosomal S17 family protein | chr2:1527911-1528336 FORWARD LENGTH=141	164	16037	4	4	3	3
		642	AT1G72150.1	PATL1 | PATELLIN 1 | chr1:27148558-27150652 FORWARD LENGTH=573	164	64099	4	4	3	3
		643	AT4G12320.1	CYP706A6 | cytochrome P450, family 706, subfamily A, polypeptide 6 | chr4:7314939-7316647 REVERSE LENGTH=518	163	59221	4	4	3	3
		644	AT2G34480.1	| Ribosomal protein L18ae/LX family protein | chr2:14532916-14534161 REVERSE LENGTH=178	163	21385	5	5	2	2
		645	AT4G35860.1	ATRABB1B, ATGB2, ATRAB2C, GB2 | GTP-binding 2 | chr4:16987118-16988839 REVERSE LENGTH=211	163	23345	4	4	2	2
		646	AT1G52280.1	AtRABG3d, RABG3d | RAB GTPase homolog G3D | chr1:19468150-19469449 REVERSE LENGTH=206	163	23330	6	6	3	3
		647	AT2G38230.1	ATPDX1.1, PDX1.1 | pyridoxine biosynthesis 1.1 | chr2:16011475-16012404 FORWARD LENGTH=309	162	33071	5	5	4	4
		648	AT3G52230.1	| unknown protein
		649	AT1G04410.1	| Lactate/malate dehydrogenase family protein | chr1:1189418-1191267 REVERSE LENGTH=332	160	35824	5	5	3	3
		650	AT4G00630.1	KEA2, ATKEA2 | K+ efflux antiporter 2 | chr4:261655-267789 REVERSE LENGTH=1174	160	126493	5	5	3	3
		651	AT5G04590.1	SIR | sulfite reductase | chr5:1319404-1322298 FORWARD LENGTH=642	160	72273	4	4	4	4
		652	AT5G22830.1	ATMGT10, GMN10, MGT10, MRS2-11 | magnesium (Mg) transporter 10 | chr5:7627676-7630633 FORWARD LENGTH=459	159	51383	5	5	4	4
		653	ATCG01130.1	YCF1.2 | Ycf1 protein | chrC:123884-129244 REVERSE LENGTH=1786	159	214434	5	5	3	3
		654	AT1G18080.1	ATARCA, RACK1A_AT, RACK1A | Transducin/WD40 repeat-like superfamily protein | chr1:6222325-6223901 FORWARD LENGTH=327	158	36047	4	4	3	3
		655	AT5G20280.1	ATSPS1F, SPS1F | sucrose phosphate synthase 1F | chr5:6844994-6849997 REVERSE LENGTH=1043	158	117707	5	5	3	3
		656	AT3G27820.1	ATMDAR4, MDAR4 | monodehydroascorbate reductase 4 | chr3:10315249-10317881 FORWARD LENGTH=488	157	53723	3	3	3	3
		657	AT1G10840.1	TIF3H1 | translation initiation factor 3 subunit H1 | chr1:3607885-3610299 REVERSE LENGTH=337	156	38670	4	4	3	3
		658	AT3G57090.1	BIGYIN, FIS1A | Tetratricopeptide repeat (TPR)-like superfamily protein | chr3:21128627-21129981 FORWARD LENGTH=170	154	18870	2	2	1	1
		659	AT1G26390.1	| FAD-binding Berberine family protein | chr1:9130164-9131756 REVERSE LENGTH=530	154	59140	3	3	3	3
		660	AT1G02280.1	TOC33, ATTOC33, PPI1 | translocon at the outer envelope membrane of chloroplasts 33 | chr1:448665-450246 REVERSE LENGTH=297	154	32996	3	3	3	3
		661	AT2G25840.1	OVA4 | Nucleotidylyl transferase superfamily protein | chr2:11021924-11025158 FORWARD LENGTH=408	154	45639	4	4	2	2
		662	AT1G34430.1	EMB3003 | 2-oxoacid dehydrogenases acyltransferase family protein | chr1:12588027-12590084 REVERSE LENGTH=465	154	48322	4	4	4	4
		663	AT5G51970.1	| GroES-like zinc-binding alcohol dehydrogenase family protein | chr5:21111820-21113284 FORWARD LENGTH=364	152	39874	3	3	2	2
		664	AT3G01060.1	| unknown protein
		665	AT2G42740.1	RPL16A | ribosomal protein large subunit 16A | chr2:17791794-17792946 FORWARD LENGTH=182	152	20956	4	4	3	3
		666	AT1G56500.1	| haloacid dehalogenase-like hydrolase family protein | chr1:21159775-21167092 FORWARD LENGTH=1055	152	114929	4	4	3	3
		667	AT2G20360.1	| NAD(P)-binding Rossmann-fold superfamily protein | chr2:8786070-8789098 FORWARD LENGTH=402	152	44000	4	4	3	3
		668	AT3G03710.1	RIF10, PNP | polyribonucleotide nucleotidyltransferase, putative | chr3:919542-924906 FORWARD LENGTH=922	151	100056	4	4	3	3
		669	AT3G09580.1	| FAD/NAD(P)-binding oxidoreductase family protein | chr3:2942614-2944047 REVERSE LENGTH=477	151	52364	3	3	3	3
		670	AT1G11720.1	ATSS3, SS3 | starch synthase 3 | chr1:3952460-3956840 FORWARD LENGTH=1042	151	118852	3	3	1	1
		671	AT5G48880.1	PKT1, KAT5 | peroxisomal 3-keto-acyl-CoA thiolase 2 | chr5:19814576-19816775 REVERSE LENGTH=414	151	43513	4	4	3	3
		672	AT1G29880.1	| glycyl-tRNA synthetase / glycine--tRNA ligase | chr1:10459662-10462781 REVERSE LENGTH=729	151	82444	4	4	4	4
		673	AT1G63000.1	NRS/ER, UER1 | nucleotide-rhamnose synthase/epimerase-reductase | chr1:23342510-23343859 FORWARD LENGTH=301	150	33806	4	4	3	3
		674	AT3G25520.1	ATL5, PGY3, OLI5, RPL5A | ribosomal protein L5 | chr3:9269573-9271327 REVERSE LENGTH=301	150	34383	2	2	1	1
		675	AT5G07020.1	| proline-rich family protein | chr5:2180669-2182284 REVERSE LENGTH=235	150	24472	2	2	1	1
		676	AT1G31800.1	CYP97A3, LUT5 | cytochrome P450, family 97, subfamily A, polypeptide 3 | chr1:11396440-11399470 FORWARD LENGTH=595	150	66941	3	3	2	2
		677	AT4G39260.1	CCR1, ATGRP8, GR-RBP8, GRP8 | cold, circadian rhythm, and RNA binding 1 | chr4:18274166-18274958 REVERSE LENGTH=169	150	16615	5	5	3	3
		678	AT1G06400.1	ARA2, ATRABA1A, ATRAB11E, ARA-2 | Ras-related small GTP-binding family protein | chr1:1951089-1952686 REVERSE LENGTH=216	150	24050	5	5	2	2
		679	AT3G58750.1	CSY2 | citrate synthase 2 | chr3:21724564-21727458 REVERSE LENGTH=514	150	56751	3	3	3	3
		680	AT1G06690.1	| NAD(P)-linked oxidoreductase superfamily protein | chr1:2049742-2052039 REVERSE LENGTH=377	150	41518	5	5	5	5
		681	AT1G07770.1	RPS15A | ribosomal protein S15A | chr1:2408413-2409065 REVERSE LENGTH=130	149	14841	4	4	2	2
		682	AT5G16715.1	EMB2247 | ATP binding
		683	AT3G12800.1	SDRB, DECR | short-chain dehydrogenase-reductase B | chr3:4063463-4064757 REVERSE LENGTH=298	148	31869	2	2	1	1
		684	AT5G23740.1	RPS11-BETA | ribosomal protein S11-beta | chr5:8008251-8009330 REVERSE LENGTH=159	148	17922	4	4	3	3
		685	AT5G46290.1	KASI, KAS1 | 3-ketoacyl-acyl carrier protein synthase I | chr5:18774439-18776629 REVERSE LENGTH=473	147	50795	4	4	3	3
		686	AT4G00860.1	ATOZI1, AT0ZI1 | Protein of unknown function (DUF1138) | chr4:359548-359868 REVERSE LENGTH=80	146	8646	3	3	2	2
		687	AT5G42390.1	| Insulinase (Peptidase family M16) family protein | chr5:16945308-16952647 FORWARD LENGTH=1265	145	141209	4	4	4	4
		688	AT1G09210.1	CRT1b, AtCRT1b | calreticulin 1b | chr1:2973217-2976655 REVERSE LENGTH=424	144	48311	3	3	1	1
		689	AT1G01050.1	AtPPa1, PPa1 | pyrophosphorylase 1 | chr1:31382-32670 REVERSE LENGTH=212	144	24607	4	4	1	1
		690	AT3G28710.1	| ATPase, V0/A0 complex, subunit C/D | chr3:10773144-10775594 REVERSE LENGTH=351	144	41225	3	3	3	3
		691	AT2G07707.1	| Plant mitochondrial ATPase, F0 complex, subunit 8 protein | chr2:3386292-3386768 FORWARD LENGTH=158	143	18475	4	4	2	2
		692	AT5G63910.1	FCLY | farnesylcysteine lyase | chr5:25572053-25574077 REVERSE LENGTH=500	142	55493	2	2	1	1
		693	AT1G36280.1	| L-Aspartase-like family protein | chr1:13640600-13642908 FORWARD LENGTH=527	141	58916	3	3	2	2
		694	AT1G52220.1	| FUNCTIONS IN: molecular_function unknown
		695	AT3G55250.1	| unknown protein
		696	AT3G11830.1	| TCP-1/cpn60 chaperonin family protein | chr3:3732734-3736156 FORWARD LENGTH=557	140	60107	3	3	3	3
		697	AT3G01180.1	AtSS2, SS2 | starch synthase 2 | chr3:62456-65678 REVERSE LENGTH=792	140	87998	2	2	2	2
		698	AT2G32920.1	ATPDIL2-3, PDI9, ATPDI9, PDIL2-3 | PDI-like 2-3 | chr2:13962502-13965406 REVERSE LENGTH=440	140	48092	3	3	1	1
		699	AT5G58140.1	PHOT2, NPL1 | phototropin 2 | chr5:23524771-23529993 FORWARD LENGTH=915	140	102868	3	3	3	3
		700	AT1G47260.1	APFI, GAMMA CA2 | gamma carbonic anhydrase 2 | chr1:17321384-17323347 REVERSE LENGTH=278	140	30138	3	3	3	3
		701	AT3G19760.1	EIF4A-III | eukaryotic initiation factor 4A-III | chr3:6863790-6866242 FORWARD LENGTH=408	140	46091	5	5	4	4
		702	AT3G20680.1	| Domain of unknown function (DUF1995) | chr3:7230147-7231163 REVERSE LENGTH=338	139	37597	2	2	1	1
		703	AT3G28270.1	| Protein of unknown function (DUF677) | chr3:10538725-10539849 FORWARD LENGTH=374	139	41725	3	3	2	2
		704	AT1G01170.1	| Protein of unknown function (DUF1138) | chr1:74105-74443 REVERSE LENGTH=83	138	9057	3	3	1	1
		705	AT3G55440.1	ATCTIMC, TPI, CYTOTPI | triosephosphate isomerase | chr3:20553794-20556078 FORWARD LENGTH=254	138	27336	3	3	2	2
		706	AT2G40060.1	| Clathrin light chain protein | chr2:16726564-16728001 FORWARD LENGTH=258	138	28865	3	3	1	1
		707	AT4G10060.1	| Beta-glucosidase, GBA2 type family protein | chr4:6289355-6295258 FORWARD LENGTH=922	137	104837	4	4	4	4
[truncated: 940 more rows]

## Sheet: ACS7_GFP_2
				ACS7_MG_Gtrap
[truncated: 1,581 more rows]

## Sheet: ACS7_GFP_3
				ACS7_MG_Gtrap10
[truncated: 1,581 more rows]
