# Supplementary material for: The HECT ubiquitin‐protein ligases UPL1 and UPL2 are involved in degradation of Arabidopsis thaliana ACC synthase 7
Source: Physiol Plant. 2025 Jan 6;177(1):e70030. doi: 10.1111/ppl.70030 (PMC11701798; doi:10.1111/ppl.70030)
Supplement: Supplementary file 5 — Table S2. [file PPL-177-e70030-s005.xlsx]

## Sheet: protein list
AT4G26200.1	AT4G26200.1	AT4G26200.1
AT5G14740.2	AT3G48870.1	AT2G34420.1
AT2G34420.1	AT2G34420.1	AT5G14740.2
AT1G06430.1	AT5G14740.2	AT1G06430.1
AT5G42020.1	AT1G06430.1	AT5G42020.1
AT3G05590.1	AT5G42020.1	AT4G20890.1
AT4G20890.1	AT4G20890.1	AT1G75780.1
AT5G56010.1	AT1G75780.1	AT5G12250.1
AT1G06680.1	AT5G12250.1	AT1G70580.1
AT5G12250.1	AT1G70580.1	AT3G05590.1
AT4G38510.1	AT3G05590.1	AT1G06680.1
AT2G29550.1	AT1G06680.1	AT3G12580.1
AT1G35160.1	AT3G12580.1	AT5G56030.1
AT5G66190.1	AT5G56030.1	AT5G02490.1
AT5G51070.1	AT5G02490.1	AT5G51070.1
AT3G26080.1	AT5G51070.1	AT1G35160.1
AT3G13470.1	AT1G35160.1	AT5G66190.1
AT1G16030.1	AT5G66190.1	AT1G17260.1
AT4G14070.1	AT1G17260.1	AT4G05180.1
AT5G25100.1	AT4G05180.1	AT3G16480.1
AT1G79040.1	AT3G16480.1	AT3G01480.1
AT1G59610.1	AT3G01480.1	AT1G16030.1
AT3G01480.1	AT1G16030.1	AT2G18020.1
AT3G09200.1	AT2G18020.1	AT3G15520.1
AT4G05180.1	AT3G15520.1	AT2G19860.1
AT3G17240.1	AT2G19860.1	AT1G04410.1
AT3G15520.1	AT1G04410.1	AT1G79040.1
AT4G31390.1	AT1G79040.1	AT5G16050.1
AT5G51545.1	AT5G16050.1	AT5G25100.1
AT2G25140.1	AT5G25100.1	AT3G56090.1
AT4G34240.1	AT3G56090.1	AT4G31390.1
AT2G35410.1	AT4G31390.1	AT5G19620.1
AT2G40300.1	AT5G19620.1	AT1G56500.1
AT3G61050.1	AT1G56500.1	AT2G40300.1
AT4G39730.1	AT2G40300.1	AT5G51545.1
AT3G04840.1	AT5G51545.1	AT4G20850.1
AT1G15520.1	AT4G20850.1	AT5G47200.1
AT1G01320.1	AT5G47200.1	AT5G47210.1
AT5G65750.1	AT5G47210.1	AT5G10160.1
AT2G18020.1	AT5G10160.1	AT3G61050.1
AT1G19800.1	AT3G61050.1	AT5G13490.1
AT5G52840.1	AT5G13490.1	AT3G55200.1
AT4G20850.1	AT3G55200.1	AT1G01820.1
AT1G80070.1	AT1G01820.1	AT2G39800.1
AT4G30950.1	AT2G39800.1	AT3G61070.1
AT3G56090.1	AT3G61070.1	AT1G16720.1
AT3G23990.1	AT1G16720.1	AT5G52840.1
AT2G35490.1	AT5G52840.1	AT1G06380.1
AT4G09320.1	AT1G06380.1	AT5G50950.1
AT5G47210.1	AT5G50950.1	AT2G42600.1
AT3G61070.1	AT2G42600.1	AT5G08740.1
AT5G08740.1	AT5G08740.1	AT4G19170.1
AT5G19620.1	AT4G19170.1	AT4G13670.1
AT1G72520.1	AT4G13670.1	AT3G23990.1
AT2G39390.1	AT3G23990.1	AT1G01320.1
AT2G20580.1	AT1G01320.1	AT4G14070.1
AT2G36460.1	AT4G14070.1	AT1G15520.1
AT5G11670.1	AT1G15520.1	AT3G28710.1
AT1G01820.1	AT5G44650.1	AT3G02200.2
AT1G22700.1	AT4G34870.1	AT4G29060.1
AT4G20260.1	AT2G35490.1	AT2G24420.1
AT5G50370.1	AT3G28710.1	AT1G72150.1
AT2G30110.1	AT3G02200.2	AT5G50370.1
AT1G65980.1	AT4G29060.1	AT1G70410.2
AT4G19170.1	AT2G24420.1	AT3G08920.1
AT1G64740.1	AT1G72150.1	AT5G24650.1
AT1G06530.1	AT5G50370.1	AT4G09320.1
AT4G23650.1	AT1G70410.2	AT4G39730.1
AT5G39410.1	AT5G65750.1	AT3G04870.1
AT4G34870.1	AT3G08920.1	AT1G14810.1
AT3G62700.1	AT5G24650.1	AT4G34240.1
AT5G63420.1	AT4G09320.1	AT3G49560.1
AT3G57020.1	AT4G39730.1	AT2G35410.1
AT3G52580.1	AT3G04870.1	AT4G23600.1
AT3G02200.2	AT1G14810.1	AT4G22240.1
AT5G20980.1	AT4G34240.1	AT1G72520.1
AT1G71820.1	AT3G49560.1	AT3G13580.1
AT2G42600.1	AT2G35410.1	AT2G41220.1
AT1G19450.1	AT4G23600.1	AT2G25140.1
AT3G14110.1	AT4G22240.1	AT4G20260.1
AT4G30620.1	AT1G72520.1	AT4G10450.1
AT1G17420.1	AT3G13580.1	AT2G39390.1
AT4G08870.1	AT2G41220.1	AT3G60240.2
AT5G24650.1	AT2G25140.1	AT1G24360.1
AT1G78570.1	AT4G20260.1	AT3G27820.1
AT5G47200.1	AT4G10450.1	AT5G54190.1
AT3G26618.1	AT2G39390.1	AT3G46940.1
AT2G33380.1	AT3G60240.2	AT3G62700.1
AT1G15750.1	AT1G24360.1	AT4G24930.1
AT4G21210.1	AT3G27820.1	AT2G16460.1
AT5G53170.1	AT5G54190.1	AT3G57290.1
AT2G24420.1	AT3G46940.1	AT3G11940.1
AT1G72150.1	AT3G62700.1	AT5G11670.1
AT4G35860.1	AT4G24930.1	AT4G37640.1
AT1G52280.1	AT2G16460.1	AT5G40950.1
AT1G04410.1	AT3G57290.1	AT3G05530.1
AT5G20280.1	AT5G11670.1	AT2G20530.1
AT3G27820.1	AT4G37640.1	AT1G19450.1
AT3G57090.1	AT5G40950.1	AT5G13410.1
AT1G26390.1	AT3G05530.1	AT2G38810.1
AT1G56500.1	AT2G20530.1	AT1G49300.1
AT3G03710.1	AT1G19450.1	AT4G38350.1
AT3G09580.1	AT5G13410.1	AT3G44320.1
AT1G11720.1	AT2G38810.1	AT1G80070.1
AT5G48880.1	AT1G49300.1	AT3G20000.1
AT1G31800.1	AT4G38350.1	AT5G48880.1
AT1G06400.1	AT3G44320.1	AT4G08870.1
AT4G00860.1	AT1G80070.1	AT4G38220.1
AT1G09210.1	AT3G20000.1	AT1G48830.1
AT1G01050.1	AT5G48880.1	AT2G40060.1
AT3G28710.1	AT4G08870.1	AT2G26930.1
AT5G63910.1	AT4G38220.1	AT4G18430.1
AT3G01180.1	AT1G48830.1	AT4G01100.1
AT2G32920.1	AT2G40060.1	AT4G30950.1
AT3G19760.1	AT2G26930.1	AT4G00860.1
	AT4G18430.1	AT4G20440.1
AT3G20680.1	AT4G01100.1	AT4G26870.1
AT1G01170.1	AT4G30950.1	AT2G42730.1
AT2G40060.1	AT4G00860.1	AT3G04110.1
AT1G14810.1	AT4G20440.1	AT3G47930.1
AT5G44650.1	AT4G26870.1	AT3G01180.1
AT5G14120.1	AT2G42730.1	AT1G53310.1
AT1G45474.1	AT3G04110.1	AT4G37990.1
AT5G16620.1	AT3G47930.1	AT5G07440.1
AT1G24360.1	AT3G01180.1	AT1G56110.1
AT2G17380.1	AT1G53310.1	AT2G20580.1
AT3G49430.1	AT4G37990.1	AT1G65980.1
AT5G42970.1	AT5G07440.1	AT3G14110.1
AT3G20810.1	AT1G56110.1	AT3G57020.1
AT3G47930.1	AT2G20580.1	AT2G28800.1
AT2G23670.1	AT1G65980.1	AT3G10690.1
AT4G24930.1	AT3G14110.1	AT3G09580.1
AT4G35830.1	AT3G57020.1	AT1G45474.1
AT5G35220.1	AT2G28800.1	AT3G24590.1
AT3G55200.1	AT3G10690.1	AT2G46110.1
AT5G43780.1	AT3G09580.1	AT2G27290.1
AT2G15290.1	AT1G45474.1	AT1G01050.1
AT2G28800.1	AT3G24590.1	AT5G39410.1
AT3G56340.1	AT2G46110.1	AT1G57770.1
AT5G22060.1	AT2G27290.1	AT1G22700.1
AT4G34200.1	AT1G01050.1	AT2G30110.1
AT3G54900.1	AT5G39410.1	AT5G63420.1
AT1G16720.1	AT1G57770.1	AT1G56330.1
AT1G79850.1	AT1G22700.1	AT5G66120.2
AT2G26930.1	AT2G30110.1	AT4G33250.1
AT5G25040.1	AT5G63420.1	AT3G58010.1
AT5G06580.1	AT1G56330.1	AT1G67230.1
AT1G34540.1	AT5G66120.2	AT3G51840.1
AT4G37990.1	AT4G33250.1	AT3G51260.1
AT1G61580.1	AT3G58010.1	AT4G30210.1
AT2G43710.1	AT1G67230.1	AT5G19370.1
AT3G08510.1	AT3G51840.1	AT3G13870.1
AT2G30750.1	AT3G51260.1	AT1G17470.1
AT1G08640.1	AT4G30210.1	AT1G64740.1
AT2G17340.1	AT5G19370.1	AT1G06530.1
AT4G05020.1	AT3G13870.1	AT5G63680.1
AT4G38220.1	AT1G17470.1	AT4G33360.1
AT2G32640.1	AT1G64740.1	AT5G35100.1
AT1G78140.1	AT1G06530.1	AT3G20810.1
AT1G26850.1	AT4G33360.1	AT5G59730.1
AT4G04320.1	AT5G35100.1	AT1G01170.1
AT3G10690.1	AT3G20810.1	AT5G26710.1
AT4G27500.1	AT5G59730.1	AT5G07340.1
AT3G29360.1	AT1G01170.1	AT1G43890.1
AT3G57290.1	AT5G26710.1	AT3G03470.1
AT5G56630.1	AT5G07340.1	AT5G14660.1
AT4G38740.1	AT1G43890.1	AT2G17265.1
AT4G19210.1	AT3G03470.1	AT1G30120.1
AT4G26200.1	AT5G14660.1	AT2G43180.1
AT3G51800.1	AT2G17265.1	AT5G02120.1
AT2G43950.1	AT1G30120.1	AT3G10060.1
AT2G20630.1	AT2G43180.1	AT2G05710.1
AT4G02530.1	AT5G02120.1	AT4G23650.1
AT3G01780.1	AT3G10060.1	AT2G13560.1
AT3G11270.1	AT2G05710.1	AT3G56340.1
AT2G10940.1	AT4G23650.1	AT3G47860.1
AT1G57770.1	AT2G13560.1	AT5G20350.1
AT3G55330.1	AT3G56340.1	AT5G64270.1
AT4G10000.1	AT3G47860.1	AT2G24060.1
AT2G42770.1	AT5G20350.1	AT5G48230.1
AT5G51720.1	AT5G64270.1	AT1G31190.1
AT1G64900.1	AT2G24060.1	AT5G66760.1
AT4G03520.1	AT5G48230.1	AT1G24180.1
AT1G18500.1	AT2G21870.1	AT2G25430.1
AT5G66760.1	AT1G31190.1	AT5G27470.1
AT3G47960.1	AT5G66760.1	AT2G16440.1
AT1G22850.1	AT1G24180.1	AT1G19570.1
AT3G57150.1	AT2G25430.1	AT3G48520.1
AT3G10060.1	AT5G27470.1	AT2G46170.1
AT5G19370.1	AT2G16440.1	AT5G62740.1
AT3G04340.1	AT1G19570.1	AT1G18500.1
AT1G55860.1	AT3G48520.1	AT4G34700.1
AT1G47420.1	AT2G46170.1	AT5G42310.1
AT4G30720.1	AT5G62740.1	AT1G31800.1
AT5G42310.1	AT1G18500.1	AT1G74730.1
AT4G29060.1	AT4G34700.1	AT3G54840.1
AT3G19490.1	AT5G42310.1	AT3G08510.1
AT3G56190.1	AT1G31800.1	AT2G21630.1
AT3G07100.1	AT1G74730.1	AT2G23350.1
AT1G75950.1	AT3G54840.1	AT3G54360.1
AT5G64940.1	AT3G08510.1	AT1G64950.1
AT3G06980.1	AT2G21630.1	AT4G39520.1
AT3G53560.1	AT2G23350.1	AT1G71820.1
AT1G31410.1	AT3G54360.1	AT1G16880.1
AT1G70730.1	AT1G64950.1	AT4G12830.1
AT5G46580.1	AT4G39520.1	AT3G49430.1
AT5G27380.1	AT1G71820.1	AT1G09630.1
AT1G56110.1	AT1G16880.1	AT4G23940.1
AT2G31790.1	AT4G12830.1	AT3G05500.1
AT5G14220.1	AT3G49430.1	AT4G35830.1
AT3G02260.1	AT1G09630.1	AT5G62530.1
AT2G37660.1	AT4G23940.1	AT3G49870.1
AT2G26570.1	AT3G05500.1	AT5G63910.1
AT5G14660.1	AT4G35830.1	AT1G21640.1
AT2G23350.1	AT5G62530.1	AT4G33520.2
AT1G19570.1	AT3G49870.1	AT3G10350.1
AT2G43180.1	AT5G63910.1	AT5G58330.1
AT2G03140.1	AT1G21640.1	AT3G54900.1
AT5G62740.1	AT4G33520.2	AT4G31530.1
AT3G08590.1	AT3G10350.1	AT1G79440.1
AT3G49560.1	AT5G58330.1	AT3G04340.1
AT1G04530.1	AT3G54900.1	AT5G08180.1
AT5G07440.1	AT4G31530.1	AT1G20960.1
AT2G41100.3	AT1G79440.1	AT5G47880.1
AT2G42730.1	AT3G04340.1	AT1G04530.1
AT1G52590.1	AT5G08180.1	AT1G22920.1
AT1G54350.1	AT1G20960.1	AT3G52380.1
AT1G60780.1	AT5G47880.1	AT3G53560.1
AT3G07670.1	AT1G04530.1	AT1G60940.1
AT1G29470.1	AT1G22920.1	AT4G10000.1
AT1G01560.2	AT3G52380.1	AT3G13772.1
AT4G02010.1	AT3G53560.1	AT1G20450.1
AT4G17140.1	AT1G60940.1	AT2G30390.1
AT2G38360.1	AT4G10000.1	AT4G03520.1
AT2G30390.1	AT3G13772.1	AT1G19910.1
AT3G14390.1	AT1G20450.1	AT5G45170.1
AT5G08160.1	AT2G30390.1	AT1G04620.1
AT1G64510.1	AT4G03520.1	AT1G01560.2
AT1G63660.1	AT1G19910.1	AT5G41950.1
AT3G28860.1	AT5G45170.1	AT5G14220.1
AT2G32480.1	AT1G04620.1	AT5G52920.1
AT3G01540.1	AT1G01560.2	AT1G71480.1
AT2G18330.1	AT5G41950.1	AT4G27500.1
AT3G63170.1	AT5G14220.1	AT3G26290.1
AT3G62910.1	AT5G52920.1	AT4G19120.1
AT5G50530.1	AT1G71480.1	AT2G22780.1
AT5G67385.1	AT4G27500.1	AT3G61220.1
AT1G02475.1	AT3G26290.1	AT2G17340.1
AT5G52110.1	AT4G19120.1	AT2G20920.1
AT1G49750.1	AT2G22780.1	AT5G53170.1
AT5G48790.1	AT3G61220.1	AT1G74070.1
AT3G01910.1	AT2G17340.1	AT4G19210.1
AT4G30210.1	AT2G20920.1	AT5G20280.1
AT1G74070.1	AT5G53170.1	AT4G34200.1
AT1G20960.1	AT1G74070.1	AT5G46580.1
AT5G04740.1	AT4G19210.1	AT1G72170.1
AT3G06860.1	AT5G20280.1	AT1G45201.1
AT1G54570.1	AT4G34200.1	AT5G49760.1
AT5G13410.1	AT5G46580.1	AT2G41790.1
AT3G06720.1	AT1G72170.1	AT5G22500.1
AT1G30120.1	AT1G45201.1	AT1G29670.1
AT4G31300.1	AT5G49760.1	AT3G16910.1
AT5G14030.1	AT2G41790.1	AT5G48790.1
AT2G43970.1	AT5G22500.1	AT1G64770.1
AT1G20330.1	AT1G29670.1	AT2G20760.1
AT3G04870.1	AT3G16910.1	AT1G22940.1
AT3G60370.1	AT5G48790.1	AT4G05020.1
AT1G45201.1	AT1G64770.1	AT5G03100.1
AT3G24590.1	AT2G20760.1	AT3G56190.1
AT4G34150.1	AT1G22940.1	AT4G04800.1
AT5G04830.1	AT4G05020.1	AT3G56460.1
AT2G03440.1	AT5G03100.1	AT1G26850.1
AT5G16130.1	AT3G56190.1	AT3G48500.1
AT1G12800.1	AT4G04800.1	AT3G57330.1
AT3G20000.1	AT3G56460.1	AT1G52760.1
AT1G10150.1	AT1G26850.1	AT1G06220.1
AT3G27300.1	AT3G48500.1	AT5G25230.1
AT3G51840.1	AT3G57330.1	AT1G34540.1
AT2G01470.1	AT1G52760.1	AT4G33945.1
AT1G12470.1	AT1G06220.1	AT5G26622.1
AT3G47430.1	AT5G25230.1	AT1G79280.1
AT1G29670.1	AT1G34540.1	AT4G03560.1
AT2G20760.1	AT4G33945.1	AT2G37660.1
AT1G79440.1	AT5G26622.1	AT1G63660.1
AT1G80230.1	AT1G79280.1	AT2G15290.1
AT5G56680.1	AT4G03560.1	AT5G57030.1
AT3G49870.1	AT2G37660.1	AT1G71310.1
AT4G35230.1	AT1G63660.1	AT3G14390.1
AT1G01960.1	AT2G15290.1	AT1G12800.1
AT2G24590.1	AT5G57030.1	AT1G70730.1
AT3G10270.1	AT1G71310.1	AT5G57490.1
AT4G34950.1	AT3G14390.1	AT2G45810.1
AT1G13930.1	AT1G12800.1	AT3G11730.1
AT1G06220.1	AT1G70730.1	AT3G27380.1
AT2G32060.1	AT5G57490.1	AT2G20630.1
AT5G45170.1	AT2G45810.1	AT5G26340.1
AT5G20990.1	AT3G11730.1	AT1G09210.1
AT1G17470.1	AT3G27380.1	AT5G06130.1
AT3G51260.1	AT2G20630.1	AT5G54750.1
AT4G04040.1	AT5G26340.1	AT3G53990.1
AT2G20920.1	AT1G09210.1	AT4G30920.1
AT1G66240.1	AT5G06130.1	AT1G52590.1
AT3G57330.1	AT5G54750.1	AT1G04810.1
AT1G62430.1	AT3G53990.1	AT3G09350.1
AT2G39940.1	AT4G30920.1	AT5G16710.1
AT1G20450.1	AT1G52590.1	AT4G11600.1
AT1G79560.1	AT1G04810.1	AT5G03610.1
AT2G17972.1	AT3G09350.1	AT2G40290.1
AT1G65650.1	AT5G16710.1	AT3G07480.1
AT2G25830.1	AT4G11600.1	AT2G32920.1
AT1G01470.1	AT5G03610.1	AT3G15090.1
AT5G16710.1	AT2G40290.1	AT3G45190.1
AT1G72750.1	AT3G07480.1	AT3G02260.1
AT3G18390.1	AT2G32920.1	AT1G69410.1
AT3G54360.1	AT3G15090.1	AT2G47650.1
AT2G28190.1	AT3G45190.1	AT5G67385.1
AT3G42170.1	AT3G02260.1	AT3G13860.1
AT1G64520.1	AT1G69410.1	AT1G79850.1
AT5G40950.1	AT2G47650.1	AT1G79940.1
AT1G60160.1	AT5G67385.1	AT5G20090.1
AT4G10760.1	AT3G13860.1	AT4G04040.1
AT5G16570.1	AT1G79850.1	AT2G31790.1
AT5G54750.1	AT1G79940.1	AT1G67080.1
AT1G66670.1	AT5G20090.1	AT3G01910.1
AT1G50430.1	AT4G04040.1	AT5G14030.1
AT1G04170.1	AT2G31790.1	AT3G47960.1
AT5G06220.1	AT1G67080.1	AT1G15750.1
AT5G18170.1	AT3G01910.1	AT3G08590.1
AT5G22500.1	AT5G14030.1	AT3G27300.1
AT2G03750.1	AT3G47960.1	AT5G47890.1
AT1G64770.1	AT1G15750.1	AT5G15910.1
AT5G62530.1	AT3G08590.1	AT3G20630.1
AT2G21630.1	AT3G27300.1	AT1G32380.1
AT4G18370.1	AT5G47890.1	AT1G78915.1
AT4G10320.1	AT5G15910.1	AT2G37540.1
AT4G18810.1	AT3G20630.1	AT3G19490.1
AT3G06400.1	AT1G32380.1	AT1G27770.1
AT5G66120.2	AT1G78915.1	AT3G56160.1
AT2G24180.1	AT2G37540.1	AT1G72750.1
AT2G35040.1	AT3G19490.1	AT3G50950.1
AT5G47890.1	AT1G27770.1	AT1G14000.1
AT5G57490.1	AT3G56160.1	AT1G27390.1
AT2G21620.1	AT1G72750.1	AT1G78560.1
AT1G24020.1	AT3G50950.1	AT3G56650.1
AT3G02730.1	AT1G14000.1	AT4G00750.1
AT4G04720.1	AT1G27390.1	AT1G32500.1
AT3G14067.1	AT1G78560.1	AT2G01690.1
AT5G02120.1	AT3G56650.1	AT1G11720.1
AT2G37230.1	AT4G00750.1	AT3G63170.1
AT1G79940.1	AT1G32500.1	AT3G56690.1
AT1G19670.1	AT2G01690.1	AT1G29470.1
AT4G02350.1	AT1G11720.1	AT1G01960.1
AT5G13710.1	AT3G63170.1	AT1G32550.1
AT3G61220.1	AT3G56690.1	AT3G01390.1
AT1G04810.1	AT1G29470.1	AT5G65720.1
AT3G60240.2	AT1G01960.1	AT2G47250.1
AT2G31660.1	AT1G32550.1	AT1G10150.1
AT1G26560.1	AT3G01390.1	AT4G10320.1
AT4G13780.1	AT5G65720.1	AT4G19100.1
AT2G46110.1	AT2G47250.1	AT5G42130.1
AT2G31140.1	AT1G10150.1	AT3G05000.1
AT4G28440.1	AT4G10320.1	AT2G43400.1
AT3G26300.1	AT4G19100.1	AT5G35220.1
AT2G26230.1	AT5G42130.1	AT2G22310.1
AT1G17370.1	AT3G05000.1	AT3G27890.1
AT4G23940.1	AT2G43400.1	AT2G46100.1
AT3G17970.1	AT5G35220.1	AT2G19870.1
AT1G71480.1	AT2G22310.1	AT1G14030.1
AT5G14250.1	AT3G27890.1	AT1G08470.1
AT4G37200.1	AT2G46100.1	AT4G02530.1
AT4G34030.1	AT2G19870.1	AT5G60960.1
AT3G56240.1	AT1G14030.1	AT2G04350.1
AT5G48230.1	AT1G08470.1	AT5G20830.1
AT1G10590.1	AT4G02530.1	AT3G15360.1
AT2G45220.1	AT5G60960.1	AT3G02730.1
AT3G05500.1	AT2G04350.1	AT2G14880.1
AT5G17020.1	AT5G20830.1	AT3G15010.1
AT3G14840.2	AT3G15360.1	AT1G22870.1
AT1G72170.1	AT3G02730.1	AT1G64510.1
AT5G15910.1	AT2G14880.1	AT5G48960.1
AT1G16880.1	AT3G15010.1	AT5G64200.1
AT1G78560.1	AT1G22870.1	AT2G29960.1
AT4G20830.1	AT1G64510.1	AT5G14780.1
AT2G24850.1	AT5G48960.1	AT4G04320.1
AT3G56460.1	AT5G64200.1	AT2G21340.1
AT3G55070.1	AT2G29960.1	AT1G77090.1
AT3G44100.1	AT5G14780.1	AT2G43970.1
AT5G63840.1	AT4G04320.1	AT3G10090.1
AT2G24060.1	AT2G21340.1	AT1G13820.1
AT4G20130.1	AT1G77090.1	AT2G25070.1
AT3G07480.1	AT2G43970.1	AT3G05280.1
AT4G04340.1	AT3G10090.1	AT1G48620.1
AT3G08943.1	AT1G13820.1	AT3G07100.1
AT2G14120.1	AT2G25070.1	AT1G42550.1
AT2G30720.1	AT3G05280.1	AT4G00490.1
AT2G21340.1	AT1G48620.1	AT5G04280.1
AT1G19910.1	AT3G07100.1	AT2G01410.1
AT2G46170.1	AT1G42550.1	AT5G23010.1
AT4G31115.1	AT4G00490.1	AT4G27700.1
AT2G38330.1	AT5G04280.1	AT1G14540.1
AT5G47880.1	AT2G01410.1	AT1G60000.1
AT3G56160.1	AT5G23010.1	AT3G27110.1
AT4G23600.1	AT4G27700.1	AT1G55860.1
AT1G04430.1	AT1G14540.1	AT2G30750.1
AT5G65770.1	AT1G60000.1	AT1G80230.1
AT3G13490.1	AT3G27110.1	AT3G48170.1
AT2G46090.1	AT1G55860.1	AT1G03090.2
AT1G77090.1	AT2G30750.1	AT1G01510.1
AT3G11730.1	AT1G80230.1	AT3G11820.1
AT3G23600.1	AT3G48170.1	AT2G25540.1
AT4G25970.1	AT1G03090.2	AT5G65560.1
AT3G27020.1	AT1G01510.1	AT2G34360.1
AT2G27290.1	AT3G11820.1	AT2G37230.1
AT3G48500.1	AT2G25540.1	AT2G42500.1
AT1G22940.1	AT5G65560.1	AT1G10510.1
AT5G20830.1	AT2G34360.1	AT2G01470.1
AT3G48500.1	AT2G37230.1	AT1G24040.1
AT1G22940.1	AT2G42500.1	AT3G20680.1
AT5G20830.1	AT1G10510.1	AT1G72160.1
AT2G23070.1	AT2G01470.1	AT1G78140.1
AT1G10940.1	AT1G24040.1	AT2G14120.1
AT1G61790.1	AT3G20680.1	AT1G02840.1
AT4G12740.1	AT1G72160.1	AT3G07670.1
AT1G21600.1	AT1G78140.1	AT1G75950.1
AT3G53180.1	AT2G14120.1	AT2G29720.1
AT5G09880.1	AT1G02840.1	AT3G10920.1
AT4G32770.1	AT3G07670.1
AT2G39810.1	AT1G75950.1
AT3G27110.1	AT2G29720.1
ATCG01050.1	AT3G10920.1
AT1G04620.1	AT1G69200.1
AT1G06190.1	AT1G78070.1
AT2G48070.1	AT5G13200.1
AT3G55980.1	AT4G37910.1
AT2G38270.1	AT4G04950.1
AT3G15010.1	AT3G10410.1
AT5G65620.1	AT3G53460.1
AT3G51140.1	AT1G49650.1
AT5G06130.1
AT1G10510.1
AT1G11680.1
AT5G08300.1
AT1G18210.1
AT3G13860.1
AT3G07160.1
AT1G09850.1
AT4G11600.1
AT2G22310.1
AT2G29960.1
AT1G10370.1
AT3G09090.1
AT5G26210.1
AT1G05150.1
AT4G33250.1
AT4G19006.1
AT1G74920.1
AT2G42490.1
AT1G09020.1
AT4G01100.1
AT3G15850.1
AT3G60820.1
AT1G04980.1
AT2G21280.1
AT1G76080.1
AT4G19640.1
AT4G26500.1
AT2G01690.1
AT3G47860.1
AT4G37510.1
AT1G11260.1
AT4G12420.1
AT4G13670.1
AT3G52140.1
AT3G50670.1
AT2G16460.1
AT1G47830.1
AT2G20120.1
AT3G62550.1
AT1G01090.1
AT4G12830.1
AT4G22260.1

## Sheet: bio_processes
Analysis Type:	PANTHER Overrepresentation Test (Released 20240226)
Annotation Version and Release Date:	GO Ontology database DOI: 10.5281/zenodo.10536401 Released 2024-01-17
Analyzed List:	upload_1 (Arabidopsis thaliana)
Reference List:	Arabidopsis thaliana (all genes in database)
Test Type:	FISHER
Correction:	FDR
GO biological process complete	Arabidopsis thaliana - REFLIST (27436)	upload_1 (477)	upload_1 (expected)	upload_1 (over/under)	upload_1 (fold Enrichment)	upload_1 (raw P-value)	upload_1 (FDR)
tRNA import into mitochondrion (GO:0016031)	2	2	.03	+	57.52	3.02E-04	1.09E-02
RNA import into mitochondrion (GO:0035927)	2	2	.03	+	57.52	3.02E-04	1.08E-02
cytoplasmic translational termination (GO:0002184)	3	2	.05	+	38.35	8.94E-04	2.73E-02
ascorbate glutathione cycle (GO:0033355)	4	2	.07	+	28.76	1.77E-03	4.71E-02
positive regulation of carotenoid biosynthetic process (GO:1904143)	4	2	.07	+	28.76	1.77E-03	4.69E-02
peroxisome fission (GO:0016559)	12	6	.21	+	28.76	2.26E-08	3.44E-06
mitochondrial fission (GO:0000266)	8	3	.14	+	21.57	2.74E-04	1.01E-02
glutamate catabolic process (GO:0006538)	10	3	.17	+	17.26	5.72E-04	1.93E-02
translational termination (GO:0006415)	14	4	.24	+	16.43	7.86E-05	3.46E-03
glutamine family amino acid catabolic process (GO:0009065)	17	4	.30	+	13.53	1.79E-04	7.11E-03
dicarboxylic acid catabolic process (GO:0043649)	13	3	.23	+	13.27	1.31E-03	3.75E-02
response to photooxidative stress (GO:0080183)	13	3	.23	+	13.27	1.31E-03	3.73E-02
vesicle cargo loading (GO:0035459)	14	3	.24	+	12389	1.65E-03	4.46E-02
photosystem I assembly (GO:0048564)	19	4	.33	+	45608	2.84E-04	1.03E-02
photosystem II assembly (GO:0010207)	29	6	.50	+	33178	9.05E-06	6.45E-04
carotenoid metabolic process (GO:0016116)	34	7	.59	+	30987	1.65E-06	1.57E-04
tetraterpenoid metabolic process (GO:0016108)	34	7	.59	+	30987	1.65E-06	1.54E-04
oxylipin metabolic process (GO:0031407)	25	5	.43	+	18568	6.20E-05	2.91E-03
protein refolding (GO:0042026)	36	7	.63	+	43405	2.48E-06	2.21E-04
peroxisome organization (GO:0007031)	37	7	.64	+	32417	3.01E-06	2.61E-04
protein import into chloroplast stroma (GO:0045037)	28	5	.49	+	46661	1.10E-04	4.68E-03
carotenoid biosynthetic process (GO:0016117)	23	4	.40	+	10.00	6.15E-04	2.02E-02
tetraterpenoid biosynthetic process (GO:0016109)	23	4	.40	+	10.00	6.15E-04	2.01E-02
oxylipin biosynthetic process (GO:0031408)	23	4	.40	+	10.00	6.15E-04	2.00E-02
unsaturated fatty acid biosynthetic process (GO:0006636)	24	4	.42	+	21794	7.27E-04	2.29E-02
unsaturated fatty acid metabolic process (GO:0033559)	25	4	.43	+	44075	8.54E-04	2.64E-02
response to ozone (GO:0010193)	33	5	.57	+	26146	2.47E-04	9.45E-03
establishment of protein localization to chloroplast (GO:0072596)	53	8	.92	+	25051	3.51E-06	2.91E-04
regulation of isoprenoid metabolic process (GO:0019747)	40	6	.70	+	23224	6.22E-05	2.89E-03
glutamate metabolic process (GO:0006536)	27	4	.47	+	19207	1.15E-03	3.43E-02
response to high light intensity (GO:0009644)	68	10	43101	+	17015	2.71E-07	3.18E-05
response to iron ion (GO:0010039)	28	4	.49	+	44774	1.33E-03	3.75E-02
protein localization to chloroplast (GO:0072598)	57	8	.99	+	45481	6.16E-06	4.69E-04
tricarboxylic acid cycle (GO:0006099)	50	7	.87	+	45420	2.41E-05	1.34E-03
sterol biosynthetic process (GO:0016126)	29	4	.50	+	34151	1.52E-03	4.19E-02
cellular oxidant detoxification (GO:0098869)	29	4	.50	+	34151	1.52E-03	4.17E-02
photosynthesis, light reaction (GO:0019684)	133	18	11355	+	28672	1.94E-11	8.38E-09
chlorophyll metabolic process (GO:0015994)	64	8	45597	+	43647	1.48E-05	9.08E-04
photosynthesis (GO:0015979)	196	24	15036	+	45389	7.98E-14	4.08E-11
hydrogen peroxide metabolic process (GO:0042743)	41	5	.71	+	45298	6.96E-04	2.21E-02
glutamine family amino acid metabolic process (GO:0009064)	58	7	45292	+	34486	6.42E-05	2.91E-03
porphyrin-containing compound metabolic process (GO:0006778)	77	9	12420	+	26451	7.62E-06	5.64E-04
lipid oxidation (GO:0034440)	52	6	.90	+	23529	2.77E-04	1.01E-02
tetrapyrrole metabolic process (GO:0033013)	79	9	13516	+	20241	9.43E-06	6.47E-04
thylakoid membrane organization (GO:0010027)	53	6	.92	+	18780	3.08E-04	1.10E-02
aerobic respiration (GO:0009060)	131	14	46784	+	42156	7.32E-08	1.06E-05
dicarboxylic acid metabolic process (GO:0043648)	86	9	18264	+	45328	1.89E-05	1.09E-03
response to zinc ion (GO:0010043)	49	5	.85	+	31898	1.58E-03	4.32E-02
cellular detoxification (GO:1990748)	49	5	.85	+	31898	1.58E-03	4.29E-02
cellular response to toxic substance (GO:0097237)	50	5	.87	+	27515	1.73E-03	4.64E-02
reactive oxygen species metabolic process (GO:0072593)	91	9	21186	+	25324	2.99E-05	1.63E-03
plastid membrane organization (GO:0009668)	61	6	45444	+	24228	6.62E-04	2.13E-02
generation of precursor metabolites and energy (GO:0006091)	391	38	29373	+	21671	1.09E-17	1.53E-14
cellular respiration (GO:0045333)	155	15	25235	+	20941	9.48E-08	1.27E-05
respiratory electron transport chain (GO:0022904)	62	6	45505	+	20941	7.22E-04	2.28E-02
response to light intensity (GO:0009642)	162	15	29983	+	12175	1.70E-07	2.12E-05
cytoplasmic translation (GO:0002181)	77	7	12420	+	45047	3.87E-04	1.34E-02
energy derivation by oxidation of organic compounds (GO:0015980)	170	15	35096	+	45509	3.19E-07	3.66E-05
purine nucleoside bisphosphate metabolic process (GO:0034032)	69	6	43831	+	5.00	1.27E-03	3.69E-02
ribonucleoside bisphosphate metabolic process (GO:0033875)	69	6	43831	+	5.00	1.27E-03	3.67E-02
nucleoside bisphosphate metabolic process (GO:0033865)	69	6	43831	+	5.00	1.27E-03	3.65E-02
translational initiation (GO:0006413)	70	6	44562	+	34060	1.37E-03	3.84E-02
vitamin metabolic process (GO:0006766)	82	7	15707	+	33329	5.68E-04	1.93E-02
electron transport chain (GO:0022900)	118	10	45414	+	31868	4.20E-05	2.13E-03
chloroplast organization (GO:0009658)	225	19	33298	+	31503	1.76E-08	2.75E-06
photomorphogenesis (GO:0009640)	83	7	16072	+	31138	6.12E-04	2.02E-02
protein transmembrane transport (GO:0071806)	95	8	23743	+	30773	2.55E-04	9.70E-03
pyruvate metabolic process (GO:0006090)	73	6	46388	+	26755	1.70E-03	4.59E-02
plastid organization (GO:0009657)	302	23	45778	+	13971	4.07E-09	8.80E-07
regulation of lipid metabolic process (GO:0019216)	93	7	22647	+	12145	1.20E-03	3.56E-02
pigment biosynthetic process (GO:0046148)	108	8	32143	+	46113	6.08E-04	2.02E-02
pigment metabolic process (GO:0042440)	137	10	13912	+	43922	1.47E-04	6.10E-03
fatty acid biosynthetic process (GO:0006633)	150	10	22313	+	30376	3.08E-04	1.09E-02
organic acid catabolic process (GO:0016054)	166	11	32540	+	29646	1.65E-04	6.66E-03
carboxylic acid catabolic process (GO:0046395)	166	11	32540	+	29646	1.65E-04	6.61E-03
response to reactive oxygen species (GO:0000302)	166	11	32540	+	29646	1.65E-04	6.56E-03
fatty acid metabolic process (GO:0006631)	258	17	17989	+	28915	3.20E-06	2.69E-04
purine ribonucleotide metabolic process (GO:0009150)	202	13	18688	+	25628	5.80E-05	2.77E-03
protein folding (GO:0006457)	188	12	46447	+	24532	1.20E-04	5.00E-03
purine nucleotide metabolic process (GO:0006163)	274	17	27851	+	20880	7.14E-06	5.35E-04
purine-containing compound metabolic process (GO:0072521)	295	18	41395	+	18688	4.87E-06	3.91E-04
proteinogenic amino acid metabolic process (GO:0170039)	182	11	42430	+	17593	3.65E-04	1.27E-02
protein maturation (GO:0051604)	286	17	35521	+	15401	1.25E-05	8.08E-04
response to heat (GO:0009408)	293	17	45540	+	12479	1.71E-05	1.00E-03
monocarboxylic acid metabolic process (GO:0032787)	435	25	20637	+	11383	2.23E-07	2.73E-05
ribonucleotide metabolic process (GO:0009259)	227	13	34759	+	47178	1.87E-04	7.31E-03
small molecule catabolic process (GO:0044282)	230	13	4.00	+	45717	2.13E-04	8.20E-03
protein transport (GO:0015031)	478	27	11536	+	45717	1.03E-07	1.35E-05
establishment of protein localization to organelle (GO:0072594)	266	15	22737	+	45352	7.30E-05	3.23E-03
L-amino acid metabolic process (GO:0170033)	196	11	15036	+	44986	6.79E-04	2.17E-02
terpenoid metabolic process (GO:0006721)	179	10	45599	+	44256	1.22E-03	3.57E-02
amide metabolic process (GO:0043603)	746	41	35765	+	42430	1.07E-10	3.99E-08
monocarboxylic acid biosynthetic process (GO:0072330)	201	11	17958	+	42064	8.35E-04	2.60E-02
amino acid metabolic process (GO:0006520)	404	22	45329	+	41334	2.87E-06	2.52E-04
organelle fission (GO:0048285)	184	10	43891	+	41334	1.50E-03	4.15E-02
amide biosynthetic process (GO:0043604)	611	33	22920	+	45599	1.15E-08	1.96E-06
carboxylic acid metabolic process (GO:0019752)	852	46	14.81	+	45599	1.32E-11	6.19E-09
peptide metabolic process (GO:0006518)	635	34	45393	+	45507	8.51E-09	1.54E-06
ribose phosphate metabolic process (GO:0019693)	243	13	44652	+	45507	3.62E-04	1.26E-02
nucleotide metabolic process (GO:0009117)	323	17	22767	+	45354	5.83E-05	2.75E-03
response to metal ion (GO:0010038)	247	13	47209	+	45354	4.23E-04	1.45E-02
peptide biosynthetic process (GO:0043043)	546	28	18142	+	34731	4.31E-07	4.75E-05
nucleoside phosphate metabolic process (GO:0006753)	334	17	29707	+	34001	8.77E-05	3.83E-03
intracellular protein transport (GO:0006886)	355	18	42887	+	33635	5.76E-05	2.77E-03
establishment of protein localization (GO:0045184)	560	28	27273	+	32174	7.12E-07	7.56E-05
translation (GO:0006412)	540	27	14489	+	32174	1.13E-06	1.11E-04
alpha-amino acid metabolic process (GO:1901605)	285	14	34790	+	30348	5.14E-04	1.75E-02
response to temperature stimulus (GO:0009266)	701	34	43800	+	28887	9.30E-08	1.28E-05
oxoacid metabolic process (GO:0043436)	954	46	16.59	+	28157	5.44E-10	1.61E-07
organic acid metabolic process (GO:0006082)	955	46	16.60	+	28157	5.62E-10	1.58E-07
nucleobase-containing small molecule metabolic process (GO:0055086)	429	20	16984	+	24869	7.30E-05	3.26E-03
organic acid biosynthetic process (GO:0016053)	472	22	44409	+	24869	3.23E-05	1.73E-03
carboxylic acid biosynthetic process (GO:0046394)	472	22	44409	+	24869	3.23E-05	1.72E-03
protein localization to organelle (GO:0033365)	323	15	22767	+	24504	5.90E-04	1.97E-02
response to oxidative stress (GO:0006979)	455	21	33420	+	23774	5.60E-05	2.74E-03
embryo development ending in seed dormancy (GO:0009793)	565	26	30195	+	23774	7.89E-06	5.76E-04
lipid biosynthetic process (GO:0008610)	577	26	45361	+	21582	1.14E-05	7.45E-04
response to bacterium (GO:0009617)	511	23	32356	+	21582	3.69E-05	1.92E-03
response to light stimulus (GO:0009416)	779	35	13.54	+	21217	3.70E-07	4.17E-05
monoatomic cation transport (GO:0006812)	291	13	45448	+	20852	1.89E-03	4.94E-02
vesicle-mediated transport (GO:0016192)	518	23	45300	+	20121	4.55E-05	2.28E-03
embryo development (GO:0009790)	592	26	47392	+	19391	1.77E-05	1.03E-03
response to radiation (GO:0009314)	800	35	13.91	+	19025	6.85E-07	7.41E-05
small molecule biosynthetic process (GO:0044283)	621	27	29495	+	18295	1.46E-05	9.04E-04
organophosphate metabolic process (GO:0019637)	598	26	14885	+	18295	2.10E-05	1.20E-03
sulfur compound metabolic process (GO:0006790)	347	15	45357	+	17930	1.21E-03	3.58E-02
protein localization (GO:0008104)	675	29	27334	+	17199	8.85E-06	6.39E-04
monoatomic ion transport (GO:0006811)	326	14	24593	+	17199	1.86E-03	4.90E-02
protein-containing complex assembly (GO:0065003)	515	22	34912	+	16834	1.16E-04	4.86E-03
cellular macromolecule localization (GO:0070727)	705	30	46357	+	16469	1.11E-05	7.34E-04
cellular lipid metabolic process (GO:0044255)	759	32	13.20	+	15373	5.85E-06	4.57E-04
small molecule metabolic process (GO:0044281)	1491	62	25.92	+	14277	2.50E-10	8.29E-08
lipid metabolic process (GO:0006629)	922	38	45367	+	13547	1.04E-06	1.05E-04
intracellular transport (GO:0046907)	565	23	30195	+	12451	2.10E-04	8.14E-03
establishment of localization in cell (GO:0051649)	618	25	27303	+	12086	1.13E-04	4.79E-03
nitrogen compound transport (GO:0071705)	769	31	13.37	+	11720	1.64E-05	9.79E-04
cellular localization (GO:0051641)	970	39	16.86	+	11355	1.84E-06	1.69E-04
organonitrogen compound catabolic process (GO:1901565)	896	36	15.58	+	11355	5.35E-06	4.24E-04
response to inorganic substance (GO:0010035)	822	33	14.29	+	11355	9.23E-06	6.49E-04
organonitrogen compound biosynthetic process (GO:1901566)	1396	56	24.27	+	11355	5.99E-09	1.25E-06
organelle organization (GO:0006996)	1398	56	24.31	+	10990	6.27E-09	1.22E-06
cellular catabolic process (GO:0044248)	650	26	11263	+	10990	9.35E-05	4.01E-03
proteolysis (GO:0006508)	756	30	13.14	+	46784	2.94E-05	1.62E-03
organic substance transport (GO:0071702)	968	38	16.83	+	46054	3.65E-06	2.97E-04
response to salt stress (GO:0009651)	486	19	16650	+	45689	1.15E-03	3.44E-02
cellular nitrogen compound biosynthetic process (GO:0044271)	1284	50	22.32	+	45323	1.29E-07	1.65E-05
seed development (GO:0048316)	772	30	13.42	+	45323	5.74E-05	2.78E-03
macromolecule localization (GO:0033036)	923	35	45428	+	43132	1.70E-05	1.01E-03
fruit development (GO:0010154)	800	30	13.91	+	42401	8.82E-05	3.82E-03
protein catabolic process (GO:0030163)	610	22	22555	+	45475	1.38E-03	3.84E-02
response to osmotic stress (GO:0006970)	583	21	41913	+	45475	1.86E-03	4.88E-02
organic substance biosynthetic process (GO:1901576)	3767	132	65.49	+	45324	1.00E-15	8.07E-13
biosynthetic process (GO:0009058)	3911	137	68.00	+	45293	1.72E-16	1.62E-13
cellular component organization (GO:0016043)	2439	85	42.40	+	2.00	5.66E-10	1.52E-07
cellular biosynthetic process (GO:0044249)	3657	127	63.58	+	2.00	7.66E-15	4.31E-12
protein-containing complex organization (GO:0043933)	836	29	14.53	+	2.00	6.20E-04	2.00E-02
transport (GO:0006810)	2141	74	37.22	+	36161	1.27E-08	2.04E-06
gene expression (GO:0010467)	1912	66	33.24	+	36161	9.16E-08	1.29E-05
cellular component organization or biogenesis (GO:0071840)	2850	97	49.55	+	35065	9.61E-11	3.86E-08
establishment of localization (GO:0051234)	2264	77	39.36	+	35065	1.16E-08	1.92E-06
localization (GO:0051179)	2442	83	42.46	+	34700	2.97E-09	6.68E-07
cellular metabolic process (GO:0044237)	6452	217	112.17	+	33970	2.58E-26	7.27E-23
reproductive structure development (GO:0048608)	1279	43	22.24	+	33970	3.95E-05	2.04E-03
reproductive system development (GO:0061458)	1281	43	22.27	+	33970	4.04E-05	2.07E-03
catabolic process (GO:0009056)	1494	50	25.97	+	33604	9.41E-06	6.54E-04
organonitrogen compound metabolic process (GO:1901564)	4225	141	73.46	+	33604	3.05E-15	1.90E-12
response to abiotic stimulus (GO:0009628)	2255	75	39.21	+	33239	4.89E-08	7.24E-06
organic cyclic compound biosynthetic process (GO:1901362)	907	30	15.77	+	32874	1.03E-03	3.09E-02
post-embryonic development (GO:0009791)	1575	52	27.38	+	32874	9.54E-06	6.39E-04
biological process involved in interspecies interaction between organisms (GO:0044419)	1225	40	21.30	+	32143	1.80E-04	7.09E-03
organic substance catabolic process (GO:1901575)	1348	44	23.44	+	32143	6.34E-05	2.90E-03
response to external biotic stimulus (GO:0043207)	1211	39	45433	+	31048	2.63E-04	9.86E-03
response to other organism (GO:0051707)	1211	39	45433	+	31048	2.63E-04	9.80E-03
response to biotic stimulus (GO:0009607)	1214	39	45617	+	31048	2.69E-04	9.95E-03
developmental process involved in reproduction (GO:0003006)	1539	49	26.76	+	30317	4.81E-05	2.39E-03
response to stress (GO:0006950)	3467	107	60.28	+	28491	2.24E-09	5.47E-07
response to external stimulus (GO:0009605)	1686	52	29.31	+	28126	6.67E-05	3.00E-03
response to oxygen-containing compound (GO:1901700)	1598	49	27.78	+	27760	1.51E-04	6.18E-03
macromolecule biosynthetic process (GO:0009059)	2396	73	41.66	+	27395	2.45E-06	2.22E-04
metabolic process (GO:0008152)	8473	257	147.31	+	27030	1.14E-25	2.13E-22
reproductive process (GO:0022414)	1794	53	31.19	+	25569	1.64E-04	6.67E-03
system development (GO:0048731)	2036	60	35.40	+	25569	6.29E-05	2.90E-03
cellular process (GO:0009987)	11273	330	195.99	+	24838	1.27E-35	7.14E-32
protein metabolic process (GO:0019538)	3087	90	53.67	+	24838	7.92E-07	8.25E-05
reproduction (GO:0000003)	1820	53	31.64	+	24473	2.59E-04	9.79E-03
multicellular organismal process (GO:0032501)	2950	85	51.29	+	24108	3.11E-06	2.65E-04
multicellular organism development (GO:0007275)	2647	76	46.02	+	23743	1.42E-05	8.90E-04
primary metabolic process (GO:0044238)	7086	202	123.20	+	23377	2.64E-15	1.86E-12
organic substance metabolic process (GO:0071704)	7723	219	134.27	+	23012	1.22E-16	1.38E-13
cellular nitrogen compound metabolic process (GO:0034641)	3039	86	52.84	+	23012	5.99E-06	4.61E-04
response to chemical (GO:0042221)	2763	77	48.04	+	21916	3.06E-05	1.66E-03
organic cyclic compound metabolic process (GO:1901360)	2875	80	49.98	+	21916	2.16E-05	1.22E-03
nitrogen compound metabolic process (GO:0006807)	6005	165	104.40	+	21186	1.34E-10	4.71E-08
developmental process (GO:0032502)	3197	86	55.58	+	20090	3.69E-05	1.94E-03
anatomical structure development (GO:0048856)	3093	83	53.77	+	19725	5.47E-05	2.70E-03
heterocycle metabolic process (GO:0046483)	2660	69	46.25	+	17899	7.50E-04	2.35E-02
cellular aromatic compound metabolic process (GO:0006725)	2755	71	47.90	+	17533	8.94E-04	2.75E-02
response to stimulus (GO:0050896)	5875	150	102.14	+	17168	2.58E-07	3.08E-05
biological_process (GO:0008150)	21756	415	378.25	+	45566	1.36E-05	8.68E-04
Unclassified (UNCLASSIFIED)	5680	62	98.75	-	.63	1.36E-05	8.58E-04
regulation of primary metabolic process (GO:0080090)	2643	26	45.95	-	.57	1.25E-03	3.66E-02
regulation of biosynthetic process (GO:0009889)	2772	22	48.19	-	.46	1.53E-05	9.26E-04
regulation of cellular biosynthetic process (GO:0031326)	2736	21	47.57	-	.44	9.46E-06	6.41E-04
regulation of macromolecule metabolic process (GO:0060255)	2858	20	49.69	-	.40	1.02E-06	1.04E-04
regulation of nitrogen compound metabolic process (GO:0051171)	2557	17	44.46	-	.38	1.50E-06	1.45E-04
regulation of gene expression (GO:0010468)	2589	13	45.01	-	.29	8.31E-09	1.56E-06
regulation of macromolecule biosynthetic process (GO:0010556)	2629	13	45.71	-	.28	6.04E-09	1.21E-06
regulation of nucleobase-containing compound metabolic process (GO:0019219)	2314	10	40.23	-	.25	9.02E-09	1.59E-06
regulation of DNA-templated transcription (GO:0006355)	2087	7	36.28	-	.19	2.57E-09	6.03E-07
regulation of RNA biosynthetic process (GO:2001141)	2089	7	36.32	-	.19	1.70E-09	4.36E-07
regulation of RNA metabolic process (GO:0051252)	2204	7	38.32	-	.18	4.12E-10	1.29E-07
positive regulation of macromolecule metabolic process (GO:0010604)	680	2	30256	-	.17	9.14E-04	2.78E-02
positive regulation of RNA metabolic process (GO:0051254)	545	1	17777	-	.11	1.34E-03	3.76E-02
positive regulation of nucleobase-containing compound metabolic process (GO:0045935)	571	1	34213	-	.10	9.36E-04	2.83E-02
regulation of transcription by RNA polymerase II (GO:0006357)	481	0	13363	-	< 0.01	3.23E-04	1.14E-02

## Sheet: molecular_function
Analysis Type:	PANTHER Overrepresentation Test (Released 20240226)
Annotation Version and Release Date:	GO Ontology database DOI: 10.5281/zenodo.10536401 Released 2024-01-17
Analyzed List:	upload_1 (Arabidopsis thaliana)
Reference List:	Arabidopsis thaliana (all genes in database)
Test Type:	FISHER
Correction:	FDR
GO molecular function complete	Arabidopsis thaliana - REFLIST (27436)	upload_1 (477)	upload_1 (expected)	upload_1 (over/under)	upload_1 (fold Enrichment)	upload_1 (raw P-value)	upload_1 (FDR)
glutamate dehydrogenase (NAD+) activity (GO:0004352)	3	2	.05	+	38.35	8.94E-04	3.78E-02
translation release factor activity, codon specific (GO:0016149)	7	3	.12	+	24.65	1.74E-04	8.56E-03
chloroplast protein-transporting ATPase activity (GO:0016464)	9	3	.16	+	19.17	4.06E-04	1.89E-02
translation termination factor activity (GO:0008079)	11	3	.19	+	15.69	7.77E-04	3.42E-02
translation release factor activity (GO:0003747)	11	3	.19	+	15.69	7.77E-04	3.37E-02
protein-transporting ATPase activity (GO:0015450)	25	5	.43	+	18568	6.20E-05	3.54E-03
salicylic acid binding (GO:1901149)	28	5	.49	+	46661	1.10E-04	5.77E-03
metalloendopeptidase activity (GO:0004222)	57	10	.99	+	45545	4.78E-08	8.64E-06
cobalt ion binding (GO:0050897)	46	8	.80	+	10.00	1.15E-06	9.86E-05
peptidyl-prolyl cis-trans isomerase activity (GO:0003755)	58	10	45292	+	33848	5.68E-08	9.74E-06
ATP-dependent peptidase activity (GO:0004176)	36	6	.63	+	21794	3.35E-05	2.10E-03
snRNA binding (GO:0017069)	24	4	.42	+	21794	7.27E-04	3.24E-02
macromolecule transmembrane transporter activity (GO:0022884)	57	9	.99	+	45513	5.78E-07	7.24E-05
protein transmembrane transporter activity (GO:0008320)	57	9	.99	+	45513	5.78E-07	6.97E-05
cis-trans isomerase activity (GO:0016859)	64	10	45597	+	36373	1.50E-07	2.33E-05
protein transporter activity (GO:0140318)	58	9	45292	+	34182	6.74E-07	6.85E-05
oxidoreductase activity, acting on the aldehyde or oxo group of donors (GO:0016903)	60	9	45383	+	23224	9.07E-07	8.44E-05
oxidoreductase activity, acting on the aldehyde or oxo group of donors, NAD or NADP as acceptor (GO:0016620)	41	6	.71	+	15554	7.18E-05	4.03E-03
disulfide oxidoreductase activity (GO:0015036)	52	7	.90	+	27211	3.13E-05	2.00E-03
metallopeptidase activity (GO:0008237)	95	12	23743	+	46569	9.85E-08	1.60E-05
ATP-dependent protein folding chaperone (GO:0140662)	48	6	.83	+	43647	1.77E-04	8.60E-03
oxidoreductase activity, acting on a sulfur group of donors (GO:0016667)	93	11	22647	+	29373	6.61E-07	6.95E-05
monocarboxylic acid binding (GO:0033293)	70	7	44562	+	27515	2.14E-04	1.03E-02
translation factor activity, RNA binding (GO:0008135)	106	10	30682	+	15827	1.65E-05	1.17E-03
translation regulator activity, nucleic acid binding (GO:0090079)	108	10	32143	+	12175	1.95E-05	1.35E-03
oxidoreductase activity, acting on NAD(P)H (GO:0016651)	88	8	19360	+	45047	1.50E-04	7.51E-03
protein folding chaperone (GO:0044183)	67	6	42370	+	42125	1.09E-03	4.55E-02
copper ion binding (GO:0005507)	191	17	11749	+	45631	4.61E-08	8.82E-06
NAD binding (GO:0051287)	79	7	13516	+	45570	4.53E-04	2.08E-02
translation regulator activity (GO:0045182)	115	10	2.00	+	5.00	3.36E-05	2.06E-03
isomerase activity (GO:0016853)	251	21	13241	+	29677	3.68E-09	1.20E-06
guanyl ribonucleotide binding (GO:0032561)	135	11	12816	+	25294	2.53E-05	1.71E-03
GTP binding (GO:0005525)	135	11	12816	+	25294	2.53E-05	1.68E-03
guanyl nucleotide binding (GO:0019001)	135	11	12816	+	25294	2.53E-05	1.65E-03
GTPase activity (GO:0003924)	204	16	20149	+	18719	6.41E-07	6.96E-05
ATPase-coupled transmembrane transporter activity (GO:0042626)	216	13	27820	+	16862	1.14E-04	5.91E-03
endopeptidase activity (GO:0004175)	303	18	46508	+	15401	7.04E-06	5.21E-04
primary active transmembrane transporter activity (GO:0015399)	261	15	19815	+	11383	5.89E-05	3.49E-03
calcium ion binding (GO:0005509)	261	15	19815	+	11383	5.89E-05	3.43E-03
oxidoreductase activity, acting on CH-OH group of donors (GO:0016614)	212	12	25263	+	46082	3.64E-04	1.72E-02
oxidoreductase activity, acting on the CH-OH group of donors, NAD or NADP as acceptor (GO:0016616)	178	10	45538	+	44986	1.17E-03	4.81E-02
oxidoreductase activity (GO:0016491)	1357	76	23.59	+	44621	1.39E-19	2.26E-16
mRNA binding (GO:0003729)	1149	62	19.98	+	45568	2.60E-15	2.12E-12
ribonucleoside triphosphate phosphatase activity (GO:0017111)	662	35	18933	+	45385	7.04E-09	2.08E-06
purine ribonucleoside triphosphate binding (GO:0035639)	567	29	31656	+	34366	2.83E-07	4.00E-05
pyrophosphatase activity (GO:0016462)	731	36	26268	+	30348	2.63E-08	6.11E-06
hydrolase activity, acting on acid anhydrides, in phosphorus-containing anhydrides (GO:0016818)	740	36	32112	+	29252	3.57E-08	7.76E-06
hydrolase activity, acting on acid anhydrides (GO:0016817)	745	36	35034	+	28522	4.23E-08	8.60E-06
ATP-dependent activity (GO:0140657)	812	35	45640	+	17564	1.49E-06	1.24E-04
peptidase activity (GO:0008233)	520	22	45391	+	15738	1.33E-04	6.75E-03
RNA binding (GO:0003723)	1756	73	30.53	+	14277	4.17E-12	1.94E-09
ATP binding (GO:0005524)	434	18	20271	+	14277	6.66E-04	3.01E-02
ATP hydrolysis activity (GO:0016887)	463	19	45420	+	13181	8.20E-04	3.51E-02
purine nucleotide binding (GO:0017076)	885	36	15.39	+	12451	2.68E-06	2.18E-04
anion binding (GO:0043168)	1243	49	21.61	+	46419	1.52E-07	2.26E-05
purine ribonucleotide binding (GO:0032555)	741	29	32478	+	45689	7.61E-05	4.20E-03
nucleotide binding (GO:0000166)	1074	42	18.67	+	45689	1.10E-06	9.92E-05
nucleoside phosphate binding (GO:1901265)	1074	42	18.67	+	45689	1.10E-06	9.65E-05
ribonucleotide binding (GO:0032553)	770	30	13.39	+	45323	5.61E-05	3.38E-03
heterocyclic compound binding (GO:1901363)	1199	46	20.85	+	44228	6.31E-07	7.34E-05
carbohydrate derivative binding (GO:0097367)	806	30	45305	+	41671	9.82E-05	5.24E-03
metal ion binding (GO:0046872)	1720	64	29.90	+	41671	9.20E-09	2.50E-06
cation binding (GO:0043169)	1741	64	30.27	+	45598	1.94E-08	4.87E-06
small molecule binding (GO:0036094)	3002	109	52.19	+	45537	6.50E-14	4.23E-11
ion binding (GO:0043167)	2837	101	49.32	+	45414	2.01E-12	1.09E-09
transition metal ion binding (GO:0046914)	1258	44	21.87	+	45293	1.20E-05	8.66E-04
catalytic activity (GO:0003824)	8376	246	145.62	+	25204	5.11E-22	1.66E-18
hydrolase activity (GO:0016787)	2878	78	50.04	+	20455	7.97E-05	4.32E-03
binding (GO:0005488)	10460	278	181.86	+	19360	3.04E-19	3.30E-16
organic cyclic compound binding (GO:0097159)	5216	131	90.68	+	16072	5.37E-06	4.17E-04
protein binding (GO:0005515)	5858	144	101.85	+	14977	5.87E-06	4.45E-04
DNA binding (GO:0003677)	1845	8	32.08	-	.25	4.18E-07	5.67E-05
sequence-specific DNA binding (GO:0043565)	1275	4	22.17	-	.18	2.89E-06	2.30E-04
double-stranded DNA binding (GO:0003690)	1140	2	19.82	-	.10	6.40E-07	7.18E-05
transcription regulator activity (GO:0140110)	1829	3	31.80	-	.09	5.31E-11	2.16E-08
DNA-binding transcription factor activity (GO:0003700)	1680	2	29.21	-	.07	5.98E-11	2.16E-08
transcription regulatory region nucleic acid binding (GO:0001067)	1002	1	17.42	-	.06	7.54E-07	7.44E-05
transcription cis-regulatory region binding (GO:0000976)	1002	1	17.42	-	.06	7.54E-07	7.22E-05
sequence-specific double-stranded DNA binding (GO:1990837)	1022	1	17.77	-	.06	5.05E-07	6.58E-05

## Sheet: protein_classes
Analysis Type:	PANTHER Overrepresentation Test (Released 20240226)
Annotation Version and Release Date:	PANTHER version 18.0 Released 2023-08-01
Analyzed List:	upload_1 (Arabidopsis thaliana)
Reference List:	Arabidopsis thaliana (all genes in database)
Test Type:	FISHER
Correction:	FDR
PANTHER Protein Class	Arabidopsis thaliana - REFLIST (27436)	upload_1 (477)	upload_1 (expected)	upload_1 (over/under)	upload_1 (fold Enrichment)	upload_1 (raw P-value)	upload_1 (FDR)
storage protein (PC00210)	5	2	.09	+	45314	2.91E-03	2.46E-02
DNA topoisomerase (PC00017)	5	2	.09	+	45314	2.91E-03	2.34E-02
tubulin (PC00228)	14	4	.24	+	16.43	7.86E-05	1.07E-03
translation release factor (PC00225)	14	3	.24	+	12389	1.65E-03	1.62E-02
metalloprotease (PC00153)	92	10	21916	+	45809	4.64E-06	8.21E-05
vesicle coat protein (PC00235)	69	6	43831	+	5.00	1.27E-03	1.50E-02
dehydrogenase (PC00092)	221	19	30742	+	34425	1.32E-08	3.33E-07
translation factor (PC00223)	176	13	45446	+	45748	1.37E-05	2.02E-04
small GTPase (PC00208)	98	7	25569	+	45600	1.63E-03	1.70E-02
translation initiation factor (PC00224)	127	8	44228	+	22706	1.74E-03	1.62E-02
ligase (PC00142)	96	6	24473	+	21610	6.66E-03	4.71E-02
chaperone (PC00072)	302	18	45778	+	15766	6.72E-06	1.08E-04
oxidase (PC00175)	161	9	29252	+	44621	2.10E-03	1.86E-02
G-protein (PC00020)	128	7	44958	+	42064	7.17E-03	4.88E-02
membrane traffic protein (PC00150)	366	18	13302	+	30348	8.49E-05	1.07E-03
protease (PC00190)	595	29	12693	+	29252	7.56E-07	1.49E-05
oxidoreductase (PC00176)	1357	66	23.59	+	29252	4.19E-14	2.47E-12
translational protein (PC00263)	621	30	29495	+	28522	5.85E-07	1.29E-05
primary active transporter (PC00068)	294	12	45601	+	12816	5.68E-03	4.19E-02
metabolite interconversion enzyme (PC00262)	4006	131	69.65	+	32143	2.49E-13	1.10E-11
transporter (PC00227)	1112	34	19.33	+	27760	1.44E-03	1.59E-02
protein class (PC00000)	12660	326	220.11	+	17533	7.38E-23	1.31E-20
Unclassified (UNCLASSIFIED)	14776	151	256.89	-	.59	7.38E-23	6.53E-21
helix-turn-helix transcription factor (PC00116)	369	0	15493	-	< 0.01	3.69E-03	2.84E-02
gene-specific transcriptional regulator (PC00264)	1229	0	21.37	-	< 0.01	4.23E-10	1.50E-08
DNA-binding transcription factor (PC00218)	1208	0	21.00	-	< 0.01	6.34E-10	1.87E-08
